# Supplementary material for: An RNA Sequencing Transcriptome Analysis of Grasspea (Lathyrus sativus L.) and Development of SSR and KASP Markers
Source: Front Plant Sci. 2017 Oct 31;8:1873. doi: 10.3389/fpls.2017.01873 (PMC5671653; doi:10.3389/fpls.2017.01873)
Supplement: Supplementary file 2 [file Table2.XLS]

## Sheet: Sheet1
Table S2 3204 SSR primers.
ID	SSR type	SSR	FORWARD PRIMER(5'-3')	REVERSE PRIMER(5'-3')	PRODUCT size (bp)
c43794_g1_i1	c	(AG)7tagaaaaacttgaagttgtataagagacatcagtgtcttagtagagtatgtttgtcttgt(GA)6	TGCTAAACCAGTTCCTTCTGTT	TGGTTTCCTTTGTGGTGGAT	303
c42082_g1_i1	c	(CG)6tgt(AC)6agagtaacctatttgtcccaagaaaaatatccgatttctagagttctctatgttcgatcagctcaaactcatcacataatatattgttttcaa(T)10	TAAATCAACACACGCACACG	AAGGGAAAAATTGAGGGGAA	197
c36908_g1_i1	c	(A)10gaaaaagaatgagttgttttatgtatgagaataagttacaacactattgagtgggacttggtgtttggctttttttagtttattattccta(TAT)5	AAAAATAAGAATGCGGCGTG	AAAGCAGTAATATTCAATACGAGACAA	253
c46150_g2_i2	c	(CTT)5ctagatgcaccaccaccttcaaactcaaacctttcaccgt(TTC)7	GACGTCTCCCTTCTGCTCAC	GCAAAGCTAACAGGGACAGG	308
c47024_g1_i1	c	(TC)7cgactcaatttacctttcttgttcacaaagcacttctaaatcttcaatcctcacctaca(CT)6	TTGTAATGCAAACACCCCAA	TTGAATAAACGGATTCGGGA	395
c25474_g1_i2	c	(TGC)5tataatccccggctccatgcagaattcacctcacaacagtagtggtggtttctcaaatcaacatatatccgcacaacagcg(GCA)5	GTCCCTCGACAGCTTCTTTG	AGATTGTTGTTGCACTCCCC	296
c41551_g1_i1	c	(GAC)5gttttctactaccgctactgcgcttcatcatcaactcccaa(CAC)5	AATATCCGGATCCATGTCCA	CCGGTTCCTCCTATTGATGA	384
c27460_g1_i3	c	(TCA)6tgcctctctactgtctt(CTC)5	AAAACCCAACCCTTCCATTC	GTTCCGGTGGTATTTTCCCT	382
c40929_g1_i1	c	(CAT)6cttcttgttcttcatcattatattatatcttttctattgtcttctttatatttttcaatgtccac(T)10	AACAACCGAAGGTGGTGAAG	TCCCAACTTACATAATAACCAACA	250
c42287_g1_i3	c	(TTG)5c(TGT)8	GTTCTCCTTCCATCCAACCA	ATGTGATCGCTTCATCCACA	367
c37902_g1_i1	c	(A)12gaaaaaaactcaaaatcgtgtgtttttctttttttcctatatctttttgggagattcattttgttttttttgttcttttgtgtgagac(T)10	TGTCACCGAAGGAAAGAACC	AAATGCCCTTACACATTGCC	394
c45185_g1_i6	c	(TCA)6tcctcatcatctggcagtgatgaagaaggggagataagggattctgatgctgaaaagatggttagttggagtgaggctggtggtgattt(TGA)5	GATGAAAGCGAAAGCGAAAG	TTCGTGCTTCTCCACTCCTT	339
c43914_g1_i3	c	(A)10tag(T)10	GTCGGAGATTTTTCCGATGA	TGAAACAGCACCAAATTCCA	392
c39542_g1_i1	c	(A)10gcgctgaaaaatcaaaatccatttg(A)10	TCGAGAAGGTGAAGCAGGTT	TGCAGACGAATCAGAGAGAAAA	389
c30160_g1_i2	c	(CAT)5cttccttcaaatcttcaataccactcttca(TC)9	TTTCCACCTTTCTTCCCTCA	AGGGTTGGTGCTGATCATGT	366
c32804_g1_i3	c	(CAC)5caacatttcttccttctccatcttct(ACA)5	CGCGTTCTCTTCCTCAAAAC	TGATTTTCCCATCGGAGGTA	375
c44201_g2_i1	c	(CAA)5cattgattcttctgcttctccttcttcttcaactccttctagtgttgttgctaatccaaaccctccttctcaatctcaa(CAG)5	ATGTTCCTGTTGGTGGTGGT	TCCAAGACCATTCTGGTGAA	347
c44921_g1_i4	c	(CAA)5tatgcttcttcagttctgcttactcctttttctccttcccaaccgtggaatttcaaaaataaaccttaaaaaaagaaag(A)10	TTATCTTCAGCGTTGCACTG	CTGCACTGAGGTATCTGCCA	248
c40189_g1_i1	c	(GA)7aagaggtgaaagaaatt(GAA)5	CAATGGTTAAAATACTTCCACTTGC	GAAACGAAGAAGACGCAACC	271
c45586_g1_i2	c	(CT)8cacaccaactcaaaacacaacacctaaaattttccagcaaaataag(T)12	CCACTTCCACCTTTGACCAC	GGAGATCTGATGCAACCCTT	168
c29891_g1_i1	c	(T)10ccatttttcggattcagttaaaaaaattagaa(T)10	ATGAACCTCTCACTCCCGTG	CCTCTGCTGAGCCATACCAT	374
c39211_g1_i1	c	(T)11ggtttttcttttttataataacacgca(T)11gacagtgaaacttgttcactacca(T)17	TTGGTGTTTTGACGTGTGGT	TGCTGAACAGCCAAGAGAAA	397
c26339_g1_i2	c	(CT)7(TC)7	GATTCCGTATACCGCACTCTC	ATGGCATCAATCCCTGAAAG	237
c36320_g1_i1	c	(GAA)5agtgaagaagaacaagaagaagatgaagaacttgaggtg(GAA)6	TGATATCCTTCACGCTTCCC	ACATTCGAATTTGGTTCCCA	266
c44025_g1_i4	c	(CTT)5cacactccattcactcaatgatcactacatccagagctg(CTT)5	TGCGACCACACCATAACCTA	TTTACCATCGGAATGGCTTC	294
c46820_g1_i1	c	(CAC)5cgccaaatactaaatatccattttccacaaatacccctaatgcctcttcatcttcttcaacaccctttttcccaacataccctt(CAC)5	ACCCTTCACCTTCTCCACCT	GAGATATTTGCGGGGAATGA	181
c16175_g1_i1	c	(T)10ctgaaaatttctag(T)10	CTTCTTCTCGCCGCAAATTA	CATTACGCCAAAGTGGTGTG	200
c27695_g1_i1	c	(T)11gggaggtccttttggcagtgtctgttataattttactattagttgcacttcattttgaaagcaaatcaattga(T)13	TCAGACCTCGAGCACATACG	GGAATCCACTGTAAATGAGCATC	388
c47451_g1_i4	c	(GAA)5tttttttcttttgttattgcactcatgcgtgaggaaagagggagttggaattgtgtttcatttcttttttctcctctgtcacgtgtatagatg(T)15	TGAATTTTCAACGTACCCCA	ATGAGGCATGGAGACCAGAC	289
c65628_g1_i1	c	(ATC)6attataatgatattgtcgtgcccgacg(ATA)5	GCTCAGCTTCATTTCGCTCT	GGCAGCTGTTGCTGATGTAG	194
c44001_g2_i1	c	(CAA)6ttt(CAA)5	CAATCTCACACACCCACGAC	GCCCAATTGGTGCTGTAACT	194
c43330_g1_i2	c	(GAT)5tctggggaagagattgatgaggaggagggtgatgacgatgacgatgatgttgttgaggttcatgagattgatgatag(TGA)5	ATCGACAGTTTGGGATGAGC	TCAGCAAAATCCCCTTCATC	376
c32147_g1_i2	c	(CAA)6taacagtagaaatgttcaagaagaacatgaatactctttaccggcacaaccaccgggagcattaggactagcacttcttgatcaaactcata(ATC)5	TCATGGCTGTTCAAGCTCAA	TGTTCCGGTTGGTTCTCTTC	251
c36703_g1_i3	c	(CAC)5cgccactttctacgcgcaaggatcagtacattaccgatcttctcaaacgcgacactcctcttcccacctccgggaaaatc(GAA)5	AGAAGACGAACCAGAACGGA	AACGACTTTGGGTGGAGTTG	357
c30970_g1_i1	c	(T)10ctttttctttttctctgaatattctgttattatgc(T)10	GAGGAACTGTAATGGCGGAA	CACATGACAAACCCAGCAAC	253
c73398_g1_i1	c	(TG)6tttgtgtgtgtcggtgcgtgcgtgcatgcgcgtgtt(TG)6tatgtttgtgta(TG)6cgcggttgtgttttt(TG)6	TATGTGTCTGCGCGTGTGTA	TCCGCCTAATTGTGCCTAGT	246
c36961_g1_i1	c	(CAA)5cttcatcatcaactacgactacaactacaactacaacaactacaaca(TCT)5	TGAGAAAGACAACAATGGCG	GGTGTTGTTGGTCGAGGTCT	276
c13404_g1_i1	c	(A)15gggtaattggtgaatttgattgaaatttaaaattattatttttgaatttattttgtttattttttgaatattgg(T)11	TAGCTTTTCCCGCTCACAAT	TGAATTCAACCCACAAACTTTTA	366
c63855_g1_i1	c	(CA)8cgtgcgcccacacatacacacacataaacacgaaaacgcgtgcgcgcgtgcgcgcatacat(AC)7	ATGGTTCTGGCCATTTCTTG	TGTGCGAGAGAGTGTGTGTG	198
c44618_g1_i1	c	(TCA)5acgtagaaatcaacatgagaaagatagtgaagaatattatgaaaatccgaaagagaaaagaagggaaagtagtgagaatcatagaaga(CAT)5	CGGCCTACAATGTCTACCGT	GTATCCGGTGAGTGTGACCC	368
c46679_g1_i3	c	(A)10cccaccaaccagttactccaatcacaaaccgctctctcg(CT)6	AAAAACCACCTATCCTCAATCA	TGATCAAACGGACCAAGACA	333
c43646_g1_i2	c	(A)17caaaacc(A)14	TACAATTCTCCCCCACCAAA	GCAGGCTTGTTTCTCCAGTC	152
c39353_g1_i6	c	(TTC)5tgacagaagaaaaattaaacttttttcagctctttcta(TCT)5	TCTCTTCTCCTCGTCTCCACA	GACGAAGCCGCCATAATAATAC	358
c43077_g1_i4	c	(CT)8cctacactctctcttaaaaggacaccaaaaataatgacggttgtgttctgattgattgaatgaaact(GA)10	CACCTAACAACAAAAATCACACAA	CGGATCTCAGAAAACCCAGA	364
c46687_g1_i4	c	(CAA)5cagaaacatctctatagcggatgggaaggcgatctgcagcagcatcc(ACA)5	AAGTAAACGGTTGGCCTGTG	GATCTCCATCCCATCCATTG	306
c43475_g4_i2	c	(TCT)5tcacagttccaacttcagacaaaccaaaatctccttcttcacttctcacacatttccacagatccacaaccatctttctctctccaacacttcat(TC)8	CCTCCATTTCACTCATCTACCTC	TGACGGAGAAAGTTTCGCTT	310
c36746_g1_i2	c	(T)10cttttttgcttttcccttattaattttgttggaattttccgattttttttacaaa(T)10	TCCTTCTCACACAAGCCATTT	TCATGAAATTTGCGCGTCTA	246
c47924_g3_i2	c	(T)10gtttttttaatttag(T)10	TGTCGGTTTAGATCGGATTTG	AAAAATGAACAGGGGCAAAA	292
c31715_g1_i3	c	(TCT)5tcctcttgttgtattataataataata(ATT)5	TCATACTTCCATTTGCGGTG	TGACTGCAACGATCTCGAAC	306
c40579_g1_i1	c	(T)10cttctttttgtttctatttt(TG)6	CCATTTCAGTCATTACTGTGCG	CTTTGTTCGACGATTCCGAT	360
c43088_g2_i1	c	(A)12tggaggagaatggggtcaac(A)10	GGGATATGGTCCTCCATGTG	TGAAAGAATGAGTGAGAGATAGGC	144
c64312_g1_i1	c	(TCA)5ttatcgttttcatt(ACA)5	CCTTCAAAATCTCCCCCAAT	TTGCATTATTGGTTGTTGCC	230
c44650_g1_i1	c	(ATG)5ttccagagcttgtcccaggagagacttttgagacagctgctgaggagtccaaggatagttagagtgttaattgtg(T)12	AGCCACAGCACAAGAAGAGA	GGGTGCTGTGCTGTACTGAAT	345
c47605_g1_i1	c	(T)10cgcttaa(T)10	CGAAATCCACGATCTAACCTTC	CGTGCTCAAGCATCATCTGT	383
c44004_g1_i5	c	(CT)6gtcatttttatttttcctttgtatctggttctttttgctc(T)10	TTACGGAAAAAGCCAGGATG	TCCAATTGGGTCTATAACTGCAT	294
c28493_g1_i1	c	(TCA)5ctatcgctatctcttccatttcaattccgtttttctctcaaaacccaaactcgccgcaatctcccttgtgtt(GCG)5	GAGCGCAGAACAGCGTAGTA	GGTGAGGTTAACGCCTTTGA	227
c40526_g2_i3	c	(CT)7ccctcaaagccacacaaagaaaaaaaacaactcaacttgaccaaccttaaagttattactatataaccctaaccacataacatacccaaacccctcttc(A)14	CCATTTTAATACACCACCCACA	GATTTTGGTGGATTTGGAGG	292
c42586_g1_i4	c	(A)10gaaaaaaaaataa(T)10	CCACCTTAAATGGTGTTCCA	CCTCCAACCAAACAAGAACC	272
c32210_g1_i1	c	(ACC)5atcgtcttcattat(CAC)6	CCTAGAATCACCACCACCGT	AATTGACCGTGAACGTCTCC	372
c42961_g1_i1	c	(TC)6ccttattatag(CT)10	CCGTGTCTGGAGTACCCTCT	TGCAGCAACGAAGAAGAAAG	121
c43473_g1_i1	c	(T)10agagaagcaaattggtataatttgggatgggattcttgcctagaatgggtcaggccaaatataaaaa(AT)9	CATATGGGCAAGGCTGCTAT	AGCATGACCTAAATGGTCCG	391
c42405_g1_i1	c	(A)10cac(A)11	ACCTCCACCGTTAATTTCCC	GCTTCAAGCAAGGCTCAATC	383
c28146_g2_i1	c	(A)10tcagaatccaaagg(A)11	CCATTCCCTCATCCTCTTGA	GAATTTGAGGCAGTCGGTGT	260
c8406_g1_i1	c	(GA)6gggtgac(CTT)5	TTCTGTTGCCTGTTTCTCCC	GGTTGACGTCGGAAACAAGT	254
c28286_g1_i2	c	(CT)6c(CT)7	ACCTCAAACCCCTTCCTCAT	ATTAAAACGACGACGCAACC	386
c37966_g1_i2	c	(TTA)5taagattgt(A)10	TCAAACCCAAACCCAAAATC	AAAACATTATCGCCGTCGTC	320
c37301_g1_i1	c	(T)12aac(T)10	ATGTTTGGATTCGGTGGAAA	TGGCCATCTTACAATTGGTG	253
c37873_g1_i1	c	(T)10aggttttaccattttggttgggtcatattttatgtgtagat(TA)6	TAGTGTAAATTCGGCTGGGG	GTTGCGTCGAAGGTAGAAGC	199
c38063_g1_i2	c	(T)12gtgtgtatattaattttggtagataaatattttaacatgttttaattatacatagtttaagttcttttctc(T)10	CACCCAAAAGCAAAAACCAT	GTGCCAAACAAGTCCCAACT	304
c43524_g1_i8	c	(T)10ctttcttttttttacatatatat(TA)6	GTGCAGCATGAGGAATGCTA	CAACAGAAAATCAGCCCCAT	187
c42439_g1_i2	c	(T)11cgtttgttgaatccatgtgtacaa(T)10	CAGAAGGGTCGGTGCTCTAC	GCATGACTCAATCAAAGCCA	327
c39382_g1_i1	c	(A)10ctatgctaaattgggaaagctttctatg(A)10	AAGCTACCATGAATTGGGGA	TCACTTACTTTTGATCATGGCA	263
c29551_g1_i2	c	(A)15gcagcacatatcctcattgagttggtcttgaacaccaaccaatacaagagaagttgttttacacctgctcaattctacaaaactttcaccttacttt(A)12	TGGCTTTACTTGGCGGTTAC	TGTATTGATCACGGGCAAAA	322
c42444_g1_i3	c	(ATC)5atgatttaatatattattctctttctcttccttgatctcttctctctctc(TA)6	TCACAAATTTTACCTTTTTCTACGTG	TTTGGAAGTGGTTTTGGAGG	391
c46699_g2_i1	c	(AGA)5ac(GAT)7	CGGTTATGGAGGAAGAAGTTG	ACTCCATCAGAAACCGCAAT	235
c45695_g1_i7	c	(CTC)6cgtcaaatccttattcctatcatcccaaccagttccctcctccaccacctcctcatcatgctcg(TCC)6	ACTCCTTCTCCTCCACAGCA	GTTTGCTCTGGCACTCTTCC	347
c32061_g1_i2	c	(T)13atatatataatatatgttggttattggttatgtaatgtgtatcgagtagattcaaagtttaaaaatgaaaaaacttgatacgggcat(A)10	GTGAAGAAAGGGAGGGGAAC	TTCTTCCTCCTGCAGCTTGT	295
c47987_g1_i7	c	(TCT)5tcactacaacaccaattcca(TTC)5	AAAAGCGCCCTGTTCTTCTT	GAGAAGTGTTTGGAGCGACC	357
c47497_g1_i1	c	(CT)6atctctccctctccctcccccac(CG)7(CA)7	AAGAGCTTCGTCTATGGGCA	GCACTGTGTCCACAATGACC	376
c42693_g1_i3	c	(T)16accaaaatgcatgatttttttctctctataaatagagacttggttcatttgatttggacacag(A)10	TGTTTGATTGGCTGACCAGA	GGATTTGGAAAATTGTTGGG	306
c38594_g1_i1	c	(T)12gaacttatcttatcaagatggggtgaagctag(A)10	GAAGCTTGTGTCCCAAACAAA	TTGCAGACCGCAATTTAAAAC	247
c39565_g1_i5	c	(T)10attgtgtagttttttgttatattg(T)11	GTTTTGCTGTTGTTTGGGGT	CCTTTGCGCGATTGTTATTT	150
c7548_g1_i1	c	(T)10c(T)10	CCAAAAATCAATCGCAGGTT	GCACATTTCTCCCCTACCCT	387
c35440_g1_i1	c	(T)10a(ATT)6actagtactattt(A)10	GATTTTGTTTCGCGGTGTTT	AAGGAAGCGTTTGATTTGGA	368
c38035_g1_i2	c	(T)10actgcagaaccaaacaaaatataagcctgtaaaatgttttctgctttcaatcgcgaatacaactttgtggcgtataacctt(TATG)5	TCACAAAACCAAACATTCGC	GAGGGCAGCTTCTGATTGAC	276
c41244_g2_i1	c	(A)10gaaaaaaagatgcaattcttttg(TA)6	GTTTCAGAGGCCAATGCTGT	TGAAAACAAATTGGGAAATCAA	155
c26365_g1_i1	c	(CT)8tctttcgaacaaa(T)10	TCTCTCTCTTTGATTCATTCATTG	ACCTCCAATGCTTCCTGTTG	184
c45232_g2_i2	c	(CAA)5aaaccattcttttaggttactcagacaacaacatcagcatcag(CAA)5	GCTTCAATTTTGTTGCTTTGG	TTGTGAAGAGGGTTTGGACC	311
c27501_g1_i1	c	(AGA)5tgaaggtgcaattgcaggagaagaaagcaatagcagcaggttaaagacacagttacagaaaactcagcacgag(GAA)5	TGGCTTGGTTTTTGTTGTTG	TGCTCTTGCTTCCACTTCCT	393
c45291_g1_i3	c	(TAT)5a(ATT)7	TGTTGGTGTGTCCTTATGCG	TCCAAATCCCAAGAAACCAG	371
c43060_g1_i1	c	(CCA)5ccgccaccactacccgccgctactctttaacctctcaaactcccaagtttctcatcaaccaactcccc(TCT)5	TGCAACTAATCACGTGGCAG	ATCGGTTTTGTTGTTGGAGC	273
c44403_g1_i4	c	(CAC)6aacgacgacgatgataacgaccgcgtcttcgtgaaagatttacgctctcagttggccattattccaaccactaacaatcacgatcatcaca(CTC)5	CGACGATCTACAACCACCAA	TCGCAGAACAGACTACACCG	325
c46325_g1_i2	c	(AAC)5aatgcttccatggtagtttcggagaatctcgctcggctttcgaactcaaacgaagagggtttggagaatagtgaagagaaat(GTG)6	GGAGCCCACTTCTGTTCTTG	GACTGATCTTGTCCCTCCCA	240
c38173_g1_i2	c	(A)10tgttgttgtttggctcattttagttgattattgaggttattcttttggttggagtagtttgggtgggcgg(T)10	AGTTGGATCGTTCCTTGAGC	CGAGGATGTCCATTTTAACCA	371
c38417_g1_i2	c	(T)10ccaagacaaagggtaaacttttgaattcgtgttatccctttattactcgttgaagggca(T)10	AGCAAAAGCCTTGCTCCATA	AGAAAACGGAACCTTCACACA	310
c39908_g2_i2	c	(A)20gaaac(A)19	ATTTCCACCACCACCACCTA	CCACGTCCTCGTAACCATCT	396
c34217_g1_i1	c	(TGT)5tgatgatgatgctgttgatgatgttgt(TGA)5	GGTAAAATTGAAGGTCAACGG	ACAGTGTTTAAGCCCCATGC	295
c37467_g1_i1	c	(TAA)5tgaaacctcattttatgc(T)11	TTTTTGTTGCCTTAATGGGG	TGTCCCTCAAACACCTCACA	144
c59326_g1_i1	c	(TTA)5tatatagctttgccttatgggcgtttctcttctatattcttcattgcagcctttttctttgttcttttgaatac(A)12	TTGCAACCGCTTTTTCTTTT	AACCAAAAGCCATCACATCC	219
c37091_g1_i2	c	(CAC)5cattcccattaccactacctctacc(CTA)5	TAAAAACCCAACACCACACG	TGCTTCGTTGATGAACCTTG	306
c43894_g4_i2	c	(AG)8aaagggtaaatttgtaattttattagatgataa(T)10	GGAAAATTTTTAATGCACTGCC	TGCTAATGCATCACAGAATGC	183
c40716_g1_i2	c	(AGA)6attgaaagtgcatgtgttagcttagctgtactcaccggaattatcgcttcatttcccatttcaccctcactcgctcatagcctaaggtgctgcgtgga(AG)6acaaaaat(CAC)5	ACACGCACAGTGAAGAAACG	CTTCGATCCACCATTGATCC	365
c42604_g1_i2	c	(ACA)5(CTA)6	TTCCTTGTTTCAAATGCCAA	TCGTTCAGCTCCTTCTTCGT	315
c46709_g2_i2	c	(TC)8actcctgacactgtttcacaacccgacaaaaccaacctcttcaagtgcctctccctctaatattcccctaaaccct(TC)10	ACCCCACTTCCACCTCTCTT	CCTTCCCTTCTGGGGTAGAA	386
c45204_g2_i2	c	(GGT)5ggatttcaaggtggagatcgtggtggtaga(GGT)5	ATGGTGGAGGATATGGTGGA	TCACGTTCCCACAACTTTCA	201
c42235_g1_i6	c	(AC)6tttcacaaaaccaaatacaaacacaaga(GT)10tgagaatgaggaataacaagttcaagctttcaaatatgattcccaatgcttggttttacaagctaaaggaaataggcaaaccaaaaaacca(AAC)5	GCTTTCATCAACTCCCACAAA	TGGTTGGGTTGATTTGGTTT	281
c39505_g1_i1	c	(T)11aattttaaattttggcttcctaagtatatgtggaggtaggaaaagaagtttgttgtttttc(T)10	AGGGTTTTGATTGGTGGTTG	TCTTGCATATACTTGCAAAACACA	341
c36983_g1_i1	c	(AAC)6g(ACA)8	CAACCTTACGCCCAACCTAA	CCATTCCCAGAACAAAAATCA	306
c61786_g1_i1	c	(CT)6caatttcttctctttcccgtcacaaccttccc(CT)7	CACTCACCTCTTCCAATTCCC	GCATTTGCGAGATTGTTTTG	148
c44566_g2_i3	c	(TC)7cagttccaaaagaaaatggttgacaacaatggtacta(CT)6	TAGTGCTTGCAGTGGTGAGG	ACCGATCCTTTGTGTTCGAC	324
c17816_g1_i1	c	(CAG)5ccgcaacc(ACA)5	ACAGCAGCAACAACATCAGC	TGACCCATGTTCTCACCAAA	249
c44854_g2_i1	c	(T)10g(T)10cataccatgattgcgttttggaatactagattgttgctgtgttggttggttgaaaatacttttatggatctaaaattttggattttggaacaaggg(T)14	TGTTTTTGGTGGGTTTCAGG	TCCTGCACAATAAACCAGCA	382
c35197_g1_i1	c	(TTC)5actaccattattaccatcaactattctattt(CAA)5	AACACGGCTATGGCAAAAAC	GAGAACAAGCGGAGTTGGAG	328
c45004_g1_i4	c	(T)11gtgcttgatctgttgatatttatggcttttgttgtgaa(T)10cttttgcttgatttcgtgatagaatctaggggagcgttgtaagcttcatctagac(T)10	TCTCTCTTTTTCTGGTGGGG	CAATCACAAAACCCTTCTCCA	306
c34887_g1_i1	c	(T)11aatttac(T)10	CGAGAAACAGCCTTTACCGT	GGTTTTTCGAATCCCCAAAT	239
c43550_g1_i1	c	(CTC)7caccaccaacccct(CCG)6	TCCACAAAACTCAATCTCAAACA	CCTTTAGGAAACGGAGGAGG	360
c32350_g1_i2	c	(CTT)5c(TGG)5	AGGCCATGATGGACAGAAAC	TGTTCCCCACAATCTGAACA	190
c40190_g1_i2	c	(AAT)5aagatactc(AAG)6	CAAGGTAAGGAAGGCATCCA	CGGCACTTCCAATTTCAATC	228
c41509_g1_i2	c	(GTG)6atgaagtggtgatattggctacacggctcaatctgttagcttagtgatactggaattaattaatcgctgttattgttaattaatatattatttattt(A)11	TGGTGATGGTGACGGTGATA	AACCCTTCTTACCACCCACC	398
c46222_g2_i1	c*	(T)10(TC)7*	TAACAGAATCCTTCCAGGCG	GGACAGCTTCAGCAACCTTC	175
c45553_g2_i2	c*	(T)11(TTG)5*	GATTCTTCAGCTGCCGTGTT	TCCATCTCCGTCGAATTCTT	397
c34911_g1_i1	c*	(TA)8(A)10*	AACAGACGTTATGTCGGTATATACATT	TTGATCGATTAAGCACGCAG	297
c44880_g1_i2	p1	(T)10	AGGGAAAGGAGAACGGATTC	CCTACCCCACCAACAACAAA	399
c34471_g1_i1	p1	(A)10	CTGAAAATGGAGAAAATAATTGATAA	TCAATGGAGTCACAAGCAGC	390
c41904_g1_i4	p1	(T)10	TCAGATTGAAGGCGTGTCTG	TTTCTTGAAAACGGACCGAC	329
c34993_g2_i2	p1	(T)11	TTCAGTTTGTGCTGGGACTG	ATCCATCCAAACAAACAGGC	241
c44105_g1_i1	p1	(T)10	TTGAAGATGGAAGGGGTGAG	AAGCCACCGACGTATAAAAA	236
c35667_g1_i1	p1	(T)10	GCAACCATCAAACGAACCTT	GTTTTGTTGCCATTGTCACG	130
c32495_g1_i1	p1	(A)10	TTTTTGCACAAGAATCCCAA	TGTCAGCCTTTCGGTATGAA	346
c45101_g1_i5	p1	(T)10	GACCTGGCATAGCAGAGAGC	CGATCTCCAACGACCAATTT	391
c28534_g1_i1	p1	(A)10	TATTAGGTTTCACGTGGGGG	TGGTCAGACCCATCATTTCA	136
c36479_g1_i3	p1	(A)10	CCGTTCATTTGTTGATGTCG	AACGCATCAACCTCCATTTC	336
c39747_g5_i3	p1	(T)10	GAGAGGTTCGAAACTGGACG	GGAAGGAGACCACCATCTGA	265
c46288_g1_i1	p1	(A)11	GCTTGTTGTCTCTATCAGGTGAA	TGATCTGTATCCTCCCCACC	400
c38287_g2_i2	p1	(T)12	TCTTCATGCGGCATAGTCTCT	GATCCTCAAATCAAATGCGG	194
c47634_g1_i15	p1	(A)11	AAATGCTGAAGGGATTCGTG	CCTTCATTGGGCATCAATTT	380
c44349_g1_i1	p1	(T)11	AGATTAGCTGCATCAGCCGT	CCCACATTATCATCATTCAAACC	292
c30792_g1_i1	p1	(T)11	TGCAAATGGTGCAAATTTATG	GGTTCTCGGTGCTACATGGT	244
c44666_g10_i1	p1	(T)12	GGCGATCAGTTGGATATTTGA	CAAAACCCGATGTCGTAGGT	206
c47960_g3_i1	p1	(T)17	TCAATAGGGATAGGCGCAAC	ACATGCCCTTTTCCTCACTT	286
c46553_g1_i3	p1	(T)11	TTCATCCCTCCTGGATTCTG	GACACTGTCCACAAAAGGCA	327
c43820_g1_i3	p1	(T)11	CCAACACCCACCACCTACTT	CAACAAAGCTTCGGGAAGAG	218
c37576_g1_i1	p1	(T)11	TTTCTGGTGGTGCTGATGAA	ATCATCTCCTTTTCACCCCC	361
c45484_g4_i1	p1	(A)10	TCCATGAATCAACATGGCAC	TCAATGAGAGGCTTATGGGG	304
c29137_g1_i1	p1	(T)10	GGTGTGAGCAAAGTTTGTGG	GGATTGGTCCTCTTGGATGA	139
c29038_g1_i1	p1	(T)10	TGGTGGGTTTTCTTTGTTCC	TGTAGCTGGCACAGGAGTTG	361
c29713_g1_i1	p1	(T)10	TCCGGGATTCAAGTTTTCAG	GCCTACTACAATACTTTTGCTTCAA	281
c45107_g1_i5	p1	(A)11	GGGAGGGGTGAAAATGAAAA	TTTCGGATAGATGGGCTGTC	105
c29905_g1_i1	p1	(T)11	GAGCTGGAATCTCAACAGGC	CAATCATCTCACGGCTGAAA	339
c47110_g1_i3	p1	(T)11	GCGCCATTTTTCTAACCTGA	CAATAATTCAATTTGCGGGG	356
c24465_g1_i1	p1	(T)13	AGCCATTGAGTTGGAAATGC	ACAACCAATATGCTGACGCA	182
c40297_g7_i3	p1	(T)10	CAAGGGTCCTTAGGGTGACA	GCTACAGCCGGATTCAGAAG	259
c47941_g1_i1	p1	(A)11	AGTGATTCAAATGGCCAAGC	ATGCGTTATCGTCGTCTTCC	383
c43431_g3_i1	p1	(A)10	GCGTAATCCCGAAAATCAAA	TGGAGGTATAAATCAGGAAGGG	383
c44078_g1_i1	p1	(T)10	TCCGGCATTGTTGAAGATAA	TTGAAGCGTCACTGCAAAAC	241
c44078_g1_i1	p1	(A)11	CGGTGGTTGATGAAGGAAGT	CAAGACCAGATCAAAGGAAGC	333
c37670_g1_i4	p1	(A)12	GTCCCATCCAAACCCCTACT	CCAACATTGTGTCTTGTGCC	370
c37798_g1_i1	p1	(T)10	CCTCCACAAATCCAATTCATC	ACGGGATCGCTGTTTGTTAC	366
c40985_g1_i2	p1	(T)10	CAACACCCACGATTCCTTCT	GCCTTGTTTGAATCACCGTT	268
c34170_g1_i1	p1	(A)10	TTGGTGTGGCAACAGTTGAT	TCTGTCATCATGAATGAGAAGTCA	318
c45049_g1_i9	p1	(T)10	CTTCACGAAAGTGCACCAAA	ACCCCTCCTCCAAGATGTTT	349
c41936_g3_i2	p1	(T)10	TGGTCAAACTTTCAATGGCA	TAAAAACATAGCTGCGGGCT	325
c42185_g1_i3	p1	(T)11	ACGCAAGGTCCAAGAGAAGA	CTTCTGCGAAACCCTGATTC	267
c40102_g1_i1	p1	(A)10	TGCCACCCTATCTTGAAGAGTT	CTTACGGGGATGTTGCTGTT	394
c42329_g3_i10	p1	(A)10	CACAAACAAAACAAGCCCAA	TTCATCCTCTTCGTCGGAAC	279
c47884_g2_i5	p1	(T)10	CCAGAAGGCTCAGTCTGTCC	GCTTCAACTTCTTGGCAACC	185
c26895_g1_i1	p1	(T)11	TCAACCCAAACACCAAACAA	CACCATGGGTTCTAGCGTTT	390
c46320_g1_i8	p1	(T)12	TGCCTGAAGCTGCAAACTTA	TAACAACTCAGGGACACCCC	398
c41447_g1_i1	p1	(T)10	CGGAATGCTGCATATGTTTG	TCCAAGTGGAAAATTTTGGTT	301
c45885_g1_i3	p1	(T)10	GTGTCGTGTTGGGAATGTTG	CAAGCAATATACACCCTCCTCC	347
c80566_g1_i1	p1	(A)10	TGGATATACTTTGGTGCTGGAA	TTTGACACCTGCCATGAAGA	195
c35975_g1_i1	p1	(T)10	ACACCCTTCTTGGAATGTGC	TCAATAAAACTTTTCAACCATTATCC	380
c41056_g3_i4	p1	(T)16	CAAGTTTTGCCACTGCGTTA	CAGCATCTGCTGGGTCTACA	368
c37993_g3_i3	p1	(T)14	CGGGTCCGCTTGATTACTTA	ATGCAGAGGAGAAATGGGAA	326
c40358_g2_i3	p1	(T)11	GTGGTTGCATGTGATGATCC	CCACATTCAACACAACCAGC	348
c35509_g1_i5	p1	(T)11	CAACGGCGTTTCTTCTCTTC	GGTTATGAAAGCCGTCTCCA	382
c42060_g1_i1	p1	(T)10	AGGAGGTGAGGATGGAAGGT	TTTGAAACAGAGGGGAAAATG	314
c41571_g1_i1	p1	(T)10	GAAAAAGAGAGAGAGAAAGAGTGGA	CGATCTCTGCCTGAGGATTC	397
c28960_g1_i4	p1	(T)10	CATGTCCTTCCGTGTTCCTT	TTGATCAACCTGCTCGACTG	205
c24789_g1_i1	p1	(T)14	GGTGCTTGCCATGATATGTG	GCAATTCTTTGAAACCCGTG	321
c45383_g1_i6	p1	(A)10	CCAATTGGCTTCGAACATCT	GTTTTAATCGCTTTGCCCTC	240
c45279_g1_i2	p1	(A)10	CCCTCCCAATTCCATTAACA	TACCAGCTCCCATGTTGTCA	249
c33435_g1_i2	p1	(T)12	TTTACCCCGTTTAGTGGCAG	TTTTCCAGTTTCTGACAAGTGC	323
c39801_g1_i1	p1	(T)12	TCCATGAATTTCACTTCCCC	GATGACCATTTTCAGCAGCA	368
c24824_g1_i2	p1	(T)10	CCAAAAGCAGTAGAGGCGAC	TAATGGCGTTCAACCGTGTA	209
c24824_g1_i2	p1	(T)10	AGACGCAATAAGTCATGGGG	TCCATGTTTCAAATTCAAATGC	112
c39196_g1_i1	p1	(T)10	ATGTTTGCCAAAATGCATCA	GGAAGGTGAGGTTTGAGGAA	154
c34738_g1_i1	p1	(T)11	TGCTCTGGATGCTTGATGAC	GGAGCTAACTGTTCCCGGAT	333
c46635_g1_i1	p1	(T)10	ACAAGCATTGCCTCAAATCC	TGATATCTTTCACTGTTTCAATTTGT	320
c45763_g1_i3	p1	(A)10	TTAGAAGAAGGGTTGGGGGT	TGCCTCGGTATACAATGCAG	184
c30908_g1_i1	p1	(T)11	TTTTTGCAACCGAGACTGTG	CAATGCGCACTTGATTCAATA	294
c39349_g1_i1	p1	(T)10	ACTACTCGAGTGCGAGGGAA	TCTTGGATTTGGGATGAGATG	389
c37825_g1_i11	p1	(T)10	ACGTGGAATTTGCTTTCACC	TTAGTTGTTGGCAGCTCACG	316
c37825_g1_i11	p1	(T)11	TTTATCTCAAGCTGGGTGGG	ATCAAGAACCAATGCCGTTC	330
c36125_g1_i3	p1	(T)11	GCTAATTGCTTGTGCAAGGTT	ATTTGGTTGGACCAGAGTGC	325
c36125_g1_i3	p1	(T)11	TTGGTGGTTGGATTTGGATT	GTATTAAGGGGTGGCCATGA	329
c45017_g1_i2	p1	(A)10	CGCGATTACGCAAAAAGATT	CTCCACCATGTGGTTCCTCT	154
c43663_g1_i5	p1	(T)16	ATACCTTCTGTGTTTGCCCG	CAAAATCCCATGCCAAGATT	148
c46075_g1_i1	p1	(A)11	ATCCAAAATACCCTTGGGCT	TAACCGGAAAGCAACAATCC	384
c46075_g1_i1	p1	(T)10	TTCGTCTGAGGTTGCACTTG	GAATTTCATGAGGCAGCCAT	220
c46661_g1_i1	p1	(T)11	GGGGATTTTGGGAACTGTTT	TTCCAGCAATCTTTACATTCCA	388
c46477_g1_i1	p1	(T)14	TGTGGAATGTGTGCGTTTTT	ACACCATTCCTTAACCAGCG	310
c42669_g1_i1	p1	(T)12	TTGTCGTCCTTCTTCCCATC	GAAGCCACATAGAGCGAAGG	282
c38492_g1_i6	p1	(A)11	TGACTGGACTTCAGACGTGG	GGACATTAAGATGGCTGGGA	357
c43075_g1_i2	p1	(T)10	GATGCTTCTTGTGGTGCAGA	TGCACCTAAACAAACCACCA	397
c34356_g1_i2	p1	(T)11	TGAGTTCTGTTTGTTTTGTTGTTTT	CCCAAGAATTTCGGTAGCAA	192
c43964_g1_i3	p1	(T)12	GGGTCACAGGTTCGTTCTGT	CCATTTTCAGAGTGTGCTAGAAA	273
c34296_g1_i1	p1	(A)10	CAATGGGAAGCTTTGATGGT	ACAACCAAATCCACTGAGCC	305
c44756_g2_i4	p1	(T)13	ATCCAAAGTTGAGACCACCG	TTGATGCGGCAGTAATTTGA	276
c44627_g1_i1	p1	(T)10	CTGTGATGGTGGTATGGCTG	GCAATTTCCACATCCACGTT	372
c42096_g2_i10	p1	(A)10	CACTTTCCACCCCCAATCTA	CACAACCACCCTTGGTTTCT	352
c40252_g1_i2	p1	(T)10	AGGGATGATGCAGAAATTGG	TCCAATCAACAATCAACATCCT	249
c43030_g1_i1	p1	(A)10	CAAACGATGCTTATCACCGA	CCCAGCTCAACGTCTCTTTC	308
c40935_g1_i1	p1	(A)10	TCGGATTCCTAAACTTCCAAAA	AGGAACCTTCCATGCATCAG	194
c41267_g2_i1	p1	(A)10	TGATGAAGTCGGAGGGTTTC	TTGATGGATGATGAGATTCCA	265
c45604_g1_i5	p1	(T)12	TGCTTGAGTCCTTGTTTTTCAA	GTGCTTAGAGCCGTAGGGTG	167
c28865_g1_i1	p1	(T)10	GTCCTCGTAGCGAGTTCGTC	ATCGACAAATGTCTCGACCC	381
c34892_g1_i4	p1	(A)11	CACACCCATATTCATTTCAAGTT	TGTTGTTCCGTTTGGTTTGA	110
c43149_g2_i1	p1	(T)10	TTTGGTTTGATCTTTGGTTGG	GTTTTCCTCCAAAGACGACG	397
c40609_g1_i2	p1	(T)12	TCTCTTTAACCAACCATGTTCAA	AAACCTGCCATAACGACCAG	208
c12998_g1_i1	p1	(T)10	ATCCATGGAAAACCAAACCA	GCCACAAAATATACAAAACAAGTTCA	363
c42956_g2_i1	p1	(T)11	TTGCATGGCAAACAAAAGTT	GCTTGCTTCGAGTTTTTCTCA	218
c42599_g1_i6	p1	(A)10	GGGTTATTTATTTAGGGAAGAGGTTT	GTAATGGCGGTAACCACCTG	258
c37020_g1_i1	p1	(T)10	TCATGGTGGTCTCCAACGTA	AGGGACCATATTCCCAATCA	382
c35797_g1_i2	p1	(A)10	AGGTTTGGGTTGGGAGAAAG	AGGCTTGTACCTTGAGCGAA	293
c46206_g2_i1	p1	(A)10	AAAGGCAATGTTGGAGTTGG	TTGATTAGTGCTCGCCTGTG	237
c41994_g1_i2	p1	(T)12	AACCGTCCTGATATGCTTGG	TTGCTTCCCTAAACGTCTGC	113
c36943_g1_i1	p1	(A)15	CACCAAGAAAATCAACAACAAAA	TTGAGCAGGCTCATGAAGAA	376
c44953_g1_i1	p1	(T)10	CCAACAACCTTAACCAAACCA	CTGTGTTCGTGTGTCCCAAC	355
c47641_g1_i3	p1	(T)11	TGCATGCATAAAACAGGGTT	TTGGTTGTTGACCCAGATGA	372
c42421_g1_i2	p1	(A)11	GGCCAAGGATGAAGGTATGA	TGCCACATCACAAACAAGGT	394
c19163_g1_i1	p1	(C)10	GGGCTTCTTGCTACGCTACTT	TGGGTACTACGGACCCTCTG	216
c47621_g1_i3	p1	(A)11	GGGTTTGTCTGTTTCGAGGA	AAAGATGGTTTACAGCAACAAAAA	273
c44500_g1_i4	p1	(T)11	CTACTGCTGCTGGAGGTTCC	TTAAGACTTTGGAGGCCAGC	271
c45688_g1_i1	p1	(A)11	TTGGTGGAGGCACATAAAAA	CACAAACCTTGTGGTTGACG	157
c45688_g1_i1	p1	(T)11	GACGTCGGATCAGAGGAGAG	TTTCACACAGCAGAAAACGC	363
c43325_g1_i3	p1	(T)10	CGTCTTGATCCGGATGATCT	GGTGAGTTTTTGTTGCGGAT	359
c46062_g1_i2	p1	(A)10	GTCCATGACTCTCTCGGAGC	GCCACCAATCATCTCGTTCT	354
c46923_g1_i1	p1	(T)11	TCGCAGTTGTATGTGGCTTC	TTTCTAAGGATGTGTAAATCACGTT	313
c33979_g1_i1	p1	(T)10	AGAAGTCCTCTGTCCGCAAA	ACTTTCAAATCGAAGCTGCC	397
c34915_g1_i2	p1	(A)11	CCCGTTCAGTAGAATTCCGA	GTGAGCGGTTCCAATTTGTT	249
c38501_g1_i2	p1	(T)10	TGTTCGATTGCTCTTTGCCT	ACTGGGAAAACCAGCACAAG	383
c41844_g2_i4	p1	(A)10	TGCTCTTGTAAAAGGTTGCG	CACGGGCCATCAGTATCTTC	369
c26984_g1_i2	p1	(T)10	TTGGGAAATCAGGCTTTGTC	TGAATTGTAGGATTCTTCTCGG	367
c42279_g1_i5	p1	(T)11	GAATCCGGTGGCAATTTTTA	TGCATCTTGCTTGATTACACG	186
c36445_g1_i2	p1	(T)10	ATAGCCACCGGAAAGTGTTG	TTTTGGGAGTGAAATCCTGC	373
c40964_g1_i5	p1	(T)10	GTATTCTGCCTGCTGCCATT	GGAGAGATGGGTGGGTGATA	308
c22842_g1_i1	p1	(T)10	CGCTTCTCCTCTTTCCCTCT	TGGAGACATGAATGTGAAGCA	238
c33221_g1_i1	p1	(A)10	TCCGTTGAAGATGTGGACAA	ACAAGATGCAAGATATTTTCAAGA	270
c47365_g1_i2	p1	(T)12	TCATTCCAAATTCCCATTGAA	TGCTTCGATCAAACACGAAG	192
c47365_g1_i2	p1	(T)10	GGAATCGCTGCTTAGGAGAA	CTAAACAACGACGCAACACG	398
c45304_g2_i5	p1	(T)10	TTGATGCGTATGAGGATGGA	TGGCACTTCAAAAGCTGATCT	250
c28356_g1_i1	p1	(T)10	CTTCGCCAGCAACAACACTA	GCATGTCTGGGTCTTGGATT	105
c34160_g1_i1	p1	(A)11	CAAGATTCACATTATTCTATTCACACA	AAACAAAAATGGGGAAAGGG	237
c32109_g1_i1	p1	(T)11	TTGGTTTGCTTGATTTTGGA	ATGACTCAACGTCATTGGCA	245
c45437_g3_i2	p1	(T)11	ACCCCCTCTCTCTTTTTCCA	TCCTTCCAATTCAAAGTGCC	366
c40911_g1_i1	p1	(A)12	TCATCACTCTGGTTAAGTTAAATGC	ACACCGATTCCACTCACACA	292
c31980_g1_i1	p1	(T)10	GTCTTCGCTTATCTCCGACG	AGCAGAAACACCCTTTCCAA	289
c46838_g3_i1	p1	(A)11	TTCTCAGTGGCTCCCTTTGT	CTCAACCCACCACTTCGTTT	392
c35395_g1_i1	p1	(T)10	ACCAAAACCACAGAACTCGC	CTTCATCGGAGGCATGATTT	279
c47752_g1_i7	p1	(T)11	ATGATCTCGGTTTGGCTTTG	GAACCTAAGCATGGTGTGGC	363
c47333_g1_i3	p1	(T)11	ACGCTGCTGTTTGTGTTCAG	TAATATCCTTTGCGCCCACT	369
c28338_g1_i1	p1	(T)10	GCTCTTGGATTGGACACGAT	CCATCAAAACAAAAACAAAGAAA	353
c42936_g2_i2	p1	(T)11	AATTTCAACGGTCTTGCCAC	ACGAGCTGAACATGCAATGA	280
c2262_g1_i1	p1	(T)10	AAAGCAAAAGCTCCTCCCTC	GGAGACAAGACCGACGAGAG	326
c44712_g1_i5	p1	(T)12	GTTGCGGCTTCATAGGTTGT	AATGACCCTGAAATCGGATG	276
c38072_g1_i1	p1	(T)12	TTTTTCAGGCTTCTTCTGTGTTC	ATTAGGCTTGCCCATTGTTG	349
c57507_g1_i1	p1	(A)10	GGCCGCATACGACAAATAGT	GATGCAATTTGAGATGCACG	368
c34047_g1_i1	p1	(A)14	GGGTGCTCTTCCCATCTG	AAGAAATTTGTCGTCCGGTG	287
c43608_g1_i1	p1	(T)10	TCCCCCATGATACCTACCAA	TCTGCTGCAGTACATTTATGAGA	133
c39759_g1_i1	p1	(A)10	CCATGCTTCTTGGGAACAAT	TCCCATCAATTCCATCACAA	398
c47791_g4_i1	p1	(T)13	CCCGTGGATCACTAATTGCT	TGGAATCTTTAATACCGGGTT	367
c18084_g1_i1	p1	(T)10	TTTCACAGCACTGGTTGAGC	TATTTGGCAGCAAGAGGGAT	368
c41871_g2_i2	p1	(T)11	AGCACCAATGACTCCCAATC	TTCCCACCTTAAAGGCACAC	382
c29812_g1_i1	p1	(T)10	CAGGCCGTTTCTAGGTTGAG	TTGAAACTCATGTAAACAACAAGG	240
c44792_g5_i1	p1	(T)10	GGCTCCACACGACTTCAGTT	ACTGTGCCAGGAAAACTGCT	377
c42909_g1_i6	p1	(T)11	AAAGGCGAAAGTCAAGGGAT	CACAAATATGAGGCTCCTAGACAA	233
c20141_g1_i2	p1	(T)10	CACCACATGACAACGGAATC	TCCATAGAGGACGGATCTGG	161
c47300_g1_i5	p1	(T)11	GGACAATTGGCGCATATCTT	CGATTAGTTTGTGCCGTTCA	395
c46699_g1_i2	p1	(T)10	CGACGTCGTTTCATCTTCTTC	CACGCAATATAGCGACGAGA	242
c44572_g1_i2	p1	(T)10	ACCTGGGCTTCTGCAGACTA	ATAGACAAGAGGGAAGCGCA	237
c35178_g2_i1	p1	(A)14	GCAAGTGTGTAACAGCGGAA	GCGTAATGCCATTGATTGTG	207
c46385_g1_i1	p1	(T)15	TTGTTCTGTTGATATGTTGGTTTT	TTGTGTGGTTTCGAGTTCCA	363
c40956_g1_i1	p1	(T)10	TATCCGGCACCTCTTGAAAC	CCACAAAACTAAACAAACAATCCA	104
c32620_g1_i1	p1	(A)10	CCTATCACGTGCCAAAACCT	TTTTGTGGTGACAGCAGAGC	272
c38413_g1_i3	p1	(T)12	TTTCAACGTGCCACATGTTC	TGAATTGAATTACTGGGGGC	162
c41498_g1_i3	p1	(T)13	CGGAATCTAATCCTCTTTCCC	TGGAGGCAAATTCAAAGACC	338
c16703_g1_i1	p1	(A)10	AAATTGATTCCTAGTCTTTTTCCAA	AGGTGGTGGTGTTCTCCAAG	140
c43759_g1_i1	p1	(T)14	TACACGTGGACCCAGATCAA	TGTCACAATCGAATCATCCAA	311
c39216_g1_i1	p1	(T)10	GCAGTGGTGAAGAAGGGAAG	AAAGTGCAGAAATTCACCCG	185
c43386_g1_i3	p1	(T)14	TTGAACTGCATTTTCTTGATGA	CCAGATCCAGCACTTAAAGC	400
c43386_g1_i3	p1	(T)11	CCCCACTAAGGGGAGGTTTA	TGCAGATGTGGCAGAGAATC	341
c47963_g1_i1	p1	(A)10	CATGCTTCCAAAAGGGAAAA	CGGTTGCATTTTACAACGTG	355
c44189_g1_i1	p1	(A)11	GTACTTCAGGCCGGGAATTT	AACTGCATGATGGTGTTCCA	397
c26626_g1_i1	p1	(T)10	TTGCATGCACTCTCACCTTC	GCAGCGTCGTATTGAACAAA	306
c35852_g1_i1	p1	(T)10	CTGCACTGCCTGTGTCATCT	TTTGAAGACAAATGGAATAACTCTTT	319
c40196_g3_i1	p1	(A)10	CACCGTCTCACTCTCAACCA	ACGGAGAAAACATCGGTGAC	385
c47352_g2_i1	p1	(T)12	TGGACAAAAGGGTGATGTGA	CCAATGATCAAGGCGAAGAT	287
c33980_g1_i1	p1	(T)10	GCAGTAGTGCAACGCATGAA	TTTGGTCTGGAAACAGTCCC	368
c51864_g1_i1	p1	(A)10	CCTTGTCCGGTTGTTTCCTA	ATTTTGTTTTATGCAGCCCG	391
c29065_g1_i1	p1	(T)10	TCTCTTCCACTTCCCTTCTCC	GCAACCGGATACACGATTCT	390
c42222_g1_i2	p1	(A)10	TCGGACATAATAAAACCCATCA	TGGGACAACTTAAGGGTTCG	266
c47241_g3_i4	p1	(T)10	CTGATGCCAATGACCCTCTT	CGGTGACAAGTCGACACTGA	280
c32136_g1_i5	p1	(A)15	AGTTCGGTCCAACCCCTAAT	CTTTGCCTCCCATCTCTTTG	322
c35732_g1_i1	p1	(A)10	CAAAATGATTGACGTGGCTG	AGAGCACAATGTTGATGCCA	226
c31539_g1_i1	p1	(T)16	TAAACCCGGACGAGTGTACC	AACCCACGTGGCAACAATAC	291
c44193_g1_i8	p1	(T)11	GGGCAGAGGTGCATTACAAC	CAAAGCTCCACCACCTTTTC	283
c35088_g1_i1	p1	(T)14	CGGCATACGATATTCCGAAAC	TGTTGCAGCTTCTTCTCCCT	335
c41585_g1_i1	p1	(T)10	TGATGAAGGACCTGATGTGG	CATCTCACCAACATCACATGAA	345
c35039_g1_i2	p1	(T)12	CCTTGGAATGAGAGGCAGAG	GTGGTGAGGGAGAGGATGAA	204
c29751_g1_i1	p1	(A)10	ATTTTTCGCAACAGGACACC	CTGGGAGGATCCAGACTCAG	374
c47185_g1_i8	p1	(T)10	GATCGATCTCCGATTCCTCA	AATCAAACCCTAGTGTGGCG	380
c40652_g1_i8	p1	(T)12	CCTCCCTGCATTTGTATGCT	CTGGCAAAACCTCCAAGCTA	393
c41018_g1_i2	p1	(A)14	CCAATTTACTTCCATTCCTCTCA	TGGAGTGTGTGTGTGTCGTG	229
c44008_g1_i6	p1	(T)10	AATCACAATCAGGCTCCACC	AGCAACATATTCCCAGCCAC	355
c44008_g1_i6	p1	(T)15	TCGCGACATACTGGAACAAA	CATAACCAAAAACTATTACCCCC	380
c45302_g2_i2	p1	(T)10	AGGCTTGTGTTCCACTTGCT	TACGAAGCACAGACACTCCG	319
c42572_g1_i3	p1	(A)10	CGAGGCATTTAGTTTATTACAAGAAG	TCTTGTGCTCCTGTGCTCTG	335
c35369_g1_i4	p1	(T)12	GGGGGAAACTTTTTAACAGCA	ATCGACCGAAATCGTGAAAG	393
c35369_g1_i4	p1	(T)10	GTCGCGGTGTGAATTAACCT	AAGAACAAGCGCTGCAGTTT	375
c43025_g2_i2	p1	(A)10	TGTGCTGTCATTTTGTTCCAA	GCATGACTGATGACATGCCT	215
c34752_g1_i1	p1	(T)10	CGGCTTTGGCATTTTACATT	CCACCAGAAAAGCCATGAAT	352
c28118_g1_i1	p1	(A)10	CACCACCAACAACAAAACAGA	GGCATTTGAATTCCCTTTGA	215
c33877_g1_i1	p1	(T)11	TTCCCTTTTTCTTACAAACCC	CGCAACCCAAAATCTCAAAT	386
c42788_g1_i2	p1	(A)10	TGCTCTGTTTTCCTCTCGGT	ACGGAAAAATTGATTGCGAG	151
c36743_g1_i1	p1	(T)10	ACTCCTAAGGTTGCGAAGCA	TAACCGCCACCCTAATCTCA	351
c36993_g1_i2	p1	(T)10	TTGCTAAGGTTGTTCGGGAC	TCCGTGAAACAATTTCGAGC	103
c29609_g1_i1	p1	(T)10	TACTCGTGGTGCTCGTCTTG	CCTTTCCAAGACTGCTGGTC	341
c9445_g1_i1	p1	(A)17	TCTTTCTCAATCCGTTTCCG	GCATGGTCCTTAGCATGGAT	169
c42358_g1_i4	p1	(T)11	CCAATGTTGAATCTGACCACA	GCTTCCATCAGGCAAGTAGC	382
c30638_g1_i1	p1	(T)10	TGATGCAGGTGGATCAAAAA	TCACACATCATTCCAAAACCA	321
c30638_g1_i1	p1	(T)11	TGGTTTTGGAATGATGTGTGA	CAATGTGCATAATCAATCAGCTT	125
c42085_g2_i1	p1	(T)15	AGCATCCAGAAAGGAGCAAA	TGTTTCCAACACACCCTCCT	370
c42085_g2_i1	p1	(A)10	GGCATGTGTAAAACAGCCAA	TGAGTTCGACAAAGTCAAGCA	298
c36692_g1_i1	p1	(T)10	GCATGGTTGGGAGTCTGAAT	CCCAGTCGGCAAGAAAATAA	285
c46615_g1_i2	p1	(A)17	AACTGAAGCTGGAAAGCTCG	TCTCGACAATCGCACACTTC	114
c41885_g2_i2	p1	(T)10	GTGTGTGGCTCCAGCAGATA	TTGGCCGCAAGTTTGTAAAT	334
c40968_g1_i1	p1	(T)11	CGTTTCGATTCGTTTCGATT	ACCACCCGGAAAAATAGGAC	385
c41000_g1_i2	p1	(A)11	AAAGATGGAGGCAAGCTTCA	ATCTTTTTCTGCTCGTGCGT	164
c44416_g1_i2	p1	(T)13	AGGAGCCAAGTTCATGGTCA	AGCTCTGGACAAAACATTGAGA	213
c38489_g1_i1	p1	(T)10	TCACCTTTTCCACACCATCA	CGCACAGAGAATGCTGAAAA	292
c47960_g1_i7	p1	(T)10	CTGCAGCATGTGATGATGTG	AATCCAAATTCTCTGGCTGC	371
c23360_g2_i1	p1	(T)10	CTTGAAGGCGATGGACTAGC	CAAAATTAACATTGAACGAATCAGA	375
c28121_g1_i2	p1	(T)10	ATCTCATGGCAACTCCAACC	CCGGTTCTAACGTACACCGT	192
c88_g1_i1	p1	(G)10	TCCAGACGAATCTGGAGGAC	GAGCGTTTACTTGGCGTCTC	201
c46466_g2_i2	p1	(T)10	AGCCTAGTGGCTGGAGTTCA	CAAATTGGTTTCGGTTGACA	318
c41265_g1_i1	p1	(T)15	AGTTGGTGCTTTTCTGGCAT	TTCAAATTACAACGAGCCCA	361
c45647_g1_i2	p1	(T)12	CAAGGTGGTTTCGAGAGGAG	TTTCCAAAAGGCGGTAGATG	365
c44040_g5_i3	p1	(A)16	GGACCATTTCGTCATGCTTT	CACTTTTTCCATACACTTCGTTT	206
c44732_g1_i4	p1	(T)10	ATATGAAGCGATCAAACGGG	TCCAACCGCCATAGGTAAGA	141
c39078_g1_i6	p1	(A)11	CAACTAGCTTCCTTCACGCC	GGAACTTTGTTTCCAATTTCCA	326
c40201_g1_i1	p1	(T)11	CCGCACTGTTTCTTCTCTCC	AAAACACCATCTTTCACGGC	389
c40201_g1_i1	p1	(A)12	CTGCTTTTGGGGTTTGGTTA	GGTTTTCACAGGCTCTCCAG	307
c50131_g1_i1	p1	(T)10	GCGGAGGAGATTGATGTTGT	CAAAACCCACTTGACCATCA	187
c10916_g1_i1	p1	(T)10	ACGATATCACCTCGTCGGTC	TCATCTTCATCGTCTTATAAATCCTTC	211
c43874_g2_i1	p1	(T)10	GCTTTCCCCCTCTTTACACC	CCCTCTTGGCTGATTCAAAG	228
c43874_g2_i1	p1	(T)10	CTTTGAATCAGCCAAGAGGG	GGAGATGAAGTTGAAGGGAGG	393
c37869_g1_i4	p1	(T)10	CAGCTGTAACCGACATCCCT	TCTTTGATGCTACTGGTGCG	213
c39435_g2_i1	p1	(T)12	GCGGAGGCTTTTTCTTTCTT	CGTGGTTCATCTTGCAGCTA	268
c44444_g1_i2	p1	(A)12	TTGAGGAACGTGTTTTGTGG	TTGGTGCTAAGGGAAAATGC	195
c41878_g1_i1	p1	(T)10	AACGCTCAACGAACCAATTC	TCCAGCAACATTCCAAGTACC	375
c42466_g2_i2	p1	(T)12	TTAGTCGCAACACGAAGGTG	TTACCCCCATGAAGATTGGA	335
c45161_g4_i3	p1	(T)10	CCCCATAATCCACCCATTTT	ACCCCAAACCGAAGTTTTCT	398
c41748_g1_i1	p1	(T)10	GCGCAAGTAGAATTTGGAGC	TGGGAACTTTAGGGGGTTCT	336
c45001_g1_i6	p1	(T)10	TGCTGAAATTGCAGAGATTTG	ACACGCTCACGCACAGTAAT	174
c46552_g1_i8	p1	(A)13	GAGAGCTTCTCGAGAGCCAA	TTCATGGAGCGAAAATTCAA	221
c46091_g2_i6	p1	(A)11	TCTGGTCAGGAAGATTGCG	AGCTGAAAAGCAATCGGAAA	310
c28274_g1_i2	p1	(T)14	GAGGTGAGGCTTGTTTCTGG	TCATGACCCTTCACCAAACA	386
c41897_g1_i1	p1	(A)11	GTTCTTCCGCAGAAGTCAGG	GAGATCTCGGTGCTACTGCC	325
c39942_g1_i2	p1	(A)11	TGAACACATTTCAACCTACAAAAA	GGATCGGAGGCTAAGGAATC	285
c73973_g1_i1	p1	(T)10	GGAAGCAAAGCAAGAACACC	CGACAGACATTTCATCTGACTTA	116
c36263_g1_i2	p1	(T)12	GGCTCACCCCATCTTTACAA	ATACAACCAATGCTGACGCA	201
c45955_g1_i1	p1	(A)10	CGAACAAAGACTGGCTCTCC	GGCAGTATGGGTTTGAATCAC	378
c35488_g1_i3	p1	(T)14	GACGCATTCGAGTGGGTTAT	GGCCACAGAAACAACAGACA	259
c42485_g1_i3	p1	(T)14	GAACTGGTGGCTTTGGTGTT	GCAAAGCGTTCACTTCATCA	366
c42485_g1_i3	p1	(T)10	AACGCTTTGCATCAATTTCA	GTCTCCAACACCCGACAGAT	399
c43382_g1_i2	p1	(T)11	CAACGAAGGTTCCAACCACT	GCGACGAAATTTCCGAATTA	305
c26301_g1_i2	p1	(A)10	TGGCTATCGAATAAGCCAATTT	CCAATCGCAGGCTGATTATT	248
c37340_g1_i1	p1	(T)10	CTTGTGAAATGGCGAATCCT	TGAGCAATATTTACATGGGCA	384
c42077_g1_i4	p1	(T)10	GTCCCGGAAGAAATGTGAGA	AAAAACAATGCACACCAAGTTT	321
c35878_g1_i2	p1	(T)10	AACAGGCTTGATGGAGAGGA	AAAGTCATACTGAAAGCAACCACA	356
c39057_g1_i1	p1	(T)15	GGTGGTCGGTAGGGTAGGTT	TGCCTATTTCACCACACTAACA	208
c29728_g1_i1	p1	(T)11	GAAGGTGATTGGCTTCTTGC	ACATGCTCTAATTTCCCATCA	359
c45423_g1_i2	p1	(T)10	CAGGGAAAGTAGGGAAAGGC	TTTGCAGCCCTTGCTAGAAT	356
c43189_g1_i1	p1	(T)10	TTTCGCGATCACAGTTCATT	CGCATCGCCACTTTTCTATT	177
c34523_g1_i3	p1	(A)12	GGGGTCATACTCCATTGTGG	GGCTCGATGTCGTTGAGAAT	382
c40084_g1_i6	p1	(A)10	CCTGCGAATTACTAGCTCGG	CGAAGTTTGTTCAAGCACCA	224
c30131_g1_i3	p1	(T)10	TTGTTTTGGTTGGAAACGGT	CTGACCACGTAATCCCGAGT	374
c48086_g1_i1	p1	(T)12	CCGGAAGGTCGTTGAGAATA	AGACAATTCTTTCTTCGCCG	183
c79418_g1_i1	p1	(T)10	TTGATGGATGATGAGATTCCA	TGATGAAGTCGGAGGGTTTC	265
c34376_g1_i1	p1	(A)11	GGCAAGAATTGCTCTTGAGG	TGGTCTTATGGTCGTTTTTATGG	209
c18207_g1_i1	p1	(A)10	AAAAAGCCAACGCATTCAAC	TTTCTTCATGCTAACGTGCG	287
c43405_g1_i2	p1	(T)10	GGCAGCCAGTCTTTATCTGC	TTGACACACCAGTTATGCAATG	366
c75989_g1_i1	p1	(T)12	CCAACGGCTTATGGTCTTGT	TCCCATAAGATCCCCATCAA	287
c39144_g1_i2	p1	(A)12	AATTTCCCTCATTCCCATCC	CGATTAATCCAACGGTTGCT	238
c39144_g1_i2	p1	(T)10	AAGGCTTTGGCACTTCAAGA	CATGTGACCATTCTTGTCGG	368
c47806_g4_i2	p1	(T)10	CAAATGTGCCGAGATTTCCT	CCGGTACCGCTCTTAACGTA	364
c34889_g1_i1	p1	(T)10	CCCGCACTATTCACCTTCAT	CGCAATCAACACATCAAACC	365
c3860_g1_i1	p1	(T)10	GGATCAAGAACACATGCAGC	TTCAACCAAAAATGAAAACACTACA	174
c37490_g1_i2	p1	(T)12	TTATCGGGAGAGGGACACAC	TCCTGCACATTCAAATCCAA	371
c40969_g1_i3	p1	(T)12	GTGTGTCTTGTGCCATCCAC	CCCCATTTTCTCCAAAGACA	387
c35631_g1_i2	p1	(A)13	TCGCCCGTTAATCTAAATCG	TTGCATAAGCTAGCCCAACC	229
c36376_g1_i1	p1	(T)10	CACGTTCCTGGCCTTCAC	GAATCATTCTGCTGGGCATT	203
c36376_g1_i1	p1	(T)10	CCTGCCGCAATGTAGATTTT	GGAGATCGCATTCAAGTTCA	102
c38861_g1_i2	p1	(T)10	TAGTAGCTGCCAAGCACCCT	TGCTAGTACCAGAGTTTAATCCCA	398
c24088_g1_i1	p1	(T)10	AAATGGCGTTGCTTTTGAAT	TGATCAGACTACAACCAGCAGAA	307
c45930_g1_i4	p1	(A)10	AGAAAGGGCCGTGATAAACC	TCATCTGCCATCACTGAAGC	285
c37178_g1_i3	p1	(T)10	CTCTCTCCGGTTTGCTGAAC	CCATGAGAAGGAATCCCTGA	320
c39804_g1_i1	p1	(A)10	CCCACAAAACGACATGATTG	TAGCGCAAGCTCTGAGTCAA	357
c21341_g1_i2	p1	(T)13	CCTTTTACTTCACATGAATTTCG	ATTATGAACATGCCCCCAAA	101
c37440_g2_i3	p1	(A)11	GGTACCGAACATGCGAGAAT	TCAAAGTGGTATCGCAGTCG	314
c40057_g3_i1	p1	(T)10	TTGTTGCAAAATTGTTCATGG	TCACAGTGTCATTTCAACCCA	122
c47636_g1_i3	p1	(T)10	TTGCTTTACCCATTTCTTCTCAA	TCAGGAATGCACAAATCCAA	369
c40605_g1_i1	p1	(T)10	TCTGCTGGGAGAATTATGGG	TCTCCTGGAAAATGGAAATCA	229
c43976_g1_i1	p1	(T)11	ATTTCCTTAACCTGTCCCCC	GAAATGGGGTGTGAAGAGGA	173
c14079_g1_i1	p1	(A)10	CCCATTTGAGGGAAAGAACA	AATTGGATCACGAAGATGGC	282
c29125_g1_i1	p1	(T)13	TGGTGGATGAGGAACACAAA	TTTCTAACATAAAATGGTAACAATCAC	225
c42023_g1_i1	p1	(T)10	TGATTACACTTTTGCAGCGG	CTTTGCATCAAAACCACCAA	327
c2954_g1_i1	p1	(T)12	GGTGTGCTCTTCCGTTCTG	GTTTCGTCGGGCTCTGTTAG	111
c32810_g1_i10	p1	(T)10	CGTCCATAAGCTCTCCAAGG	GGAGAAATACCCAAGGCTCC	361
c31835_g1_i2	p1	(T)10	GAGGAGACACTGGTGAAGGC	GTCTCCGACACCGACAATTT	265
c40026_g2_i1	p1	(T)10	TCCTGTTGCCATGTGTGATT	AACGCTTTGTTCTGTTTCGC	286
c45151_g1_i2	p1	(A)10	CACCCCCTACTTCCTCAACA	TCCATTATAAAGCAATTCAAGGC	398
c27091_g1_i2	p1	(T)10	GATATTGGAAGGCGACAGGA	TCCATAATTCTGCAAACCGA	290
c28055_g1_i3	p1	(T)12	TCTTTCTCCCAAATCTCCCC	CATGTTTTCTCCAACAAATTGC	190
c37910_g1_i1	p1	(A)10	AAAAATGAGGACGGAGCAGA	AATAGGGTTGCCTTCATTGC	123
c11078_g1_i2	p1	(T)10	CGTAATGCAGATAATGGGGG	TGCAAGAGAAATGCATCCAA	397
c43749_g1_i4	p1	(T)10	CCCTTTTTGCGTTTTCGAT	CAAAAGCCACATATGCCAAA	321
c37907_g1_i2	p1	(A)10	GAAGGAGATGAAAACGCTGC	CCATTTTCCGTAACCACGTC	390
c37907_g1_i2	p1	(T)12	CTTCTTTGGATGCCACCATT	AAATTGAAGGGACATGTTTATTACAG	165
c46850_g1_i2	p1	(T)12	TCTTCATCGTTATCAATGGCA	CAGAAAGTTGGGGGAGTGAA	337
c37642_g2_i5	p1	(T)10	AATTGGCTGGAGGAAATGAA	CTGCGTTTATTGCACATGGA	372
c41380_g1_i1	p1	(T)14	GTCTCCATGAAATGGTTGGG	TATCCGGTTGACCCAAACTC	351
c33617_g1_i2	p1	(T)10	TGGGGGATGAACCCTAATTT	AAAGGGGTTTCGTTGCTTTT	129
c43280_g1_i1	p1	(T)14	TGCACTATTCTCGGCATTTG	ACGCTTCGGGATAATGCTAA	366
c34125_g1_i1	p1	(T)11	GAGGTTGGTGCTAGGGTTGA	AGCCGTCACATAACCTCCAC	316
c34125_g1_i1	p1	(T)10	GTGGAGGTTATGTGACGGCT	AACAATGCCAAAATTTCTTCTG	164
c46175_g1_i1	p1	(T)15	TTCAGCAACCCTTTTGGATT	CCTCAACCTGAAAAACACATCA	398
c33317_g1_i1	p1	(T)11	AGGATGGTGCTATGCCTTTG	CTGAAAATGGTTAGAATGAATGAA	216
c41927_g1_i3	p1	(T)11	TCCCTTTTCGCTCTTCTCAA	GCTGAGTTAAACTTGCACGAA	315
c42191_g1_i1	p1	(T)10	CCGTTTAAAACAGTTCCCGA	CATGGAAAGCATCCGATACC	247
c44204_g1_i2	p1	(T)10	AGTTGCCCTTTGGAGATCCT	ATCGGTGTCGAGTTTCGTTC	165
c38829_g1_i5	p1	(A)11	AATTTTCCCGCCATTTTCTT	TATCAATCCCAACGAGAGGC	299
c47998_g1_i4	p1	(A)10	TGCTGGCGAAAACAATTAGA	CCAGATCACCAAGTGAAGCA	277
c40202_g1_i2	p1	(A)13	AACGTCGTCGTCAAGCTTTT	TCGAAATTCCCAAAAGCAAC	346
c43325_g3_i1	p1	(T)11	TGTGGATTCGATTGCGATAA	GCCGGAAACCTAGTTTGGAT	282
c43325_g3_i1	p1	(T)10	ATCCAAACTAGGTTTCCGGC	CCCTTTGACTGTTTGGTTTGA	287
c25786_g2_i1	p1	(T)11	CGAGGAAACTGTCGTTGGAT	AGTGGAAACAGCTGCATGGT	392
c44013_g1_i7	p1	(A)17	TGACCAACCTTGTGTTGCAT	CATGGAAAACTCGCTGAACA	256
c46433_g1_i7	p1	(T)14	GTTGATGTTGGAACTCGCCT	ATTCAGCATCACCTCCTTGG	319
c47375_g1_i7	p1	(T)11	ATCAGGCAGCACTGTGTTTG	ATTCCGTGTTTCTTCCATCG	344
c47375_g1_i7	p1	(A)10	AAGGCAATAAGTGGTGCTGG	TTCAAAGCCCTCAAAAATGG	399
c38819_g1_i5	p1	(C)10	ATGGAGGCCAAGTAGCTTCA	CCAAGGCAAGATTCCGAGTA	397
c43722_g1_i2	p1	(A)10	GAGTCCAACGCATGTAGGGT	CCGCCGATAGCATACATTTT	354
c36504_g1_i3	p1	(T)11	TGGTGTGGACAAGCTTTTTG	GAGCCTTGATCCCAATGAAC	299
c25338_g1_i1	p1	(A)10	ATGTGACCCTCGACCTTGAC	GGTGTTTTCATGCTCTACCG	337
c35640_g1_i4	p1	(T)11	GCGCTCATTTCTTCAATCGT	TTTCAATTTCCGTTTGGAGG	278
c35998_g1_i1	p1	(A)10	TCTCTCTCACATCCTCACGC	TTGGCCCATCGATTTTACAT	117
c24852_g1_i1	p1	(A)10	CAAAAAGAGAAAATCAGTGAAGAACA	TGCCACCATATTAAGCCTCC	228
c38252_g2_i1	p1	(T)13	TTCGCCTCTATGAGCCTTGT	ATTCGCTGTTTTTGTCCACC	369
c40076_g1_i6	p1	(A)10	AACCCTTTCGTGCTTCACAC	TAAACCCCCAATCCAACAAA	393
c43277_g2_i5	p1	(T)11	TTGGATTGGATTTGATTTGATTT	AACCGACCTTATCAACCACG	104
c43277_g2_i5	p1	(T)11	CGTGGTTGATAAGGTCGGTT	GCGATCCTCAATCGTAATCC	331
c41823_g1_i3	p1	(T)12	GGCATTCCTGGATGTTTTCA	GCATCGGCAATTAGAAGAGC	361
c40371_g1_i6	p1	(T)11	GATGAGGACGATGATGCTGA	AGCCATCGTTGCTAGCACTT	346
c24451_g1_i1	p1	(T)11	CTTAAATCCCCTAGGTCGCC	TCATCACACTTAGTTTACAGTAGCTTT	319
c41494_g1_i3	p1	(T)11	TGCTTTCAACATGGGATCAA	TTTTTGGTGGAAATTGATGTT	345
c27695_g1_i1	p1	(T)10	GAGGTCCTTTTGGCAGTGTC	TGTCATATTAAAATTGATCGGAGAC	312
c46337_g2_i1	p1	(A)11	GGACTCATGACACGAGAGCA	GGTGACGCTAATTGATTTACCA	186
c38685_g1_i2	p1	(T)11	GGATTCTTCTGGGAAGGGAA	AACCACAACGATAACTCGCC	331
c26875_g1_i1	p1	(T)10	CCAAGAGTTTCTGGGCCTTT	TTTTCAACAATACACAAAATTTCACA	337
c30610_g1_i2	p1	(T)10	ACACCAAAACATGGCAAACA	AACTGAATACCAAATTCCAACCA	260
c30610_g1_i2	p1	(T)11	GGTTGGAATTTGGTATTCAGTTG	CCTTCATCTTCTGTGCTTCCA	362
c43755_g2_i1	p1	(A)10	CGCTCTCTTTCTCTCCCTCA	AGCCTCGGTCGGTAACTCTT	145
c43755_g2_i1	p1	(T)10	ACATTCAAGCATCGACGACA	CTCGATCACCAACCCTCATT	367
c39360_g1_i1	p1	(A)11	TTCTGGTTCACCGTTCACAC	TCGAATGAATTGTTGGGGTT	107
c29836_g1_i1	p1	(T)10	TGAGCTGGCGAAACAGATTA	TTTTTGTTCCATATCCATCATCA	245
c31200_g1_i3	p1	(A)10	TTGCAGATGCATCAGATGGT	CAGCAGTTTGTTTGGTTAGCA	303
c38038_g1_i1	p1	(A)10	CAACTCGCTGTGCATCTGTT	ATTGTGGACATCCTCCGGTA	389
c33018_g1_i2	p1	(T)10	TATTGCAGCACTTTTGCAGG	AGCCAACACCATTTCCAAAG	320
c37085_g1_i4	p1	(A)10	TTCAGGAAAGACATGCAACG	TGGAGGCATCAAATCATCAA	329
c46202_g1_i5	p1	(T)10	CCCTCGATGTGTCCGACTAT	TGGAAGAGGGGTTGAAGTTG	197
c47421_g4_i2	p1	(A)10	CTTCGTGGTTGTTGAAGGGT	TTGCCTGTAAATCCTGACCA	363
c40820_g1_i2	p1	(T)10	CTGGGTCGTTGTGATTTCCT	GGATTGCTCCCGGGTATATT	397
c42040_g1_i1	p1	(T)10	ACTGCTGTTTGGTGTGGACC	TGAAATCGCATTAACCAGCA	354
c35103_g1_i2	p1	(A)14	TTTTCATCACTCTCTCCTCGC	CAATCCAAACCGAAACCCTA	212
c46294_g1_i1	p1	(T)16	GGATACCAATTCCCTTGGGT	TGTAGGACGTATGCATCTCACC	361
c32958_g1_i1	p1	(T)11	GCTCAAGTCCTTGCAAATCC	TTGCACGTTCAAAACAAAGC	395
c62854_g1_i1	p1	(A)13	TCCCCATTGATGACCAATTT	TTTATTTCTGGCTCCCTTGG	144
c34436_g1_i1	p1	(T)10	CAGGATGCTTGTTGGTGATG	TCCGAGAGATGTGAAAGAAAAA	348
c38110_g1_i7	p1	(T)10	CGGAATTGTGCAAATCTTGA	GCCAATGAATGGAGGAGTGT	359
c38110_g1_i7	p1	(T)10	ACACTCCTCCATTCATTGGC	GCCTTGTCCCACTTCTGAAA	276
c47057_g3_i8	p1	(T)10	ATTTTGTTGGGGTTGAGCAG	TTGCTTAGGCTCACAGGTACAA	208
c33836_g2_i2	p1	(T)12	CTGTCCACCATCTTCCCTGT	CGAAAACTAAAAAGGCAGCG	118
c33713_g1_i1	p1	(T)12	TGTTGTTTGATCCTGCCAAA	ACGCTGAAGCCATCAACTCT	393
c30779_g1_i2	p1	(A)10	AAATGCTGGAGGGAGGAAGT	AGCTCTCGTGTTCCTCCAAA	245
c36272_g1_i4	p1	(T)10	CCACTGCTGCTGAGGTATCA	AGGTGGAAAATTCCCCAGAC	397
c34384_g1_i1	p1	(A)12	CACCTGCACCAGAAACTTGA	TCTGCACGAAAGTGCAAAAC	230
c22331_g1_i1	p1	(T)10	GGTGGTGGAGAGCAGAAGAG	CCCAAACTGCCTCATTGATT	372
c43677_g1_i1	p1	(T)10	ACAGGTTGTGTTCCGGTGTT	GCCATCATCAAAATATTACATTACAAA	391
c25617_g1_i1	p1	(A)11	GTGGGATTTGACGCTAGTAGTAA	TGTTGCAATTTTCTGAAGCG	330
c47767_g1_i7	p1	(T)10	GTGGCAAGCTCATCCAAAAT	TCGGCTCACCTTAACTCGAT	400
c41798_g1_i1	p1	(A)11	ATACGCTGCTGCAACAACAC	GCCCATCAATGTACACATCA	271
c36827_g1_i2	p1	(T)11	CCTTCCCAACCAAGAACAAA	CGCGGTAAAAGATTCATGGT	361
c31713_g1_i2	p1	(T)11	ATTTCAGGTTATCCGGTCCC	GCCATAAATATGAAATCAGAGGAGA	305
c47699_g1_i5	p1	(A)10	TCCAGAAGACAGTGGCTGAA	TCTCTTCCGGGCTAATCATTT	191
c45307_g2_i1	p1	(T)10	AACAAACGTGAAGGAGGTGG	TTGGCACAAAAAGTGTCGAG	387
c47661_g1_i10	p1	(T)10	CTTGTTGTACCAGGGGTGCT	CGGTGTAATGATGACGCAAC	321
c35336_g1_i1	p1	(T)10	ACACCCCACTCTCTCTCCCT	TTGAATGAGGCTCTCGGAGT	350
c42794_g1_i3	p1	(A)10	CCCCATTAACCCAAACAAAG	AGTGAGGTGGCTGGAGAGAA	312
c41895_g1_i1	p1	(T)10	ATTTTTCAACGGATTGCAGG	TCGCAAGTGCACAACACATA	247
c40138_g1_i2	p1	(T)13	GATCAACAACCGCACTTCCT	TGCTGCAATAACTGTCCCTG	372
c41194_g2_i2	p1	(T)11	GATGACGGCGGATAAAAGAA	TCCCAAATCGTAAAAACCCA	163
c37375_g2_i1	p1	(T)11	TGGGTTTTGCTTAAAATTTGATT	GGATCGACCCTCCAACATAG	397
c40595_g1_i1	p1	(T)12	GGGGGACAACAACCCTATTT	TGTCAATTCACAAGAGGGGG	323
c35392_g1_i2	p1	(A)14	ATTTGCGGAGCGAGAGTCTA	CCGGTGATAGCGTTTGATTT	193
c37366_g1_i1	p1	(T)11	CTTTTTGGGTCCCTTGTGAA	TCCCGGTTGGATACTTCTTG	373
c42885_g1_i5	p1	(T)10	AGAGTTTGATGAGGGCGATG	CTGTCGATTGATGCTGGTTC	386
c42885_g1_i5	p1	(T)10	TCGTCGAAACCTATTCCGAT	GCCTCAGCAATCTTCGAACT	313
c46947_g1_i3	p1	(T)13	AGCGAATCCAATTTTCCCTC	AAGGCTCGGTAGCTGACGTA	328
c41524_g1_i2	p1	(T)11	CCGGTGTAATTCAGGACGAT	GCTGAAAAGAGGCAACTTTGA	300
c46920_g1_i5	p1	(A)13	TACTCTGCTATCCCGCTCGT	AGCATTGTTGTCCCGTTAGC	269
c43882_g1_i6	p1	(T)12	TGGTTTTCAGTCGTGTTCTGTT	AAGGGTTTGGTTTAGGGTGG	116
c42323_g1_i6	p1	(T)10	GTGCTTCATTTCAGGGGTGT	ATTGCCGACATAGTTCCTGC	353
c45298_g1_i2	p1	(A)10	AGCACTCTCCACAAAATCCG	AGTGACGAAGCTCCTCCAAA	144
c12942_g1_i1	p1	(A)10	TCAAGCTTTGGACCACTTCC	TTCCAACCACTCATCACAGC	344
c29318_g1_i1	p1	(A)10	TTTGGAGAGATATGCAGGGG	CAGCGGCTCAAATACACAGA	135
c27476_g1_i2	p1	(A)10	AAACCTTAGCAGGTTGACCG	AGATGCTGGCTTCTCCTGAA	262
c41105_g1_i1	p1	(T)10	ACACTTCCTCGTGTTGGGTC	GGAAGTGTGCCCCAGATTTA	367
c44652_g1_i1	p1	(T)11	TTTTGCCAAGTGAAAAAGGG	CATTGCCTCAAGTACCAGCA	250
c30299_g1_i3	p1	(T)13	TCATCCAGAATGTGCAGGAA	AACATTCATTTCGACCCTGC	369
c39128_g1_i1	p1	(T)10	ATGAAACTGGTGTTGAGCCC	GCCATTTGGAAGATTGGAAG	391
c32288_g1_i2	p1	(T)12	TGATGAGCTTGGTGGTTTTG	TGATCCTTCCTTTTGCCATC	151
c36160_g1_i3	p1	(T)10	GTATGGAGGCGGCAAGATAA	CCCATAAAGGAAGGACAGCA	324
c45091_g2_i1	p1	(T)10	ACGACACAATTCTCAGCACG	AATACCACCATTTCAGCCCA	307
c32012_g2_i2	p1	(T)18	GTTGATGGCTAACTTCCCGA	CATTTCTCGATAAAACACGGC	235
c46427_g1_i1	p1	(T)10	TTAGCCACCAACACCAACAA	TAACAAGGCCATCCTTCCAC	369
c44959_g1_i1	p1	(T)11	GTCCGACAGGAGACGATGTT	GAGAAGACCGACAATTATGTGG	216
c33369_g1_i1	p1	(A)12	GGGGTATTGTGTTATGAAGGGA	GCGATTTGGGGCTAATTTTT	274
c32198_g1_i1	p1	(T)11	GCGCTTTTTATATGGTGGGA	CCCATATGCACCCACATACC	390
c40644_g1_i1	p1	(A)10	TGGAAGAAAAGCAAGGGATG	CAATCCAACCAACCAACCAT	321
c20241_g1_i1	p1	(T)10	ACAACAATGGATTGTGGCAA	AGAACGTGTTCCTCGTTTTGA	255
c44763_g1_i1	p1	(T)11	CAGCTTGCCGACACACTTTA	GCTATCGGGTCCAAAAACAA	238
c40800_g2_i1	p1	(A)10	GGTTCATTGAGAAAAGGCGA	TCATGATGGACACAACCCAC	341
c26420_g2_i3	p1	(T)12	CTTGCCAACTTTTGTGAGCA	TCAAATGAGTTTGTGTGTGTGTCT	384
c37259_g1_i1	p1	(T)16	TGATGTGCAAAGGTGGTCAT	TGGTTTTCAATCTAGTTTAACCCT	337
c45697_g2_i1	p1	(A)10	TGATTTAGAAAAAGATAGGGTATTTCA	CTGTAGGTTGATTGGCGGTT	372
c44666_g6_i9	p1	(T)11	CGGTGTGACAGTTGCAGTTT	CATTTGCCCCTTGCAACTAT	182
c34215_g1_i1	p1	(T)11	TCATACGTGTGCTTTTCCGA	TCGTCTCTGCAGCTTTCTCA	274
c23295_g1_i1	p1	(A)10	TTGCGTAAATATTTGGACGAAC	AATCTGAAAGCAGCTTATGACAA	110
c47412_g2_i4	p1	(T)10	TTCTTCTCCTCAATCTCGCC	TTGGTCGAACGTCTTCAATG	265
c45466_g4_i4	p1	(A)12	GCCTTCTCTCTCTTCCCGAT	GAATCCCAACCTCAAACCCT	349
c39133_g1_i6	p1	(T)11	GTTGTTTTTCCCTGCGTGTT	AACAAAAACGGCACGAAATC	377
c44903_g1_i2	p1	(A)16	AAAAAGGAATACACAACAACTCATAAA	TGTGTGCAACCACCGTAGAT	305
c36383_g1_i2	p1	(T)12	TTTAAGGCATGCCAGCAGAT	TGTTACAATTGAAAAGCCCATT	117
c26331_g1_i1	p1	(T)10	CGCCTTGAAGATAGTCTCGG	AAAAGAAAAAGCATTCGTGTTTTA	313
c24969_g1_i1	p1	(T)13	GAAAATGGGGATTGTGGTTG	GGCCAATGGTAGATGTTTGC	343
c46250_g1_i3	p1	(A)10	TTCTCCGCCACTTTTCACTT	GACAGGAACCGCAAGAAGAG	207
c78644_g1_i1	p1	(A)10	CAAGTCAACATCCGACACGA	TCTCTTTATCTTGTCGTCGCC	126
c47181_g1_i2	p1	(T)12	TGCTGTATCTTGCTGTTGCC	CGCCCCTTAAAACTATTCACG	111
c41099_g1_i4	p1	(T)10	CCATTGCCTTCTTCTGCTTC	GTATACTTCGACGGTGCGGT	294
c39095_g1_i3	p1	(T)10	CTCCAACAACTTCCCACGTT	GGCCTCATTCAAAAACCAAA	292
c39366_g1_i1	p1	(A)10	GCCGGCACAATAGAAATCAT	CATTTTCATCGCCGTTCATA	217
c39401_g1_i3	p1	(T)12	TCCTCCCCTTTGTTGTGAAC	CAGCCGACATAATCGAACAA	351
c30761_g1_i1	p1	(A)12	CATCTGGTTTTGCCTTCCAT	CTTTTCCCATACACCACGCT	339
c40645_g1_i1	p1	(T)10	CCAGATTCACAGGGGTTGTT	TGCATCCTCAAGAGTGGAAA	363
c46422_g2_i1	p1	(T)11	GCTTACCCATGTGTGGCTTT	CTCGCGAATAGACTTCGACC	288
c38691_g1_i1	p1	(T)10	GGGCTCAACTGGATTTCCTT	TGGCCTTTTACCAGAATCCA	230
c30970_g1_i1	p1	(T)11	GTTGCTGGGTTTGTCATGTG	ATTGCCTCTGGAGCCTTATG	100
c38714_g1_i1	p1	(T)10	ACCTCACCACAAAGCACAAA	ATGCCTGTCCTTTGGAGCTA	319
c44523_g1_i3	p1	(T)10	TACCAGGCTTTGGGGTGTAG	TGAGAATGACACCGATGAGG	115
c36892_g1_i1	p1	(T)12	CCCAACCTCTTCCAATCTCA	GATGAAAACATGAAGGGGGA	137
c27596_g1_i2	p1	(T)15	AAAGGGTTGCGAATGAACAC	CCAAAATTCAAAAGCCAAAAA	105
c35353_g3_i1	p1	(T)10	GCATAGCAAATGGCACTGAA	TGACCGTATGCTTCAACACTG	332
c46386_g1_i5	p1	(T)12	CCAATGTCGAAACTGGTCCT	TAAACATGGTGCAGCCAAAA	373
c46111_g1_i7	p1	(T)14	TGTTGGCATTTGAGTGTAGGA	GAGGACTTTCGTTCCCGATT	192
c6700_g1_i1	p1	(T)10	GATTTGGGGGTTCAGAAGGT	ACAATTCACTTAAATCACCTCCA	233
c44212_g1_i7	p1	(A)10	CAGATGAAAATGGCACCAAA	TTTTGCATTCTTCCCATTCC	363
c39726_g1_i9	p1	(T)10	AAAAACGCCATGTACCGTC	ATACCCGCACTGTCAAAAGG	137
c41851_g1_i4	p1	(T)14	TCACCGCCTATAACCGAAAC	CATCAAACACAACGAGACGG	366
c20581_g1_i1	p1	(T)10	AAGAAATCACCCGACCTCCT	TCCTTTTTGACAGGAAATGGAT	225
c47028_g1_i4	p1	(A)10	TACCATTCATGGGAGCTGGT	CAACATTCGGAATAGGCAAGA	141
c45363_g1_i6	p1	(A)14	CCGTGGTATTGCAGTTGTTG	CGAATAAGCCTCTGGTCAGC	346
c6566_g1_i1	p1	(A)11	TGCCTTCGTGTGATAGTGGA	CCTAGACCCAACAACCACCA	222
c44887_g1_i6	p1	(A)10	GCCATGCTCACCTTTTCTTC	AGGCCACACACTAAACCCAG	188
c42067_g1_i1	p1	(T)12	CTTGCTTGTTGTGTCACGGT	TGAAAAACATGTTAGTGACAATGAAA	294
c46948_g2_i2	p1	(T)10	TCAGTGGGGTTTTTGGCTTA	CGAAGCACTGCGTTGAAATA	357
c46948_g2_i2	p1	(A)10	CGAAGTTTGAAGGCTTTGCT	TAAAGCATCATCGCTCAACG	354
c45005_g1_i3	p1	(A)11	GAAACTGGGCAGCCTGTAAA	CCCACAACTGAATCAACATTTC	373
c40303_g1_i3	p1	(A)10	AGCACTCTATCCATCGACCG	AACGACAGAGTTTTCAGTCCAA	365
c45361_g1_i1	p1	(T)10	GCAGATTAAGTTTTGGCGGA	GCAGATATGAATTTCGCAACA	341
c22948_g1_i1	p1	(T)10	GAGAAAACGAAAACCGACGA	TCACATCCATTGTACCCTTCA	283
c44390_g1_i3	p1	(T)10	CGAAACGGAGAAGGAAATCA	ACACAATCCAACGACCGAAT	336
c41235_g1_i2	p1	(T)10	GCGAACCCCAACTAGTCGTA	TCCAGCCTTATTCAAATGGG	352
c47912_g2_i2	p1	(T)10	CCCTGTGAATCAAAACGGAC	GGGGATTAATGTGCAAGGAA	307
c42542_g2_i3	p1	(T)10	TTTGTTTGGGAGTTTGGAGG	GGTGGGCTTCGAAAAATGT	351
c43358_g1_i1	p1	(A)10	TCGTTCCTGTGTCTCTTGTGA	GTGACGCGTAAGAGGGAGAG	182
c30611_g1_i3	p1	(T)10	GGGATTTGGAATCTTTGCCT	GCTCGTGTCCTCCATCATTT	185
c47518_g1_i2	p1	(T)11	TGTGTCACTATCCAAAGGCG	TGCGTGAATGCCATTAGTTT	398
c44618_g1_i1	p1	(T)10	GGGTCACACTCACCGGATAC	CAATTCAAAATAATCAACTTCCTCAA	282
c41577_g1_i6	p1	(T)12	TCTCGTTTCAATCCAGGTCC	TTTGCTTTCTATAAGCAACTGAAAAA	194
c7947_g1_i1	p1	(A)16	GAGGAGGAGATGGTTGTGGT	TCGTTCTCTTTTGTGTTTTTGTTC	253
c47000_g1_i3	p1	(A)12	AATAATGGATTCGGCTGTCC	CCACCAATTTTCCCACTTGT	309
c36524_g2_i1	p1	(A)10	GTGTTCCCAGCATTGCTTTT	TATCCACAATTGGCTCCCTC	133
c38032_g1_i1	p1	(T)11	GCTCCAAATGTTGTCGTTGA	TCCAAATTTCATGCCAAACA	294
c35283_g1_i3	p1	(T)10	TGTATGTGAATCTCTCAAAGGGA	TCCACCACAAACAATCAAGG	220
c38568_g2_i2	p1	(T)11	TGGAAGGAAGCTTTGCTTTT	AGGCACCATCTTTTCGTTTG	386
c46048_g1_i1	p1	(T)10	TGTCGGTGGATGCAAAACTA	TACCCACACTTTCACACCGA	278
c46048_g1_i1	p1	(A)11	TGTCGGTGGATGCAAAACTA	TACCCACACTTTCACACCGA	278
c46575_g2_i1	p1	(A)10	CTGCCAAAACCCAAAACACT	TTCGATTTTGACCACGACAA	374
c46444_g1_i1	p1	(T)10	GGTAATGATGCGGTTTACGG	AGTTTTTGGTACAAATGAGAAAAGA	180
c41779_g1_i4	p1	(T)10	CATGCAATGTTTCTGTGGGA	ACCTCCGAATAGGGGTATGC	364
c41604_g3_i1	p1	(T)11	GTTTTGCAGCTTCCTTGGAG	CGTGTTCAGGATGTTTGTGC	278
c41430_g1_i2	p1	(T)15	TCGTCAACCGCTTATATCCC	TCTCCGAGAACGTACCATCC	291
c46409_g1_i2	p1	(T)10	CACACAAACCCTTTCACCCT	CGTCAGTATTCTGCAGGCAA	256
c46409_g1_i2	p1	(T)13	ATTCGGTGCCTTGTATTTGG	ACCAAGCCATCACATCAACA	301
c41006_g1_i1	p1	(T)10	GTGTTTTTCCCGCATGACTT	GCAGGGTAGGCAAAACCATA	364
c40731_g1_i1	p1	(T)12	TTCCTTGGGAGTGGATTACG	CTGAAACTGAGCGCACAAGA	270
c39551_g1_i3	p1	(T)11	CTCCTATCATGCCAATCGGT	GACGAAGCAGCTTGATTTCC	319
c36173_g1_i2	p1	(A)11	CCCAAGTCTCATTAACACCGA	GCAAAAACCCCAAACCCTAT	376
c41674_g1_i2	p1	(T)10	GGGTTTGAAGGATCGACAGA	GGATTGATGAGACTGCGTGA	261
c33025_g1_i4	p1	(T)10	CTCTCGCTTCCTCCATTGTC	CGGCATGAAGATACAACCCT	163
c27444_g1_i5	p1	(T)12	CGGCTGCTACATGCTTACAA	AGGGAAGTGCCAACTCAGAA	233
c41909_g6_i4	p1	(A)10	CCCGGTCAAAAATTGAAAGA	CTCGTCGTTCCTTTGGGTAA	259
c36924_g1_i1	p1	(T)10	GGCCAGGTTGAGGTAACAAA	CACAACCACACAACGACACA	384
c29879_g2_i1	p1	(T)12	TTTAAAATGGGTCGGTGGAA	GAGGTGTTTTCTCTGCCGTC	377
c42097_g1_i11	p1	(A)10	GTGATTGTCCCCAACCATTC	AGAAGTAGCTAATGCGGCCA	389
c39127_g1_i9	p1	(T)13	CACTCCGGCAATACTGTTCA	GCTTCAGTTACAAGGGTGCC	385
c39127_g1_i9	p1	(T)11	TCCCAAATTGTCCATTAGCC	GATGACCAAAACGAAGGTGG	265
c39748_g2_i3	p1	(T)11	ATCCCAATTTCAACCACCCT	CAACCCATCAGAGCTTCCTC	245
c38481_g2_i6	p1	(T)11	AAGGAACATCAAATGGTCGC	CGCCAGACATCACTTAGCAA	270
c14780_g1_i2	p1	(A)10	AAATTGGTTGGAATGATCACG	AGCTGGACCCATAACACTGG	396
c47590_g1_i2	p1	(T)10	GCTGAGAGGGGTATGCATTG	TGAGCAAACCCATCAACAAA	218
c36690_g1_i1	p1	(T)12	TGGCTGCTGTTCTTACCAGA	ATCACATTCTGACCGTGCAA	319
c46179_g1_i2	p1	(T)12	TCCCTTTCCTCACGAATCAC	CCATGCTTGCCATTGTATTG	286
c37339_g1_i3	p1	(T)12	CCAAGGAAGCAAGGCTTTTT	TTACAATGGTCAGGCAAGCA	262
c43135_g1_i2	p1	(T)11	ACTCACCATAGCACGCACTG	TGACGGTGGAACACGAAGTA	374
c46241_g1_i2	p1	(A)10	AAAGCATTCACCATCATCGG	ACCTTTCGGGGTAATTCAGC	206
c44250_g1_i1	p1	(A)13	GCCCTGTCTTTTCCGTTTC	GCGGCGATAAACAAGACATT	238
c36575_g1_i1	p1	(T)10	AGCAACTAAGGGGAATCGGT	TTACCTCACATCCATCGCAA	378
c39180_g1_i1	p1	(T)11	GCATCCATGATCTTGCTCAG	TTGACATCCTCCCAATAAAAA	256
c46171_g2_i1	p1	(T)10	TCAATGTCCGAAGTGATTGATT	GCGACGGAAAAATTCAAAAA	277
c42802_g2_i6	p1	(T)11	TTCATCAAATGGTGGATTCG	CGTTGATACGACATGCTGCT	337
c30150_g1_i1	p1	(T)12	GATATGACGACGTGTGACCG	AAAAACTCCATGCCACAACC	327
c47680_g1_i2	p1	(A)10	GGCTATCCTGCCAAAAACAA	CATTGAGGCGCAACAATAGA	174
c43967_g1_i4	p1	(T)13	GGGATCCCACTTGGAAGTTT	GAACCAATACAAACACTCTTAAACAAA	236
c46314_g1_i1	p1	(T)10	AATTGCGTGGCTTAAAATGG	CATCACCGACAAATCCAGAA	329
c34407_g1_i1	p1	(A)13	CAACCACCCAAAAGAAAACA	TTCCCACCATCCTTTGTCTC	246
c2536_g1_i1	p1	(T)11	GGGCCATGGCTCAATAGTTA	GGGCCATATACTCATCCAGG	384
c43314_g1_i1	p1	(T)10	TTGATGCTGCGAAGTTCATC	CCGTTCGAACTGGTGTTGTA	262
c38884_g1_i4	p1	(T)11	AAGATTCACCGTTACGATTCTAGG	CGTTGCCCTACCAATCAAAT	358
c35438_g1_i4	p1	(T)10	TCATGCTGTGGTTGTGTGAA	ATCGTAATGCCTAGTTGCGG	336
c43015_g1_i2	p1	(T)11	CCCCTTTCTTCCTTCCCA	TGCTTCCTATGCTCTCGGTT	304
c34000_g1_i1	p1	(T)10	ACAAAGCTCTCCGATCTCCA	GGTTGCTGTGCTTGAGATGA	210
c45509_g1_i2	p1	(T)10	TGGGTCTAAGGCCTTCTTGA	AACCACAGCTTGATCCAAAGA	229
c45019_g1_i4	p1	(T)10	AGATGAGCAAACGAAAGCGT	TCCAAAAGGAAGCAAACACA	361
c43545_g1_i1	p1	(T)10	AACGTTGCTTTGATGCTTGA	CAAAGGTCGTGGAACCAACT	294
c45211_g1_i5	p1	(T)12	AGGCGTGAGTTGAGATGCTT	TGATGCTGCCTCACTTCATC	313
c43378_g1_i3	p1	(T)15	GGTTATGTGTTGCGCTGATG	CTTCGGTCTGATGTCACCAA	379
c45559_g1_i2	p1	(A)10	TTTGTGGCCTAGGTTGGTTC	TTTGAACCTATTTCCATTTCCTC	397
c31430_g1_i3	p1	(T)11	GATGCTCTTCTTGCCAGGTC	TATCGAATGGTGGTGTGGTG	210
c43917_g2_i1	p1	(T)10	TTTTGTGCTTGTTTTCGTGC	CAAGTGGCCAGTTTCTGACA	364
c34738_g2_i1	p1	(A)14	ACGTGTGCTCTTCCCATCTT	AGCTGCCCAGAGTTCATCAT	310
c42449_g1_i4	p1	(T)10	TTTACGCTGTCAGACCGTTG	TTTTTGATTTGGAGGCTTGG	222
c46786_g2_i6	p1	(T)10	AAATCGCTGTGGAGACTGCT	CCTGGCCAATTCTCTAGCTG	399
c40868_g1_i1	p1	(T)12	GTGGGATCAAAGAAGGTGGA	ATTCATCTCCCCAGCAAATG	249
c37526_g2_i1	p1	(T)10	ATAACAAAAACCGATTGCGG	AAAGGAGAAGGCGAAGGAAG	245
c29223_g1_i2	p1	(T)10	GCTCAAACTAACCCCTCCAA	GACTGGCCTGTCAACGGTAT	336
c39107_g1_i4	p1	(A)12	TCCGACCAAGTTTTCTGTCA	CCAAATTGGGCTCCAATAAA	394
c34081_g1_i1	p1	(T)10	GGCGTCTAGCAAGAAGGATG	TGCCATTTAAATCCTTCAAAA	283
c37412_g1_i1	p1	(T)10	CACCCTCACACCTTGCTCTA	CATTGTCTTGGTTGGTGACG	366
c42022_g1_i7	p1	(T)10	AGCAGAGGTAACAACAGCCC	TTACAGCTGCAACACAAGCC	147
c46682_g1_i4	p1	(T)10	AAGGTTGAAAATGGAGGGCT	TGATGCCACAATGTAAGCAA	306
c45053_g1_i1	p1	(A)13	TTCAAACTACCCCGCAAAAC	GCTGTCACTCGAAGTCTCCC	371
c42821_g2_i1	p1	(T)10	AGCAAGGCTTGAAAACTCCA	ACAAGCACAACGAACCACAG	256
c27882_g1_i1	p1	(T)11	TCTCGGATTTTGGTGGTTGT	CGAAAAACTAGCAAAAGGATCG	136
c41454_g1_i1	p1	(T)12	ACTCGTTGGGCTTATTGTGG	ATCTCGAAGCGGTTCAATCA	383
c42815_g1_i2	p1	(A)10	CCAACACAAGTACACAATCAAACA	GTTAACAGGCTTCAAACCGC	340
c46981_g2_i1	p1	(T)10	GAAGCTGATGCTGATGCTGA	GATCCAATTGGCTTCCAAAA	345
c45742_g2_i1	p1	(T)11	TTTGGCCTGCTGAAAAACTT	AGATGAGCAGCACCCACTTT	323
c45308_g1_i3	p1	(A)10	TCTGCAAAAGAGCCCTCCTA	ACGGGGAGGAAAAAGACACT	253
c41803_g4_i2	p1	(T)12	TTTCCATCTGCCATCAACAA	ATCCTTCTGGAGCCAAACCT	350
c37334_g1_i1	p1	(T)13	AAATCAGGTTGCAATGGCTC	CCTCAATTCAATCCAATCACC	231
c45522_g3_i5	p1	(A)10	CACAAACCTCAGCAAACTCA	AAGGGAGAGAGACAGGGAGG	211
c46300_g1_i3	p1	(T)10	GCCCATCAACGAGTATGTCC	GAAGATGGAAAATACGGGCA	360
c39740_g1_i1	p1	(T)13	TATTGCAGCAACGCAATAGG	ACACGTCGACACCGATAACA	309
c47605_g1_i1	p1	(T)10	TGTGAGTTGATTTCTTATCTGGGA	CTTTGGTTCCCATCCTCAAA	329
c47605_g1_i1	p1	(T)11	TGGGATTGGACGATAGAAGC	TCAACAGTGAACAAACTGGCA	371
c44388_g2_i2	p1	(T)10	ATGCTGAACCACATGTCAGG	TGAGGCTGCTAGGACACAGA	117
c47648_g2_i2	p1	(T)10	GAACGTCAACATCAGAGTTCG	AATGAACATCACCAGCACCA	399
c45015_g1_i4	p1	(T)11	CACCGCATACAAAAGGGTTT	TGTGCAAATGAAATTCCCTC	341
c45039_g1_i3	p1	(T)12	GCCACAAAGGAAGTGTGGAT	CAAATTCCATATCCATGCCC	365
c46637_g1_i5	p1	(A)10	TGAGTGGATTTTAAGTTTGCGA	GAGTTGCTTCGATTGGCTTC	183
c37631_g1_i3	p1	(A)10	TGGAATCATCCCCTGTCATT	CTCCTTCTGTTATTGCCCCA	198
c45737_g4_i4	p1	(A)11	GCTCATTGCAAAATTTCCGT	TTCATATTTCCCGACCTTGC	253
c42426_g1_i1	p1	(A)10	TGAAAGATTTCTGCAACAGTGC	GCCAGAACATGTTTTCTACCC	240
c47264_g1_i3	p1	(T)10	TGTTTTGGAAGGGAGGAATG	TGTACACTTTACAATCAAAATCCAAA	400
c24899_g1_i1	p1	(T)13	TGGCATTGAAGATGAAGGAA	ACAAACTCAAACCCTTCAACA	333
c37494_g2_i1	p1	(A)10	TCTCCAAATCCAAAGAACCG	CCACCGTTCATTTTCCAATC	312
c37494_g2_i1	p1	(T)10	CGACTTCACAACAAAGCTGC	AGAAAAAGGAGGGGGAAACA	360
c47146_g1_i2	p1	(A)14	TATTTTGCTCAAAGACGGGG	ACACAGGTCGTTCTCCACAA	193
c43019_g3_i1	p1	(T)10	CGCACTAAAACTCCGAAAGC	CCATCCACTCTGCCTCTCTC	251
c43435_g1_i2	p1	(T)10	CAGGCACTGCAACATGAACT	ATGGCCCACAGAAACAAAAG	157
c34398_g1_i2	p1	(A)11	CGGGTTACGAGGAGAGAAAC	GATCGTGACCGAGTTTGGAT	268
c10075_g1_i1	p1	(A)10	GGACACGGATACGACACCTT	AACGAACAAGGTTGTGCAAG	149
c32885_g1_i1	p1	(T)13	CCTTAGTGTTTGTGGTCTTTGATTT	CAAACTCCTTCCAATCCCAA	362
c45282_g1_i4	p1	(A)10	AGGCCTTCTCCCATGATTTT	CAAGAAAGGACGGAGCTTTG	274
c41549_g1_i1	p1	(T)13	GCTGCCCAAGCAAGTTCTAC	GGCAGTAAACCAGTGGAAAAA	316
c44840_g2_i1	p1	(T)11	CGTTTCAATTTCTTGTGTTGC	GATTGTTCCGATGAGGAGGA	367
c22804_g1_i3	p1	(T)11	TGGGTCCCAGTTGGTTATGT	GCACCAGAAATGCTGACAGA	384
c44010_g2_i7	p1	(T)10	TGCACTAGTCAATGTTGGGC	CACATCAAAAGAGTGTGGCCT	285
c35030_g1_i1	p1	(T)10	GAAATGGGTCGGTGAGATGT	ACCACCCAAGCTATGTCCAG	308
c36485_g1_i1	p1	(T)11	GAGGGTGATCAATGAGGGTG	AATCCTGCAACATACAGGGC	384
c37931_g1_i1	p1	(A)10	CGATGCTTCCTCTCTCCATC	TTGGAGGATGATCTTGGAGG	280
c39574_g1_i1	p1	(T)11	GCGAGAAGGTGATCAATGGT	TGGAGCTACATTTGGAGGAA	379
c18532_g1_i1	p1	(T)11	TTTTCAACAAAATTGACATCCA	CCCAAATATTTTCCGTTCCA	144
c6638_g1_i1	p1	(T)10	CTACCTCCCTTTTCCCCTGA	CCACAGCTTTGCAAATGAGA	157
c35661_g2_i1	p1	(T)13	CTCTGGGTTTCATCTGGAGC	GCTGATTTCTATAAACGTGAAAGG	394
c44400_g1_i3	p1	(T)13	TCGACGAATTCAAACCTCAA	CAGGTTGAACGGGTTTCACT	323
c28720_g1_i4	p1	(T)12	GGAAATTGCACCCAGTGTCT	GAGGCTTCCACAACCTCAAG	355
c35712_g1_i1	p1	(T)10	TATGTGGGGGCATACCAACT	TGAAAATGCCAAAACAACCA	290
c27018_g1_i2	p1	(A)15	CAAGCACGCCGGTTAGTATT	CAATGCCAAAGACGAGGATT	242
c32153_g1_i1	p1	(T)10	CCGGTTGAAGTTTGTTTCGT	CCATGCAACATAAATCATTGAA	339
c41604_g2_i4	p1	(T)11	TTGAAGTTTTTGCCTTTGCC	GGTCCCTTCTTCCTTTTGCT	393
c36100_g1_i1	p1	(A)10	TCCATTGCCATACCATCAAA	GCAAGTGGCTATGGCATTTT	265
c36100_g1_i1	p1	(T)10	CCACTCTTGATGAGGGCTGT	CAAACAACGATGACAGGTGG	351
c39620_g3_i1	p1	(T)10	GGTTCATCCAAAAGCCTTCA	CGGCACAAAAAGATTTCAGC	157
c28663_g1_i1	p1	(A)10	CTTTCTCAGCTTCGCCCTTA	CTTGTATCCTTGCGGGTTGT	375
c28518_g2_i1	p1	(T)11	AGGTCGTGTTGGAATATGGC	AACTCACCCATGTAATTCACCC	232
c47205_g2_i2	p1	(T)14	TTTTGCTCTTGTGGTGCTTT	TCCTAGAGAGGAAGGGCACA	378
c40398_g1_i1	p1	(T)10	ATCAACAACCGAACCGTCTC	TTTACCGCTTCTGGGTATGC	367
c40398_g1_i1	p1	(T)10	CAAGGGAATGGATCTGTGGT	TGCCGATTTCCGACTATCTC	140
c31394_g1_i4	p1	(T)10	GATTTTCTGCAGCGTTTGGT	CAATTCAGACATTCGAGCTTCA	232
c43825_g4_i3	p1	(A)10	TGCTAGCAATGGACTCACTCA	GCTATCTTAGTTGATGCGCAGA	376
c40259_g1_i1	p1	(A)11	TTGGTTCATGCTGCTTTCAG	CACGCGTTTAGTCATTTCCT	369
c31250_g1_i1	p1	(T)12	TCTCTTCGCTTTTGTTTGGC	GGATTACGTCCGGGATCATT	289
c42608_g1_i1	p1	(T)10	ACCTCAAACCATGCAACCTC	AAAAGGCGTACAAGCGACC	362
c30649_g1_i1	p1	(T)10	TTGTCGATGAAACCGATTGA	AAGCACAAACATAAATGACACCT	300
c30856_g1_i1	p1	(T)12	TTGTCATGCTTCCTGCTTTG	CAAGGAGCATATGTCCAACG	276
c42994_g1_i8	p1	(T)11	TTGCGCACTATTACACAATGG	CTCAATCGATCACCCACCTC	267
c46760_g1_i3	p1	(T)12	ATGATCCTGCTCGGTTCCTA	TGCACGAACTCAAGTCTCTCA	326
c44435_g1_i1	p1	(T)12	AAGAAGATGATCACGACGGG	CCTTTCAGCTGCACACAGTC	346
c34193_g1_i1	p1	(A)10	GGGACCGTAGAAGAAAAATTCA	AGAAGCAATGCTCTTGAGGC	327
c35932_g2_i1	p1	(T)10	TCTAGCAGACGGGGCTTAGA	TGTCTGTGCTGTTTTGCCTT	207
c31690_g1_i1	p1	(A)12	AGTTTGAAGCCGAGAAACCA	AAAGAGCGTTTGGGTCTTCA	307
c45676_g1_i2	p1	(T)10	GGGGGTTTTTGGTATTTGG	TTGACTGGAACAAATGCACAG	255
c38780_g2_i1	p1	(T)10	GACCGTGAGCTTCAGTGTGA	ATGCCTGTTTGTCAACCACA	387
c37137_g1_i2	p1	(A)10	AGCAACAGGGTTGATTGAGTT	GGGCGTCTCTGATGTTGTTT	133
c42951_g1_i1	p1	(T)11	CTCCCTTCCGCTCTACTCCT	TGGGACGTGATGGTAGTTGA	393
c32409_g1_i4	p1	(T)11	CTGCAACAAGAAGCACCAAA	CATGGAACAACTCTAAACTACCCA	319
c24894_g1_i2	p1	(T)10	TACGATGGTTGGCTGTTCAC	TCCCACTTTCCTCCACATTT	359
c29041_g1_i1	p1	(A)10	TGCTGCGGTTGTAGGTAGTG	AAACTCCCACATTGACTCCG	303
c29041_g1_i1	p1	(T)11	TTGGCCGACCCTATACTACG	AAACTCCCACATTGACTCCG	112
c40640_g1_i2	p1	(T)11	GTGGGGTTGCAAAAAGATGT	ACACACCACACTGGGATTCA	153
c47411_g1_i4	p1	(T)11	AAGCGGTTAGATGCCTTGAA	CCAAAACCAAATCCCAAATG	310
c9836_g1_i1	p1	(T)10	TTCTTGTGATTGGTGGTGGA	TCCAATGGAGAAACACAAAAGA	190
c35675_g1_i1	p1	(A)11	CAATGTTAATGCATGCTCCG	TCCAGCGTTTTTCATTTTCC	266
c31494_g1_i1	p1	(A)12	AGAATCGCGAACTAACCCAC	GGAAACCGGAATCGGATTAT	121
c37858_g1_i1	p1	(A)10	CATGTCAATTATTTTTATCCAAGTTGA	GAAGAGGGCAGTTCTTGCAC	385
c46576_g1_i1	p1	(T)10	TTGGAGTCAGGAGGCAGTTT	GAGCAAGGCGAAAGAGTGTT	358
c44780_g1_i3	p1	(A)13	AAGCGAATCAACCAGAATGG	AACCAGTTCCGTTCCAAGTG	327
c32778_g1_i3	p1	(T)10	GGACCCTTGGTTTTGGATTT	TGATTTCGTTGATCCAATGTG	338
c21411_g1_i2	p1	(T)10	TCATCCTCGCCAGAATTACC	GCTATCTCTTGAACATCAATGGAA	185
c44672_g3_i3	p1	(A)10	ACAACAAAAGCTAAACACAAAGC	GCTCAACCACCACTGGAAAT	165
c43599_g1_i6	p1	(A)12	AAACGGCTATCACCCAGATG	GAGTTTCCTTGCAGACCAGC	310
c32426_g1_i6	p1	(T)14	GAAGAGCGGCAGAAGAAGAA	TTTCTTCAATCACATGCCCA	361
c32215_g1_i1	p1	(T)10	GGCAAACTGAGCCAACTCTC	TCCAAACTGGCTTTGGAATC	392
c10214_g1_i1	p1	(A)10	TCTTCATTCCACACTTCCCC	TCTACCCAACCGTGACAACA	321
c29463_g1_i2	p1	(T)14	ATGCAAATCCCGTTTCTCAC	TACAAGGCACCTTCCATTCC	214
c45155_g1_i4	p1	(T)11	TCTTGCTTGGGGAACATCTC	GTGCCAAGCTCACAGAATCA	395
c30969_g1_i4	p1	(A)10	GGCGAGTTCTGAGGCTAATG	CGGTTCTTCGGTTGTTGAAT	390
c31013_g1_i1	p1	(T)12	ATGCCTCCCAAACTGACATC	AACTCTCATCCAAACTCCACA	289
c47033_g3_i6	p1	(T)12	TCACTGAACTTTTTGTGCAGGT	GGAAGCATGGCAGACAAACT	348
c39629_g2_i3	p1	(A)11	TCACAGCTCAACTCACACACA	GAGACGATGGAGTTATCAGTGG	244
c26949_g1_i1	p1	(T)14	GGAAGACGAAGGGACATGAA	ACACAAGAAAAAGGAAGTACGAGT	267
c44642_g1_i7	p1	(A)10	TTCCAAAAGCGTCTTTGCTT	AAATCCAAACCATGTCAATGC	145
c37011_g1_i2	p1	(A)10	GGCAGTCTTGCTGTTTGTGA	AGGTCGCCTCAAATCCTTTT	339
c22509_g1_i1	p1	(A)10	TCGTAGCTTCCAAAAGGTGAA	TATTGATGCTTGGTCTCCCC	186
c34248_g1_i3	p1	(T)17	GCTTAAAGGATATGCTGGCG	TCAAAGATGCTTTGTTATTGAAAA	234
c41518_g1_i3	p1	(T)11	TATAGGTGATCGTCACGGCA	GGTTGCGATGGTCGTCTAAT	364
c43865_g1_i1	p1	(T)12	TAGTCGAGTCCGTATGCGTG	TGCTTCCAATTCAAGCACAA	302
c47189_g2_i1	p1	(T)10	ATTTTCGCGTGAACAACCTC	GCACAGTTTGTTACAGGGCTT	328
c30594_g1_i1	p1	(T)10	TGGCCGTGTTCTTCTCTTCT	AATATGCTTTGCCCGTATGC	254
c30906_g1_i2	p1	(T)10	CTTCTGGTTCCCTGCTCAAG	ACTGTCCCGTATGGCAACTC	237
c40954_g1_i2	p1	(T)12	TTATCTCCCAGTCAGCCACC	TCCTGGAACTTGGAATGAGC	389
c39614_g1_i1	p1	(T)10	CACATGCAAAGTGGTGGAAG	TCTGAAATGTATGGCAGGCA	348
c31016_g1_i1	p1	(T)13	CCGGCGTGATTTACTACGAT	ACTTCGCATCAGAGAGCGAT	317
c44251_g1_i2	p1	(A)10	ATACCCACATTTTTGGACGC	CCAACACAGACGATTTCCCT	302
c38516_g1_i1	p1	(T)10	TTGATGATGAGGTTTTGCCA	TTGCACTGGATTTCAAAAAGG	311
c39580_g1_i1	p1	(T)10	ACTCGTTGCTGGTAATTCCG	GGAAGTTTCTTGTGGGGTCA	331
c39580_g1_i1	p1	(T)14	GACCCCACAAGAAACTTCCA	TTTGGAAATGGAACACCCAT	279
c33258_g1_i1	p1	(A)10	CATGTTTAGTTTCACAAGTCAAAGG	CGATTCTCCGCATACGTTTT	219
c47806_g2_i2	p1	(T)10	CAAATGTGCCGAGATTTCCT	CCGGTACCGCTCTTAACGTA	364
c44179_g1_i1	p1	(A)10	CACGTGGCACAAAACCATAC	ATCGGAGAAACCAAGGAGGT	378
c46684_g1_i10	p1	(A)11	GAACCCAAAGACGTGGAAAA	AAATTTTGTTGGAGCGGTTG	140
c36675_g1_i1	p1	(T)14	GGGTGGATGTGTGATTTCAA	CTCCAGCAACTGTTATCGCA	151
c29299_g1_i1	p1	(T)11	CATTCGTGGGGTCTTCTGAT	ATGACTGGCTGGAGTGGAAC	288
c34904_g1_i1	p1	(T)15	TGAGTCCCTTTTGGTATGGG	AGTGGACCAAAGCTTGGAAA	303
c43061_g1_i1	p1	(T)10	GGGAGGGCTTAGAAAGTGCT	CCTGTCAGTAAAAGTTTTGAACCA	272
c42987_g1_i5	p1	(A)10	TGGCATTTCCACACATTCTC	CGAGCCATGGATTGTTCTTT	287
c31302_g1_i1	p1	(A)10	TACACACCCCACTCATTCCA	CTTTCTTTGGCCATTGTGGT	147
c42961_g1_i1	p1	(T)11	AGGGAACAACATCCTTGCAC	TTTCTATGACCAAGCATTAAGCA	299
c35678_g2_i3	p1	(T)11	CTCTCATCCCACACACATCG	AGATATCGCGAATTTCACCG	348
c47557_g1_i1	p1	(A)10	CTCGTTTTCCCCAAATCAAA	ACAAACTGATTCCCACCAGC	310
c24400_g1_i1	p1	(T)10	ACTGCAACCGCGACTACTCT	AACATTGGAACAAATCTTCACTCA	243
c42777_g1_i4	p1	(T)11	CGCAGGGGTGAAGTTAAGGT	GCATTTCCCATTGATGTGTG	399
c34961_g1_i2	p1	(A)10	CGGTTAAAGGCAGTGGTGAT	CCAGAATAGGTCTCCAAATTGA	295
c46193_g2_i3	p1	(A)10	TTCTCCGAGTGGGATTCTTG	CATTGAAATAATTCCTCAATCTTAGC	338
c44664_g1_i1	p1	(T)10	TCTCATTGGACCTCCTTTGC	TGTTGAATGGGAATTGGGAT	264
c38003_g2_i7	p1	(T)10	CCTTCTCAATTCGAATCCCA	ACTTTGCAGGGTGCAACTTC	376
c35175_g1_i3	p1	(T)12	CAGCGGTTTTGGTTTTGTTT	TGCGCAAAAACTCAAACATC	392
c28695_g1_i3	p1	(T)11	TTGGCGGTTTGCTCTCTAGT	ATTGACGGCATTCGTTCTTC	262
c32311_g1_i3	p1	(T)15	TCATTCGTTTTGTTTTCCGA	GGCCATATTGAGCATCCAGT	216
c37375_g1_i2	p1	(T)10	GTGAGTGGATTGCGATCTGA	ACAACACAGGAACGACCCTC	253
c47015_g1_i1	p1	(A)10	TTGCTGCTAACCTTGGCTTT	GTGCCTCCGTAGTCGTTAGC	351
c39901_g1_i1	p1	(T)13	TCCACCGTTGAATTTAAGCC	CCTTACAAATGTCTTTTCAATTCC	332
c39775_g1_i3	p1	(A)10	TCTTTTCTTTGCTTTCATTTCTCC	CACCATACGGTGCTTGTACG	225
c35999_g1_i1	p1	(T)11	GCGGTGATGGTTGTCTTTTT	CACGGTATTCCACAAATATGC	165
c22245_g1_i1	p1	(T)14	TGCTTCAGCTTAGGTTCCGT	CCTTTCATATCAACAAAGGTAACCA	365
c32671_g1_i1	p1	(T)13	GGATTGGGGGTTTTGATTTT	GCAATTGCTACAGCCACAAA	124
c46244_g1_i1	p1	(T)10	ATATCGTTTGAGATTGGGCG	TGTCAGCAATTCACTTCACACA	178
c37517_g1_i1	p1	(T)12	TTCTCACCACCCTCAACCTC	AAGTGCCATCACCACTCACA	194
c30923_g1_i2	p1	(A)10	TTTACTGTCACTCTGCCCCC	TACCTCGCCGGAAGTTACTG	387
c45726_g4_i1	p1	(T)10	TTTACCGCGGTTTAAGCAAT	AATGAATCGCCAACCTGAAA	245
c35745_g1_i8	p1	(A)11	GAAGAATCTGAGGTTGCCGA	CGAGGCACAATAAAGCATGA	372
c60803_g1_i1	p1	(T)11	CTTCTTCTTCGGGCTCCTTT	AAGGCAATTTTGCATTGCTC	219
c42989_g1_i6	p1	(T)10	TGGTGGAAGAGTTGTGTTGC	TGAAATCAGCCAATTGAGGA	354
c37875_g1_i1	p1	(T)10	CCATAGCATGCCACAATGTC	CCCAACAACGTGACTTTCCT	203
c47389_g1_i4	p1	(T)10	ACCATGAAGGGTATTGCTGC	AGGGAATAAAATAGGCGGGA	371
c46827_g2_i2	p1	(A)13	TTTAAATTGAAAACAATCTCTCTCC	TGAAGAAAGTTGCATGACGG	118
c44277_g1_i1	p1	(T)13	CGATCCGCAAGTAAAGGGTA	GCGGATCCCCAGACATACTA	262
c43981_g1_i2	p1	(T)11	GGGGGAGGATGTTGACTTCT	CATACCATCGCATGTGGAAG	338
c46150_g1_i2	p1	(A)10	AGTTGGTGGGACTGATGGTC	GCTTTCTTGCAACAACTTTCC	224
c45324_g1_i2	p1	(A)11	CGAACTCTCCGAACACGAAT	CGGCTGAGATTTTGTCGTTT	236
c36681_g2_i1	p1	(T)14	GCTGGGAATAATAAACGGCA	TCACTCACACACGACCCAAC	294
c39175_g1_i1	p1	(A)10	CGTTGATCCGAAAGCAACTT	AACGATGTGCATCCATCAAA	305
c47298_g3_i2	p1	(T)10	ACACTTGCTGCGTTAGGGTT	ACCAGCTCAAATCATGCACA	349
c39067_g2_i1	p1	(T)10	CCAAAGTCCCTTTGCATTGT	GCCTTCTAAAGCCTTTGCCT	364
c44624_g1_i1	p1	(A)10	GCAACACCTTTCCCTTCATC	TGGAAAATGGGTGTTGGTTT	200
c44747_g1_i2	p1	(A)10	ATGACATTGAAGGGCAAAGG	GGGCAAAGTTGAAAACCAAA	317
c34442_g4_i1	p1	(A)13	ATCGCTGACGCTACACCAC	CTTGAGCCCAGGAGTTTGAG	210
c38387_g1_i6	p1	(A)10	TCAAAGAGGAAGCTAGCCCA	GCCCTTCAATAAATGGGGAT	386
c39572_g1_i3	p1	(A)10	GAAAGCCATGTGAATTGCCT	TGAAAACATCTACCGTCACATTG	195
c34810_g1_i1	p1	(T)11	CTGGGAAAAGAAATCGAACG	GCATGAGGGTCAAAATCTCAA	394
c45131_g1_i1	p1	(T)10	TTACTCTTGTCCTCACCGGC	GTAGATGGCAGTCTAGGGCG	363
c35381_g1_i3	p1	(T)10	AAAGCATGTCTCCGCTGTCT	CAAGCAGCCCCGTTAATGTA	353
c24663_g1_i1	p1	(T)12	GCTTTTCAAATCCTATGGGAAAC	CTTTGGACCCTTTTCAACCA	188
c30136_g1_i2	p1	(T)11	AGTATTTCAGCCCAACCGTG	TTCACCGCAACAGGTCTATG	279
c21841_g1_i2	p1	(A)11	TGGGTGCTGGTTACACATTG	AATGCGCTGATTAAAAAGCAT	186
c26933_g1_i1	p1	(T)11	TGAGGCAGTTGGAGGAGAAT	TCCTGAAACAAACAAAAATAAATCA	303
c43634_g1_i2	p1	(A)16	TTGTTAAAGACCATGAACCGAA	TTCACCTATTGTGCGAATGC	242
c36792_g3_i1	p1	(T)14	GCTGTAGAAGGGATTGCGAG	ACAAATCATCAAAATCCGCA	272
c34845_g2_i1	p1	(T)14	GCTTTGTTTCGGTTGGGATA	CCGGGATAATGTGTCGTTCA	308
c41381_g2_i3	p1	(T)11	ATTCTGCAGTGGAAGGCAGT	AGCAGCTCAAAGAAAGCCAA	147
c32392_g1_i2	p1	(A)15	TTAAAAGTCTCTTCCGGCGA	AAATGCAGCTCCAGAACGTC	374
c35846_g1_i1	p1	(T)10	GGTTTCATTGCTGCGGTTAT	TCACACACAAAGCAAAAGGC	227
c42675_g1_i1	p1	(T)11	CGAATCTTGGCATCTTGTTG	CTGATGCAGGAAACAATGGA	199
c32241_g1_i1	p1	(T)11	ATGGAGCACAGAAATCCGAC	TAGCCTGTGATGGGCTTCTT	320
c13574_g1_i1	p1	(A)17	CCACGATAAAAGACATAAATAAGAACT	CGCTACAAAAACTCGATCCC	135
c43788_g1_i6	p1	(T)10	TATTGCAGATGCAGCAAAGG	AAAATATGTGGAGCCAACGC	398
c42385_g1_i15	p1	(T)10	GCGAAAGCATCCAAAGAAAA	CCGAGGATGAAGACACAACA	305
c37183_g1_i2	p1	(T)13	TTGGTTAGGTTCCATAGCCG	TTTAACCAATCCCCTGATGC	196
c37183_g1_i2	p1	(T)10	GCATCAGGGGATTGGTTAAA	ATTCCGCAGCAGGATAACAC	306
c38526_g1_i3	p1	(T)10	GATGATGGCTTCGAGCATTT	TTTTTAGACTTCGGCCCTCTT	295
c43978_g1_i1	p1	(T)10	GCTACAGAGGGATCAGGCAC	AAACATGTTATTCTTTTCCGCA	400
c47777_g1_i1	p1	(A)13	GGCTGTGTTGTAGCCGATTT	TGGATCAATCATTTCTGTAAGCA	356
c37891_g1_i1	p1	(T)11	TGAGATTGCCATTCACTGGA	TGCAGAAGGAAATCATGCAG	357
c30580_g1_i1	p1	(T)13	GGATAAGATGGATGGCCCTT	AATTTTGTGGCAAGCCTACG	400
c39307_g1_i3	p1	(T)10	GCGTGAAGATGGTGAGATGA	GGATCACCAAACTTGCAACA	372
c39757_g1_i1	p1	(A)10	CGAGTTTATCAAAGCCACCC	TCCAATTCCAAGAATTCCAAG	142
c20044_g1_i2	p1	(A)12	ATCAGCCAGTTTCATCAGGG	TCAACGTCTCGTCAACAAGC	189
c34597_g1_i1	p1	(T)10	TTTTCGCAACGCTTTTTCTT	CTTCCTAGTCGACCTCACCG	400
c39133_g2_i1	p1	(T)14	TCTCAGCTAAGCAGCCAACA	TCATCACATCATCCTCAACATTC	350
c39816_g1_i2	p1	(A)10	CAAGGCATGTGCAATTTTTG	TACCGACCGACACAAGCATA	295
c54572_g1_i1	p1	(A)11	AAGATCACGTGGTTGAAGGC	ATTTTGCCACAATGCTCACA	124
c34875_g1_i1	p1	(T)13	CTGCACTAGATTCGCCCTTC	CGGCTACAGTGAACCCAAAT	144
c38397_g1_i5	p1	(T)10	TAAACGAAGCTGTGAATGCG	CAGCATTCAACAGAGGCAAA	314
c38355_g1_i2	p1	(T)10	ACTCCGATCATCCTCAGACG	GAATCCATGGCAGATTCTCG	399
c43066_g1_i1	p1	(T)15	CGTGGTTTGGTCTTGATTCAT	TAGCCAAAATTCCGATACGC	384
c47658_g1_i1	p1	(T)11	TCTCTTTCGTGTCGATGCAC	GGGAAGATGTTGGATGCACT	275
c43652_g1_i5	p1	(T)10	TGTTGTTGGGAATTTCGTGA	CCAAGGCGTGAGCTATCTTC	362
c30001_g1_i1	p1	(T)10	TTTTCGGTTTTCCTTCATGC	AATGACCCGCTGTCAAACTC	360
c39040_g2_i6	p1	(A)10	CAAAAACAAACAAAACAAAGATAAACA	AGTTAATTGCGGACAATCGC	309
c47112_g1_i4	p1	(T)11	GGGTTTTGTTTGATTTGGGA	TGCAGCTAACGAAAATGAAGG	109
c41164_g1_i5	p1	(T)10	CGCGCAAAGGTAACATTTTT	AAAACGTCCTGATGGAGGTG	335
c37918_g2_i1	p1	(T)10	AACAAGCTGAGAAGGGCTCA	CTGCCTCATCCACAATTTGA	338
c47424_g1_i6	p1	(T)11	CTTGCATGGGGTCAGTCTTT	AAATTGGGACGGAATCATCA	345
c41272_g1_i3	p1	(T)10	GATTGGCCACAAAAGAAGGA	AAGAAGCAGGGTCAAGCAAA	214
c31671_g1_i2	p1	(A)10	TTTGGGCTGGTTCTTCTCAC	ATAAGCCACCGCTAAGACGA	391
c40061_g1_i1	p1	(T)10	TTGCACCGCAGAATAGAGTG	CCTATCCGTGAACGCAGTG	327
c37966_g1_i2	p1	(A)13	TCAAACCCAAACCCAAAATC	AAAACATTATCGCCGTCGTC	320
c38611_g1_i1	p1	(T)11	AGCTCTTCCCCACCTCAAAT	CGACAAGCTGAAGAGTTCCC	385
c28471_g1_i1	p1	(A)10	GCTGTTTCTTTCATAATTCCCA	TCCAATCAGCTTCTGTGTCG	214
c28471_g1_i1	p1	(T)10	GGTACTTGGTGGAGTCGCAT	CCAAGCAACATAAAATAACCCA	189
c36953_g1_i2	p1	(A)10	CAACAGGGATTTGAAGGGTG	CCACAACCCCCATAAAAAGA	304
c47480_g1_i6	p1	(T)16	AGGGGAAACAAGCGTTTACA	TCATGACACCACACCACTCA	314
c23629_g1_i1	p1	(A)10	TGCAATTGGGTAGAATGCAA	GATCTGAGGGGAATGATGGA	348
c40936_g1_i1	p1	(T)12	TCCCCAAACTTCCATTTTCA	TTGATTGATCCTCCTTTGCC	257
c41527_g1_i1	p1	(A)10	CGATGGTTTCCAGTGTCTTG	CTTTGCGAAGTTTCCTCGTC	194
c38615_g2_i1	p1	(A)12	CCGTTTCATTCCATTCATCC	CGAAGAACACGTGAACCAAA	322
c46126_g1_i3	p1	(T)11	ACGGCAGGATGTAGAAGTGG	CCATGCTTCAGTCCACATTG	383
c34809_g1_i2	p1	(A)11	TACACCCTAGTGGGAGGCAC	TCCAACCCTGAAAATCAAGC	271
c33752_g1_i1	p1	(A)10	ACCTTCAATGATGATCCGGT	TGTTCAGCAAAGTTATGGCA	139
c29902_g1_i2	p1	(T)12	GAAAACATGCCATTAGCCGT	TGTGGAGTGTTGGGAGTTGA	397
c43168_g2_i2	p1	(T)11	GATACGGCGGAGATGACAGT	TTCCCTGTATCTATATTCATCATCACA	242
c38662_g1_i4	p1	(T)10	CCCAACAACCTCGTCATTTT	AACATATCCGGCTTCACGAC	359
c41171_g1_i3	p1	(T)10	CCACAATCCCTCCACTGTTT	AAGAAGCAGGAGAAGACCCC	217
c27143_g1_i1	p1	(A)10	TTCAACCTCATTCCCAAACC	TCCCTTCATCGAAGTTCTGC	357
c34112_g1_i1	p1	(T)10	CACCAGCCCTGCTCTCTTAC	CGTGAAATGCCATGAGTTCT	304
c41866_g1_i2	p1	(A)10	GCACAGATTCACCACTGGAA	GTGTCGGTGGTCCATAGCTT	354
c37493_g1_i1	p1	(T)11	GGCTTCCAAGAACAAAGCTG	TTACACCAACACATTTCAATGAC	333
c40984_g1_i7	p1	(A)10	GAGGGATTGAGAAAAGGGGT	GCGTGATTAGCGTTGTGAGA	234
c41581_g1_i1	p1	(T)13	TCGTTGCTACTTTCCCTGCT	TCACATCCAAGCAATCAAGTG	246
c44119_g1_i4	p1	(T)11	TATGGTTCCCTGCTCCAAAG	CGGAACATGCGATACAGTACA	228
c41951_g1_i5	p1	(T)17	TCTGTCCCGAAACCTTTTTG	AGTTTGCCAGAAGGTCGTTG	227
c48572_g1_i1	p1	(T)12	CCTCCTCCCAATTCTATCCC	ATGACCAGTTTCTTGGTCCG	183
c30889_g1_i1	p1	(T)11	TAGGACCGGAGATCAAATCG	GTCCCAAAACTCTTGCTGCT	236
c34258_g1_i1	p1	(A)12	TCCGCTGTTAAGCCAAGAAC	GCCTAATTCGTCCGGTGTTA	300
c46955_g3_i7	p1	(T)12	TGATGGAAAGGGGCTGTTAC	TGGTTCGAATAAAGGGAACG	348
c47019_g1_i2	p1	(T)15	CAACCAACCTAGTTGAGATGGA	TTTTGATGGGATTCTACCGC	318
c41414_g1_i1	p1	(T)10	CACGCGTGTCTTGACTTCAT	GCTTGGCGGAGTTAGAGATG	340
c47207_g1_i1	p1	(T)10	TATCGGTATCGACGCCTTTC	GCATTGACAAAACTGGGCTT	314
c60398_g1_i1	p1	(T)11	TGCTTCATCATCACCATGTTT	TCATGTTTCACACCCAAACC	400
c40601_g1_i2	p1	(T)12	TTTTTCAGACTTTGTGCTCTTCA	ATGAGTGGTTGAGTGAGGGG	187
c44275_g1_i1	p1	(A)10	GCGGAATGGTTTTTCTTTGA	TTTACCTTACCAGGCCTTCG	321
c40359_g1_i1	p1	(T)12	AGCTAGCTTTCTTAGGCCCG	GAACGGCAACCCTAATCTCA	217
c28685_g1_i1	p1	(A)12	CGAAAGGAAGGTGCTTCTTG	TCCATTTCCCTCAACCATTC	287
c47855_g1_i10	p1	(T)11	GACTCGGTGCACTATTGCTG	CCACAGAGCACCTGATCAAA	327
c30141_g1_i1	p1	(A)10	TGATCAGACTACAACCAGCAGAA	AAATGGCGTTGCTTTTGAAT	307
c28261_g1_i1	p1	(T)10	ACCAAACACAACTTGCACCA	GGCGGAAGAAATGGATTGTA	364
c35015_g1_i3	p1	(A)10	CAAAGTTGATCGTCCCGTTT	GAAGAACCGTGTATTGCGGT	320
c42187_g1_i1	p1	(A)10	CCAAAACACAACAACAACATTATTC	CTTCCCTCATTCCACCTTCA	165
c32586_g1_i1	p1	(T)10	GCGAAAATGGAAGGTGTGAC	TCTGATTTTCACAAAGTAATCAACAA	389
c32506_g1_i1	p1	(T)11	TCCAAACCTCGTCAAGTTCA	GGTTCGTCCCTAACAATCCA	300
c25404_g1_i3	p1	(A)11	GGGGTTTGATGGAGTGAGAA	GCACCCATCTGTCCTTGTTT	285
c47723_g1_i2	p1	(T)14	CCCTCCACCACTCTCTCTTCT	AATCCACCATCGATTTCAGC	280
c41609_g1_i2	p1	(A)11	AATTCGCAAACCATAGCCAC	CGGAATCGGAGTGAGTTGTT	134
c31355_g1_i1	p1	(A)13	CGAAGGACATGTTCCGATCT	CCGATTACATCCATCGGTTT	394
c47628_g5_i2	p1	(T)13	GGCTGCATATTCGTTGTCCT	TATCCTCATTCCCCCGTATG	295
c31987_g1_i1	p1	(A)12	TGAGCCTTGAGATTGAAGCA	GAAAGCAAACAATGCAGCTC	325
c47865_g1_i5	p1	(T)10	TTTCAACCCTTGAACCAAGC	GACTGCATTCCACCCTTCAT	190
c34505_g1_i1	p1	(T)10	GCAAAAAGAACAGCTCCACC	CACCATAAGAAAACCACCTGAA	367
c43958_g1_i3	p1	(A)10	TTAGACTGTTTGGGCTTGGG	TGAGGAGGCATTCATAATTGG	219
c38782_g2_i4	p1	(T)10	TTGGATGTTAAAGCCGGTTC	TGAGCACCCAACACAACCTA	200
c45152_g3_i2	p1	(T)12	TGCACCATTCTTAACTCCGA	CCGGTCTTCTTTCCAACTCA	355
c46832_g2_i1	p1	(T)10	TTGTTTTGGGGGCTTTTATG	CCGAGAAACCCCAATCCTAT	396
c44482_g1_i3	p1	(T)11	TTGGTTCTGAGTGGGGAAAG	TGCGATTATACGCTCGACAA	205
c45707_g2_i2	p1	(T)10	TGGTGGGAGATTTGTGTTGA	TTCTAGCAGGCGGCATAAGT	344
c37468_g2_i1	p1	(T)10	TTTGAAAACCTCTGTTTCCTCTG	GGTCCTGCGCCTAACAGTAG	204
c37468_g2_i1	p1	(T)10	CTACTGTTAGGCGCAGGACC	GAGGACACAGGACCCAGAAA	180
c45720_g1_i3	p1	(T)12	ACCAGATGCTGGCTCCTAGA	AGGAATCATTCAAGAGGGGG	323
c45728_g1_i1	p1	(T)10	GCTCTGGCTCTTCTCAATGG	GACTCGCCACAATCCAATCT	353
c44096_g1_i1	p1	(A)15	CACTAAGAACAAATCAACAACAATCA	GTGGAACGAAACGGAAGGTA	329
c41419_g1_i1	p1	(A)10	TCCCACCCCAAAACAAATAA	AACCCTTTGTGGTTCCTTTTT	314
c35477_g1_i1	p1	(T)11	AGAAGAAGGCCACGACAGAA	TGGCGATTTAACAGCAAATG	354
c42677_g1_i1	p1	(T)10	GGTGCAGAGGCTACTGAAGG	AAAGCCGCAGCTTATGATTG	177
c28838_g1_i2	p1	(T)10	GAAAGCAGCAGTTGGACCTC	GAACCAGGTCGGCAACTAAA	321
c39382_g1_i1	p1	(A)12	CCTTTCATTGATGTGTATGCTGA	GGAGCAGGTGATTTCTGAGC	237
c21467_g1_i2	p1	(T)10	GACCAATTAGGCAGAACCCA	AAGCCGGAGACATCTTGTGT	288
c38904_g1_i1	p1	(T)10	GGTACTGTGGCGAAACCAAT	GGGGGAAAACATAAAACCCT	397
c38904_g1_i1	p1	(T)10	GGTACTGTGGCGAAACCAAT	GGGGGAAAACATAAAACCCT	397
c16886_g1_i1	p1	(T)10	TGGATGTGAACTTTGTGGTGA	GATCAAACAAACCCAAACTTAGC	293
c45861_g1_i7	p1	(T)14	AAGTGGTGCCTCTCCATTTG	CTACCAAAAATGTGCATGGC	273
c43051_g1_i3	p1	(A)10	TAAGGGGATCACGGCTTATG	GAAGGACCAGAAGCATCGAA	251
c44813_g1_i2	p1	(A)10	AACACAAGGAGAACATGGGC	TAAGATTGCGGAATTCGTCC	171
c44813_g1_i2	p1	(T)11	AACACAAGGAGAACATGGGC	GAGAGAATCGCAATCGGTTT	347
c46346_g1_i2	p1	(A)10	CTTGGAGCAGAGGTGAAAGC	ACACAAACCATCTTCTCGCC	339
c31692_g1_i1	p1	(A)10	CCAAGTTGTTCCAGTTGGGT	AAGCATTAAACCCATGCACA	232
c48033_g1_i3	p1	(T)10	TTGGTTCCTGATGTCACTGG	TAGAACCTGACCCAACCCAC	332
c48033_g1_i3	p1	(A)10	TTGCCGATTGTTGTTTTGAG	GCTTTGCTGTTACCGTGGAT	396
c45088_g1_i1	p1	(A)10	ACCGAGCAAAACAAACCAAC	TGGACCTCTTTGTCCCAGAC	198
c46087_g1_i1	p1	(T)10	ACTTGTTGCGTCTTGCTCCT	GAGAGTGGGTTTGGGTAGCA	305
c45587_g1_i1	p1	(A)12	TAACACCTGAGCCCTGTTCC	GCACAACAAACTCCCCACTT	143
c46116_g1_i4	p1	(T)10	GCCTTTTCCCAATCATCAAA	GTCGAAAGAGACCAGGATGC	356
c33186_g1_i2	p1	(T)13	AGAATAAGTTTCTGAATTGTGATTGA	CAGCAACCTAGGAAAGTCACG	360
c39032_g1_i3	p1	(A)10	AAAATTGAAAAGAAAAGAAAAGAAGAG	AGGTTAAGGTTTGTGTGCGG	199
c40834_g1_i1	p1	(A)10	GGGAAATGGCTTGACTTTGA	CCTCAAACTATGTGCGAATGC	264
c45223_g2_i1	p1	(T)17	CGTTTGATGCATTTAGCCAC	CAACATCCCGCGTCTAATTT	349
c39884_g1_i2	p1	(A)10	TATCAAGGCTGTTTCCCTGG	TAATGGGATAACCAGCCTGC	399
c15053_g1_i1	p1	(A)10	TCAAGGGGGTATGAACCAAA	AAAAAGCAGCAGAAAACCGA	387
c47513_g1_i1	p1	(T)16	GGGTGAAACAGTGAGGGAAA	CAGACGCTGACACACACCTT	331
c32585_g1_i1	p1	(A)16	TTACTTTCGCGGCTTTGTTT	TTCCAAAATGCTATAAGGGCA	360
c46836_g2_i3	p1	(T)11	TTCCACTGAGGTGGGAGTTC	TTACCGCATCCATTCAACAA	227
c46773_g1_i3	p1	(A)10	TCGGATTGTTCCTTGACCTC	CTGACATCATCGTGACCACC	336
c46074_g2_i3	p1	(C)15	TTTTATTTCGGCTTTTTGGG	TAACTCACGAGATCAGGGGG	275
c30916_g1_i1	p1	(T)11	TGTATTCTTAGAACATAGCGTGCC	TCGAACTTGTTCGTTGTTGC	373
c33488_g1_i1	p1	(T)11	AATGCGTTGTTGTTGATGGA	AGCACTGCCGCTGTTTTAGT	307
c1197_g1_i1	p1	(T)11	AAGGTTGGCCGATGTGTAAG	TCAGCACAACCTCAGAATGC	302
c37015_g1_i3	p1	(T)10	TCCGGTGGTAACGTTCTCTT	CAGCATAAAATGGAAGGGGA	103
c41640_g2_i1	p1	(T)14	TCCGAAACGTGTCTGGATTT	CTTGTAACCTTCGGAACCCA	393
c39221_g3_i3	p1	(T)13	GGCAATGAAAAGATGGGAGA	GGCATTTTTCGTTTTAGAACAT	290
c11614_g1_i1	p1	(T)10	GAGGAGAGTGGTGGTGGTGT	TTCCTGATATCGGTGATCAATCT	157
c47533_g1_i6	p1	(T)10	GCAGCAACAAGAATCCCAAT	TCACAGCCAGAACAAATCAGA	195
c35796_g2_i1	p1	(T)10	GGGATTGCTGCTTTTACGAC	CAAACCAGTGAAACCTTCATCA	130
c45394_g1_i5	p1	(A)10	CAGGTCACTGCAGCATGTTT	CAAATTTCATAGCAACGATGGA	260
c41861_g1_i5	p1	(T)10	GGGCTAGCTCTGAGGGATCT	TTCAGGTTGCAACTCACTCG	275
c45389_g1_i2	p1	(T)10	GCCTGATGGATATGGTTGCT	GGGGATGCAGTGCTTAAGTT	367
c37786_g1_i1	p1	(T)13	TAAGACTGAGAAGCACGGCA	CTTAGAGAACCCAACAGCGG	357
c42056_g2_i3	p1	(T)12	CTCGCAAAAGCGATAGTTCC	GGTTTTGTATTTGGCACGCT	157
c34114_g1_i1	p1	(T)10	ATTTTGGGCTCATGTTGGAG	CCCGTGATCAATCCAATACC	386
c33628_g1_i1	p1	(T)10	CAAGTCCTTCTCCAAAAGCC	GCTTCAACATCTCCCTCCAA	294
c45158_g1_i1	p1	(T)10	GAGAAACGCTTGAGAAACCG	AAGTGTTCAACAAACGACAACG	377
c22925_g1_i1	p1	(A)10	ACCCCTGCAAGCTAAACTGA	TATTTCCTTGGCGCATAACC	239
c45259_g1_i1	p1	(A)11	TCCCATTGATCCACAACTCA	GTTGAGGGTTGTTTGGTCGT	270
c42813_g1_i1	p1	(T)11	AGGTAGCCGAATTGAAAGCA	GAAGGGGAGTAGAATGCGTG	378
c47674_g1_i6	p1	(T)10	CGGCAGAAATTCCTCTTCAG	TTCTTGAATTGCTCGCTCCT	384
c46967_g1_i1	p1	(T)13	GGCTTAGTGGAAGCTTGCTG	TGGAACTTGGAAAGGAGACC	175
c39881_g2_i1	p1	(A)10	CATTTTTGGTCACCACTCCC	AAATTGGTCTCTTCGATGCC	188
c39182_g1_i2	p1	(T)11	ATGAAAATCCGTGTCTTCGC	TGGTTGTGACAATTCATGTTTTC	339
c45607_g1_i3	p1	(T)10	TCGCCGACTTCTACATTGTG	CAAAACCAAATCCAAAACCAA	341
c4267_g1_i1	p1	(A)10	GGAATTTCAGCGTTGGGG	GCATCCATTTGTCAGTGTGG	182
c36359_g2_i1	p1	(T)12	TGACTCGTGCATTTGTGGTT	TGTCATATTTATAAGGACCTCGAACA	207
c44426_g1_i1	p1	(T)11	CTTGTGTGGCTTGGATTGAA	ACCCCACCTAAAATCAAGGG	305
c44426_g1_i1	p1	(A)14	CTTGTGTGGCTTGGATTGAA	ACCCCACCTAAAATCAAGGG	305
c47099_g1_i2	p1	(T)10	TGTCCTTGGATGTGAATTGC	CCATCACTCACTGCAGCATAA	238
c42564_g1_i1	p1	(T)11	TCTCTGCAAGAGTGGAAGCA	GGACTTCAATGCACCCCTAA	229
c46834_g1_i5	p1	(T)11	GTGGAAGTTGCACTCAACGA	GAAACTGCTCAGCCCAAAAC	347
c34143_g1_i1	p1	(A)11	TGGTGGAAGCAATTTTGTGA	TGAACAAGTGATTCTGGATCAAA	299
c41019_g1_i1	p1	(A)13	AAACTAACAAAACCTCTCGGTG	CTTGGAACCGACAGGGTAAA	318
c32000_g1_i2	p1	(A)14	CAGGCCAGAAGCAGACCTAC	TCGAACCGTAGACCTTCTCG	279
c46574_g2_i1	p1	(A)15	TAGGTTGGGAAAATTGGCTG	TTCCTCCTCAAAACCGAGAC	234
c45437_g1_i1	p1	(A)13	AACAAGATGTGCTGGTGCTG	GCTCTGTATGATATCGTTATTTGCTT	357
c41068_g1_i1	p1	(A)10	AGTTGTGGATTGGGTGAAGC	GTCACTCCCCCACACAAAAC	352
c30093_g1_i1	p1	(T)10	CATGGATGATGCTTGTTTGG	TATGCAAACCCTGCTCATTG	376
c39555_g2_i2	p1	(A)10	CAAATGCAGTGGTACATGGC	CCAAGAGATTGGAGCACCTC	112
c38715_g1_i5	p1	(T)11	TAAGGAAGCCTCCCAAGGAT	CCTTCAAGCTCCCAGAATTG	390
c19765_g1_i1	p1	(A)10	TACTCATAAACGCGCTGCAA	CCCAATAGTCCATCACCACC	244
c47774_g1_i1	p1	(T)12	GGGCATGAATCTGACTGACA	TTGAAAAACAGTCCTTGCTTG	153
c37785_g1_i1	p1	(A)13	CGAAAAGCAAGCCGAAATAG	ATCCAGAAAGCAGAAACCGA	196
c43712_g1_i8	p1	(T)10	GGATCCCTTTGATTTGATTCG	TTCCAAAATCCCAATTTCACA	299
c43712_g1_i8	p1	(A)13	TTTCACAGAACCACAGCCAG	CGTGGTGTTCCTGCTGACTA	283
c47319_g1_i4	p1	(T)10	ACGCAACTCAACTCAACTCG	CTCCGCTTCTTCGTCAAAAC	323
c32718_g1_i2	p1	(T)10	GATAAGCGCCCTGCACTAAG	GGGGGAAAAACACAAGTCCT	328
c45712_g2_i1	p1	(T)12	GTCGATGCTCAAATTGCCTT	GCTTCAACAGGAATGGATGG	334
c38773_g1_i5	p1	(T)11	TTCTCTCATTCCTAATTTTCCTCTC	GGCATTTCCGATTTGAGATT	389
c35642_g1_i1	p1	(T)11	TCGGAATTTTCTCCGTCATC	CACAAAAATAATCACCCAGAACC	238
c38936_g1_i4	p1	(T)10	CCGGTGTGACTTGTCTCAGAT	TCAAGAATTCTCCTACGGCAA	305
c31939_g2_i1	p1	(A)10	CATGATGGGGACTTAAACGG	TTGCGGTCTCTTCCCTTCTA	333
c45319_g1_i4	p1	(T)11	TATGGGGAAGGTGGTTCAAG	AATCAGCATTAGTGGCCAGG	315
c41292_g1_i2	p1	(T)11	GGTTCAACCTTGAATTGTGGA	TCAGAAATGTTGGCTCAATGAT	325
c46898_g1_i2	p1	(T)11	TTGACACAGGGTTTTTGTGAA	AGGTCAACCTTGTCCAAACG	342
c33600_g1_i1	p1	(T)11	AACTGCAGCAGCAGGTTTCT	CCAATCCACCCATTTCATTC	288
c38390_g1_i2	p1	(A)10	GTTGCTTCTGCACTCCATGA	CATGGCAGCTTCCAGGAT	355
c43192_g1_i1	p1	(T)10	TTCTCAAGACGGACATGCTG	CTGAACCTCGGGATTGTTGT	354
c34185_g1_i1	p1	(T)10	TATGCGTGTTTGGTTCTTCG	CTTCGTTCCATCAGCAGTGA	378
c45630_g2_i1	p1	(T)10	GGTTGTGGAGACTACCGCAT	TCTCTTTGAGCCAACCTCGT	341
c47534_g1_i10	p1	(T)10	CAGTAGCGGACAAATCAGCA	ATTGCAATGTGTGGCAGAAG	352
c40122_g1_i2	p1	(A)11	ACAACTCGTTGTTCGGCTTC	TACGTCTAATTCCCCCTTGC	315
c47289_g1_i10	p1	(A)10	GAAAGAACCATGTTCTGTGCAA	CCTGATTGCCAGTTGTGTGT	323
c47625_g1_i1	p1	(T)10	TTGCAATGCCATTTTTGTGT	TTCTTACGAGCTTCGGCAAT	290
c26689_g1_i3	p1	(A)10	CACCAAATCAAACCGAGTCA	GGTTTGGACGTGAAAAGGAG	171
c21556_g1_i1	p1	(T)11	TTTCCTTTCGAACTCCGATG	CGAATTCGCCGATTCTTTTA	250
c46970_g1_i3	p1	(T)11	TCTTCTTCTTCCTCGCCTCA	CGAGTGCATCCTGCTCTACA	272
c39120_g1_i4	p1	(T)11	ATCTCAAATTGGTGCTTGGG	TGCGATGTTCCATTACTGCT	375
c26186_g1_i1	p1	(A)10	AGCCCGTGAACACTTCTCTC	GTTTTTGCGTCTCAATGGGT	279
c39807_g1_i4	p1	(A)10	CAATCCTCATCACATTTCACTCA	GTAGAATCGGCTCAGCGAAC	378
c47914_g1_i5	p1	(T)10	GTCGGAAGCAAGCAACTACC	TCCTAATCACATGGCAACCA	310
c44175_g1_i3	p1	(A)11	TCCACAAGTCCACATTATCACTG	TCACAATCAACGCCTTCAAA	101
c46573_g1_i3	p1	(T)11	GCCTTTGTGCCCTAAACTGA	GCAGAGCCTTCAAAGTCCAA	357
c43556_g3_i1	p1	(T)13	GAATGCCATGAGCAGTGTGT	TATGCAGTCCGAGCAATCTG	266
c43100_g1_i2	p1	(T)10	CCCTCATCCTTCACCACTGT	TGCGTGTGGAGGTGTTTTTA	277
c29440_g1_i1	p1	(T)12	CATTTCGTTAAGCGCAGTGA	GGAACTCCAATGCTGAATCAA	286
c34923_g1_i3	p1	(A)11	TTTGTTGTGTTTCTTTCTGGGA	CACAAATTTGACAGAATTCCTTTTT	253
c23036_g1_i1	p1	(T)10	ATATGGCAAAGAGATTGCCG	GGCATCTCAGAGCCAAGAAA	351
c42784_g1_i5	p1	(A)10	TAGAGGAAAGCATTGGTGGG	CCTTCCCAGGTCAGCATTTA	316
c35993_g1_i1	p1	(T)10	TCCACCTCTTGGTGTCTTCC	CAAGCTTCACACTAACAATTCCA	348
c39674_g1_i1	p1	(T)10	TTTCCACCAAAAATCCTATGAAA	GCAGCAGTGCATAGCAAGAG	138
c70944_g1_i1	p1	(T)10	TAGGTAAAGATCGCCGTTGG	CCCACCACTACCATTTTGCT	330
c45169_g1_i2	p1	(T)10	TACCACCAGTCCTCAGTCCC	ATCCAGCGACACCGATAAAC	382
c41345_g1_i1	p1	(T)11	GAAGGGATGGTGCAGAAAAA	GGGTGGTGGCTCATTCATAC	243
c39924_g1_i1	p1	(T)15	GCCGAGTGGTTTTGTTGTTT	ATCCAATCCATGCACACTGA	334
c37753_g1_i1	p1	(T)11	TCATTCAACACTGCTTCAGG	CGCAGCAGAAGAGAACAACA	205
c45796_g1_i2	p1	(T)10	TGTGCATGTGCATGTTTGTT	AGCCTCAGCCATAGCCTGTA	117
c14430_g1_i1	p1	(A)10	GCAATAGCAACAACTAAAATCCA	GCTGTAGAAGGGATTGCGAG	209
c44819_g1_i1	p1	(T)10	CCTTGTAGTTGCCAGGTGGT	ATCAGACAAAGCCAACCCAC	262
c44819_g1_i1	p1	(T)11	GTGGGTTGGCTTTGTCTGAT	TTTTTGATGGCAAATAAAATGTC	219
c25497_g1_i1	p1	(T)12	TTTGCCATCCTATACCTCGG	CGCCAAACTCAATCAAGTCA	344
c40022_g1_i5	p1	(T)10	AACACTGCTTCCCTTGCATC	ATATGATCCCCTGGACCCTC	351
c37962_g1_i3	p1	(T)11	GCTGGTTCTGGAAGTTCTGC	TCCATAAATCCAAAGCCCAC	230
c47886_g2_i1	p1	(T)11	TTCCTATTGGGAGATGCCAC	ATGTCTCAGCCAACCCAAAC	231
c40416_g2_i5	p1	(T)10	GTCGTGGATGGAGAACCACT	CGGACGCAAGGGTATGTTAC	348
c47459_g1_i8	p1	(T)10	AGCCACATTGGAACCTCAAC	TCCTAACATGGTGTATTTCTGGC	366
c32926_g1_i1	p1	(T)12	GCCCAGCCATAAAATTACAAA	AAGATTTACTCGGTGCCCCT	362
c37547_g1_i4	p1	(T)10	GCAAATGCTCAATCAAATGCT	TTAACAAAAACCACGGAGCC	394
c35363_g1_i3	p1	(T)11	TCGTTGAATTCGGAGGAATC	TCAAAGCAACATGTTTGACAGA	352
c40639_g1_i8	p1	(A)11	ATGGGTAACATGGACTCCGA	TGATGGATTGCTCAATGGAA	344
c45756_g1_i5	p1	(A)12	GCTGGTTTCCAATTTCATGG	CGTGCAACCATAGCAAGAGA	387
c4618_g1_i1	p1	(T)10	TCGTTTTTGCTTCTTGGCTT	ACCCCATGCTTTACCACAAA	104
c33114_g2_i1	p1	(A)10	CAATACATACGCGCTTTTACCA	AGTGAGGGTGGTTGTTGAGG	203
c37142_g1_i1	p1	(T)10	CCAGGAGGCGTGTCTGTAAT	AAGCATCTCATTTCTTCACCG	364
c42693_g1_i3	p1	(T)11	GGCGGAAACAAAAGGTAACA	TTGCACATGATTGTGTGGTG	172
c47020_g1_i1	p1	(T)14	TCTGTTGCCACTTCTGTTGC	ACTCGGCCGGAAAAAGAATA	337
c42460_g1_i7	p1	(T)11	TTTATCCAAACTTGAGGCGG	CACCAAAAGGAACCAGAACA	176
c34462_g1_i1	p1	(T)12	GTGCTCACCCGGAATACACT	AAAAGGGTGGGGACGATCTA	372
c33146_g1_i2	p1	(T)12	AAGGCAGGGTTCTTTAGGGA	TTTCGTACACTTGCGAATGC	353
c41721_g2_i1	p1	(T)11	TCTGCATTTCACTTTGCACC	GCCATTGTCGTCGATTCTTT	237
c45329_g1_i4	p1	(T)10	CTACAGCCCTTCTGGACTCG	ATCAAAGAATGCCAAAACGC	285
c44884_g1_i1	p1	(A)10	CGCTCTTCTTTCCCATTCAA	ACAAAGGTGGACGATGGAAG	193
c41483_g1_i3	p1	(A)10	TGGGTTCTTACCAAGGAACG	ATTCCAACGCAAAACCTTGT	286
c40628_g1_i2	p1	(T)10	GTTTTTCCTGAGGATGCTGC	CTAACAAAACCCCCTCCCAT	346
c38432_g1_i7	p1	(A)12	TTTTTCCTTTTTGCGTTTCG	GTTGGTCCAGCCAATGAAAT	270
c38432_g1_i7	p1	(T)11	GTGCACGAAGCAAATGCTAA	AGGAATAACCCACAATGCCA	371
c45134_g1_i3	p1	(T)12	TTTGGAGCAAGCTTTGTTTTT	TGATAACAAACACGGAGGCA	182
c42643_g2_i1	p1	(T)10	CACGGTTGAGATTGTGATGG	GGTCCAGAAAAGATCTCGCA	243
c40165_g1_i1	p1	(T)10	TTCTGGAAGTTGAAAGGCGT	CCGGCATGAGTGTAGCTGTA	371
c40573_g2_i3	p1	(A)10	ACTTGCGCATGCATAGTTTG	CCACTTCTCCGAAGAGTACATGA	301
c41583_g1_i2	p1	(T)10	CAGAAAGCTCCACGTCATCA	GCGTGGAGACGAAGAAGAAG	369
c29589_g1_i2	p1	(A)11	CCTGCACCATTCAAAACTCA	TGCATCTTCAGGGGAAAGTC	335
c42057_g2_i6	p1	(A)10	GTTGCCCTGATGGAAGAAAA	GGGTGACAGAAAATGATGGG	292
c47591_g1_i6	p1	(T)10	TCGACTCAAATTTCGTGGAT	AAGAATGCTGTGCATGTTCG	383
c44432_g3_i1	p1	(T)10	AGCATCTGCTGGATCGAGTT	TTCCCGCAGACAAAATAACC	323
c45977_g2_i1	p1	(T)10	TGCTCCTTTGTTGCATATCG	GGGTAAATGACTCGTAACAAACA	334
c13442_g1_i1	p1	(T)10	GTTTACACCGGAAGCTTGGA	CACGCCCAATAGTCCATTTT	365
c46781_g1_i4	p1	(T)10	TGGTGCCTTTTGTATGCTTG	TAGGAAACACGGTTGGGAAG	261
c46781_g1_i4	p1	(A)10	CTTCCCAACCGTGTTTCCTA	CTGCATCAAATACACACGGG	336
c47166_g1_i4	p1	(T)13	GAATGAGTGGCTGAGTGGGT	GTGCCTCTCCACAATCTGGT	341
c47786_g2_i3	p1	(T)11	ATTGACACGCCAAAGGAAAC	GTTCGGATCAAGAACCAGGA	235
c47396_g1_i1	p1	(T)18	GCGCTTTCGCAACTGTATTT	CCAACGGAAGAGGAAACAGA	358
c41517_g1_i2	p1	(T)12	TTGGGCTCGTTTGTTGTTTT	GTGGGAAGGCAGTTTGTGTT	130
c40429_g1_i1	p1	(A)11	CCAAAGACCATCTCACCCAT	TCGACAGCTTCCCTTCAAAT	304
c32243_g1_i5	p1	(T)10	ACTCTTTGCTGTCGCAGGTT	CACATCAGGAGGTGTGTTGC	333
c46254_g2_i3	p1	(A)10	GCGGTGGAGTTTTTCCTGTA	CCGCAGAAGAACAAAAGGTC	367
c34728_g1_i2	p1	(T)10	AGCCGCCTCTCTCTCTCTTT	AACTACATCCGAAACGACGG	260
c43549_g1_i2	p1	(A)13	CCGGTGTTTTGGACAGAGAT	GATGGTGGCAACAAGACAAA	309
c45121_g2_i2	p1	(A)10	GACCCAATGGAAGGTTGAAA	ATCCATGCCCTGCAAGTCTA	398
c40890_g2_i1	p1	(T)10	ACACATGGTTGGGGAGAAAG	GGCAACACCGACTACCTTGT	196
c43836_g1_i4	p1	(T)10	CGGTAGTCGTGGTCCTGTTT	CCAAACCCTGCAAACTCAAT	381
c35349_g1_i2	p1	(T)10	TTTGGTGCAATGGAAGATGA	CCGCACACAGATTAGTGTCA	329
c28151_g2_i1	p1	(T)12	GAACAGCCTCCTCAAACTGC	GCCTCTGGATGAATCTGGAA	222
c37738_g1_i2	p1	(A)10	TTTTCATGCTGGGTCTGTTG	AACCAACAAATCCCCTCTCC	305
c35849_g1_i2	p1	(T)11	AACTACCAGCATTGGGAACG	TGCAAAAGGACCCTTACACAT	286
c36484_g1_i5	p1	(T)10	GCTTATCTGGTCAAAATTCCTTT	GGAATCCAGGAAGTAGCCAA	300
c47334_g1_i6	p1	(T)13	TTCTTCCTCTATTCCTCACGG	TGCCGGAACACTCATTACAA	354
c42692_g1_i1	p1	(A)10	TTGCAGCACTTCAATCTTCG	CACATGTGTATGAAAGATGGAAAA	399
c33076_g1_i1	p1	(A)10	TCGAAAGGTTTTAAACGGAAAA	CCTGTGATGGATAGCAGCAA	389
c32272_g1_i1	p1	(T)10	TCTTGTGACCCTTCACCTCC	GCCGGTTTCGATGATTTAGA	257
c45182_g1_i1	p1	(T)11	GCTGTTGTTAAACCCGGAAA	ACGATGAATTTGGCACTGCT	393
c45182_g1_i1	p1	(A)12	TTCAACCGGGTTATTCTACCTC	TATATTCGTAGACCGGGCGT	395
c45182_g1_i1	p1	(A)10	CATGGTGGGTACTTCGCTTT	GTCTGCGTGTTCCGAAATC	124
c46015_g1_i3	p1	(T)11	AAGGGTGCAACAAAAACTCG	GGCTAACCACATGTCCAACC	372
c39393_g1_i2	p1	(T)14	CCCCATTTTGACCTTCTCAA	ATATTCAGCACCACAATGCG	384
c44141_g1_i1	p1	(T)10	AGCCTCTCAAGCGTGGATAA	AAGTAGACAAGTTGAAAACAAAATTGA	309
c11354_g1_i1	p1	(T)10	TGAAGAGTTACGATGCGACG	TATTTCGCAAATTGGCATCA	351
c30072_g1_i1	p1	(T)10	CTGCTGGTAGACGGTTGGTT	GGATATGCGTTGGGTTCACT	164
c30072_g1_i1	p1	(T)10	CTGCTGGTAGACGGTTGGTT	GTAGGTGAACTCGGCGAACT	287
c35657_g2_i3	p1	(A)12	ATTGTAAGCGGTAACCGACG	CCGTATTGGAGAGCGAGAAG	203
c47009_g2_i1	p1	(T)12	TTGGGACAAATGTTCAAGCA	ATCTTGGAACCAGTCCCCTC	339
c45454_g2_i4	p1	(T)11	GTTGCTTTCCCCTCTCTTCC	AAAGCACAGAAGCCAGAAGC	359
c44249_g1_i1	p1	(A)10	TTGAAGCTGAAAACACGACG	GGAAGATCCAAAATCTGGCA	353
c40502_g1_i4	p1	(T)10	CCAGTTTTGCCCACACTTTT	TACTACGCCATGCACCTCTG	339
c47644_g1_i1	p1	(T)11	GATTTGGTGGTGATTTTGGC	TGAAGCCATCGAAAAAGGTC	333
c37184_g1_i2	p1	(T)10	GCACTCACATCTAGCGGACA	GGGAGAGCAGCAATCAAAAT	197
c38751_g1_i4	p1	(T)17	GCCAACGGTATATGGGCTTA	GGGTTGGTTGGAATTTTGTG	277
c32577_g1_i2	p1	(T)10	GGCTTAGCAAATTTCAAGGG	TCATGAGGTTTGTCTTCCCC	368
c45438_g1_i7	p1	(T)11	TTTCTGCGCTTTGTGTTCAG	TCTTGATCAAAATTTCCGCC	152
c21487_g1_i1	p1	(T)10	CTTTCTTTCTCTCTCTCCCCC	AGGTGACTGTTCCACCCTTG	370
c31994_g1_i1	p1	(T)12	TGATTTGCATTGGTTGCACT	GCTCCGTATGTTAAGTCTTTCAA	282
c43647_g1_i1	p1	(A)14	AAACGGACCAATGCTGGTAG	TCCAAGGACATGGTGCTTTA	303
c43647_g1_i1	p1	(T)11	AAACGGACCAATGCTGGTAG	TCCAAGGACATGGTGCTTTA	303
c37726_g1_i4	p1	(A)10	TCCCCATCTCATCAAAAACC	AGCTGAGACGCTGGAAATGT	102
c47700_g1_i8	p1	(T)12	GCTTCTCATCTCAGGGCTGT	AGCCATCAAAAGCTTCCAAA	400
c47842_g1_i1	p1	(T)10	TGCTGTTGTGGTGAAGAAGC	CGCCAAACATTTTTCTCCAT	265
c46705_g1_i7	p1	(T)10	TTTGCGGTCAAGTTTTGGTT	TTGCATCATGCTACCATTCC	373
c38468_g1_i2	p1	(T)12	CTTTCAGCTTGGAGAAACGG	TCACATAACTGCATTACCTCTCAG	244
c47046_g1_i5	p1	(T)12	ATTACGCCACCCAATCAAAA	AAAGGCAAAGAAGGAGGAGG	388
c48084_g2_i1	p1	(A)10	CAAAGCCGAATGAAGAAAGC	GACTTCGCGGGTGTACATTT	375
c37313_g1_i3	p1	(T)11	TTGTGTCTTTGGTGAAGGCA	ACTACCGCCAGAATCAAACC	328
c44454_g1_i2	p1	(T)16	GCTTGTGCAAAGTGGTTCAA	AGCTCAGAGAGGCCCTACAA	360
c20752_g1_i1	p1	(A)10	ATCCCTCCCCTACAGCAGTT	AAGCATACGGGTGAAAGACG	319
c31904_g1_i2	p1	(A)11	CATCTTCATCTTCTCAAATTCTCAA	ACAAATCATGCTCCACCACA	206
c42223_g1_i1	p1	(A)11	GGACCTTTCATGGTTTTGGTT	CACAAAACATTCGGTTGACG	309
c38087_g1_i5	p1	(T)10	CCAAAGGAAACAACAGGGTG	CGGCATCAAATCAGTACACG	354
c36896_g1_i1	p1	(T)10	AAGCAGGCGCTGTAGAAGAG	TTTGACCAAAACTCGGGAAC	213
c47640_g1_i2	p1	(T)10	TTCCGTCTTTCTTCTGGACC	CAAGCCTTCATTGAGGAAGAA	210
c36550_g1_i3	p1	(T)10	TCAATGCAATGGAGATGGAA	TTGCCAAAAATTGCAAGAAA	393
c27210_g1_i1	p1	(T)12	ATGGTGGATTGTTTTCCGTC	CGGAAGAGGAAATGGTGAAA	356
c13616_g1_i1	p1	(A)14	CCTCTCAAGCTTCCGTGTTC	TCTGATATTTTCCGCGTTCA	383
c24661_g1_i1	p1	(T)11	CATCGGCTAAAACGGAACAT	GCTTCATCTCCAACTGCAAA	243
c44381_g2_i1	p1	(T)15	TGGTGCCAAACTGTCAACAT	GTTTTCCCCATGGGTTTCTT	341
c28944_g1_i1	p1	(T)10	CGGAAAGACAGAGAAAACGG	GCTATGTTGCAAGGCACAGA	283
c38239_g1_i2	p1	(T)10	GCTGCAATTCTCCTCCTCAC	CCGCAACTTAAGCCATTGTT	327
c38239_g1_i2	p1	(A)12	ACCGTCGTACATCAACGTCA	CAAACACCTTTCCCCTTCAA	313
c46589_g1_i1	p1	(T)11	ACGTTCCACATTGACCATCA	GTTTCTCACCATTTCGCCTC	201
c36486_g1_i4	p1	(T)12	ATGGAACTGGCGGTACTCAC	GTTGTGGGAGGAGTTTTCCA	206
c5584_g1_i1	p1	(T)10	TGCTAAGGCTCTCATGAGGTT	AGAAAAATTGCAGCGGAAGA	282
c68219_g1_i1	p1	(A)10	AGCCACAACGATCAAAGTGTT	TTCGCATTATGCTTGTGATTC	165
c46073_g1_i4	p1	(T)10	CTTTTAGCCCTGACACCGAG	TTGCTATTTGCAGCACCAAG	259
c26686_g1_i1	p1	(T)12	TGTCTGAGGCTTGGGATCTT	GCCGCATTTTAAAAGAAAAA	329
c14670_g1_i1	p1	(T)10	AGATGGAGGTGGTGTTGGTC	AGCATTGAATGATGTGCCAG	262
c39725_g1_i4	p1	(T)10	TGTTGCGTGATCCATTTGTT	AAACTTCCCAAACATGCCAG	362
c38656_g1_i3	p1	(T)10	GTCTTCGACAGAAGAACGGC	CGATCATCACCCATCTACCC	399
c47687_g1_i2	p1	(T)10	GATGATTGTGCTGGTGATGC	GAAGGAGGGAACACGTGAAA	363
c47687_g1_i2	p1	(A)10	TTTCACGTGTTCCCTCCTTC	TGCCCCCAAGTTTATGAATC	202
c37289_g1_i1	p1	(T)10	ACTAGGATGGTGTTTTGCGG	TAATTGCCACAAGCGTTTCC	225
c48039_g1_i1	p1	(A)10	ACAACGATGACAACCGAACA	ACATGGTATCAGAGCTCCCG	272
c39837_g1_i1	p1	(T)10	GACAAGCACAAAGGTGAGCA	AAGAATTTCCAGTGCCTCCC	375
c25717_g1_i3	p1	(A)10	CTACCACACTTGGGCCAGAT	TATTCTTGTGATAGGCCCCG	319
c25717_g1_i3	p1	(A)10	CGGGGCCTATCACAAGAATA	GAAAAGGCTTTCAATGCTGC	154
c42160_g2_i6	p1	(T)10	TCGAGTTTATGTAATTCGCGTG	CTGCGATGAACAAGCAAAAA	117
c44580_g1_i9	p1	(A)10	GGAGAATGTCTTCGATGCGT	TGGAAAGGCTTCAAGAGGAA	394
c46134_g4_i4	p1	(A)11	TCTGAATCTCGGTGGGAATC	ACCTTCCATCATCACCTTCG	252
c46134_g4_i4	p1	(T)12	ATTTATGGAGAATTGCCCCC	ATGCCAGACCAACAAACACA	271
c42473_g1_i1	p1	(A)14	CCCATTAACCTTTTCACCCA	GATGAAATACCGCTTTCGGA	303
c30044_g1_i2	p1	(T)13	TTTTGCATTTTGGGTTTGTG	GAAAAACCATTCCTTTGCCA	288
c41273_g1_i2	p1	(T)10	TGAATCGGAGTTGCATCTGT	ATCATCTCCATGGTTGACCC	392
c42265_g1_i3	p1	(T)12	TGACAGGAGAAACCCCATTC	CCAAGCCAAGAAACAAAGTCA	400
c37390_g1_i2	p1	(T)10	GAGCCTGTAGGTGTGCCTGT	CGAGGTTGATGATGACCTTGT	376
c31643_g1_i1	p1	(A)10	GGTTCAACAAAAACAAAAACG	GAGCGAGGAAAGAGCAGCTA	201
c42736_g4_i4	p1	(T)10	CAAGAGAAGTCGAAGGTCGG	TTGGTTTTCAACCTGGTTCTG	209
c34721_g2_i1	p1	(T)10	GCTTTTGATTGATTGTTTTTGGA	AATTTCTGTACCGCGTTTCG	203
c44898_g1_i1	p1	(G)12	ATGAAGTGCTCATGAAGGGG	TTCTCGCAGAACTGTGGTTG	382
c36133_g1_i1	p1	(T)10	TACCCACCGCTCAAATTAGG	GGGGCTTGTAGCAGAAACAG	284
c47409_g2_i1	p1	(A)10	CACTGCAACTTGATCAGGGA	GATGGTGCTGACTGCTGAAA	363
c38821_g1_i2	p1	(A)11	GCATTCATTTTCAGCAAGCA	CCTGATTCTCTTCCTCCTGC	331
c40469_g1_i1	p1	(A)14	TCACACTCCTCACTCACCGA	CAGCGAAGAAAAAGGTGGAG	318
c17640_g1_i1	p1	(A)10	CAACACAAAACAAAACAAAACAG	GGTTGTTCCTGTCGTTTGCT	106
c42906_g1_i1	p1	(A)11	CAGCTGCACAGAAAAAGCTG	AATGGTTGTTCCAAACCAGG	219
c28283_g1_i1	p1	(T)12	TCATACGTGTGCTCTTCCTTTC	GATGGGCTGAATCACTTGGT	249
c41323_g1_i2	p1	(T)11	GCGCAATTCACTTTCACCTT	TTGCTGATTCACAGTGCAGA	361
c35525_g2_i3	p1	(T)10	ACTTGCCTAGCTTTTCCGGT	GATCTGCTGCACCTTTGTGA	378
c39234_g1_i1	p1	(T)12	GTGGATTTGCTTTGGGATGT	TTCTTGACCCATCACGTTTG	352
c36668_g1_i1	p1	(T)10	CAAAGTAACCAACCAACCCC	CCGTGAGGTGAAGAAAGAGG	314
c26052_g1_i3	p1	(T)10	ACAGTGGCTAGGGGTTGTTG	GCAGCAGTTATTGCACAGGA	185
c48836_g1_i1	p1	(A)10	TTGGTTCAATGGAATGAGCA	AACTTTCACACCAAGTCGGG	383
c42438_g1_i5	p1	(T)10	ATCGTAAGCCAGCAGCAGTT	TTCAACCAAGCTTTCCATCC	158
c27358_g1_i2	p1	(T)10	TCATGGCATCAGCAGTTGTT	CGTGGATGAGAAGGAAGCTC	302
c46917_g1_i2	p1	(T)10	ATCCATGAGTGCCTGTCTCC	CACATGCCTCTGAAGCAAAA	395
c35083_g1_i1	p1	(T)11	TAGAGACCCCTCAATGGCAC	GGGATCAAAATGAACTCCGA	177
c21917_g1_i1	p1	(T)10	TATGTTTCCCTGTGATGCCA	CAGCAAATTGCGAAGAACAA	234
c42614_g1_i1	p1	(T)10	GCAAAACTCCTCTGTTTTCCTC	AAGAGTTACCGACGGCTGAA	238
c42614_g1_i1	p1	(T)12	GACGTGGCGTAATGTGATTG	CCTCTCTTTTTACCACCAAGGA	395
c46236_g1_i1	p1	(A)17	CAAACCATAAGCGTTACCCC	TGAAGGGCTGCACTACTGTG	239
c38181_g1_i4	p1	(T)10	CATTTTACTGTGGCGGGTTT	CGAAATAAAGCTTACGTTTGTAGC	211
c44464_g1_i5	p1	(T)11	ATGTTTGCATTCTTCCCTCG	AAGACATGGAAGATCCGTCG	338
c30987_g1_i1	p1	(A)10	CTGGGGTTGTTTGCTCGTAT	CAACATGATTTCCCTTTGGC	295
c42416_g1_i2	p1	(T)12	CAGGTACCGGTATGCGTATG	TTGAGTTTTGGAAAAGAGCG	353
c37263_g1_i2	p1	(A)10	TGTCTAATTTCCAACCAAACCA	ACATCTGAAAGCCAACGTCC	346
c41542_g2_i2	p1	(T)10	CTGACGAGGGATGCAAAGAT	GGGCTCTTAAAGCCTCCTTG	399
c45166_g1_i3	p1	(A)12	CCCTGATTGGAATCCTTCAA	AGGGATGGAAAAGGAAGGAA	265
c44958_g1_i1	p1	(A)10	GTGCAATTTCCCAAACCCTA	TGCATTCCAGCATTTCCATA	312
c44378_g1_i4	p1	(A)10	ATTTGATGGTTGGTCCTCCC	TTCTCACAGCAAGAACCATGA	357
c47361_g1_i2	p1	(T)16	GATGCTGACTCTGATGGCAA	TTGAAGTGACAAGGTTTTGAACA	394
c45893_g1_i3	p1	(T)10	AAGGAAGAGGTGGTTCGGTT	CTGAACCGACCAAACAGGAT	345
c33756_g1_i2	p1	(T)10	GGGTTGGTTTGGTTTAGGGT	ACTGATTGCATGGAAAAGCC	185
c37350_g1_i2	p1	(A)11	TTTTGCTCAACTTCACCAATG	AGTAACCCAACTCGCCAATG	394
c44566_g1_i2	p1	(T)11	ACTTGTGGACGCTTTCCAAC	GCTTGATTACAGGAAACAAAATC	375
c43634_g2_i1	p1	(A)16	TTAAAGGTAACGGAAGCCGA	TTCACCTATTGTGCGAATGC	272
c36866_g1_i1	p1	(T)10	AAATTCAGGCCGAGATGATG	CCATTCATTCAACATAGGCAA	336
c22626_g1_i1	p1	(A)10	CAGCTTTCCTCTCCTCATCA	AGCCATGTCAACAAAAACCC	388
c45156_g1_i3	p1	(T)12	ACCGGTTCTTCATCAAGGTG	GGCATGACTCCAAAAACCAT	332
c39915_g1_i5	p1	(T)10	GGCATACGGTGTCGAAGTTT	CAACTTCATTTTGTTCCAAGTCA	210
c44960_g5_i5	p1	(T)10	ACAACCTCTTGGGACAGGTG	TTACAACCCCCTTATGCTCG	211
c29495_g1_i1	p1	(T)11	GGCAAGATTGCCACCTTTTA	AAAAGAAACATTGGGAAGCAA	150
c47263_g1_i6	p1	(T)16	GACTAGTGTCATCGTTTGATTGG	ATCGGTGTCAGTGTCAGGTG	374
c46094_g1_i1	p1	(T)10	AGCTGGTTAGCTGGGTTCAA	CATTCTCACAGGTCGAGTTGG	338
c34838_g1_i3	p1	(A)10	GGATGCACCTTCCAATGAGT	CATCATGACCACTTTCCATCA	313
c43347_g1_i7	p1	(A)10	GTTAACATGCTCGGACGGAT	TCCACAACAAAAACAGCCAA	216
c78724_g1_i1	p1	(T)10	CACGAGAAAGCGTAAGGGTC	GCGTGTGTTCTGTGTGTAATG	260
c34700_g1_i3	p1	(T)10	CACACCCTCAGGTCCTCAAT	ATGGCACAAAATTTCCCAAA	132
c29362_g1_i1	p1	(T)10	GGGAGGTTCGTGGGAATTAT	GGGGAATTCAATTTAGAGAGTAAA	271
c44073_g2_i2	p1	(T)13	TCATCATTCCCCGATTCATT	AGAATGCCAAACAGCAAACC	275
c39310_g1_i1	p1	(A)10	TCAGCCTCCACCAAAATCTC	TCCCCGACCATAATAAACCA	341
c43763_g1_i4	p1	(T)13	TGGGCCATTTTGATTATTGG	ACTTGGCGTCAAAAATGACC	170
c21612_g1_i1	p1	(T)16	GGGAGACCCGATTGAGAGTT	CATTCACGTGGTCTCATCTCA	313
c18543_g1_i1	p1	(T)10	CCGTCAGAAGAAGCACACAA	TCACCAATTACCAAGGTCAAAA	399
c41898_g1_i1	p1	(A)11	TCCCACCAGAACTTCCAGAG	TGTCCTCTGGACATGAGCAA	342
c41622_g1_i2	p1	(A)10	CGAGTGAATCAACTCTTTCCC	TGTGTGACCCTTTTCCAACA	242
c17203_g1_i1	p1	(A)10	CCTCAAGAGTTGCCACAACA	TGCCATCTGTTCTTCTGCAC	371
c34217_g1_i1	p1	(T)11	TGATTATGTTCGGTTTAATCGGT	ATCCCATGGAACAAGCTCAT	378
c36135_g3_i2	p1	(A)10	GAGAAAGCGGCTGCTTAGAA	ATCGTACGGATCGATGGAAG	140
c36135_g3_i2	p1	(A)10	AATCAGCCAAGGTCAACAGG	ACCACAATCACCATTCACCA	316
c45312_g1_i1	p1	(T)11	GCTTCTGGTTTAGTTTGGTGG	GAAGCTGCCCCATAATGGTA	369
c41439_g1_i2	p1	(T)10	AATGGTGGTGGTGTGAGGTT	TGACCCTGGTGTCTCTACCA	357
c42180_g1_i1	p1	(T)10	TGAAGTTTGAGGGTGCAAAG	GGGTTGAACCTTCCCTCATT	203
c32365_g1_i3	p1	(T)11	ATTGCTCCAATTGAACAGCC	TGCACCTTGTTCTTCTCTGC	283
c31852_g1_i1	p1	(T)10	GACAATGTCAATGGCGAGC	TTCCAATGAACCAGCATTCA	136
c42184_g1_i3	p1	(T)10	TGGACTCTTCCGCATTTACC	AAGACTTGGAAAGGGCAAGC	326
c27344_g1_i1	p1	(T)10	AACTCACAAAACCGCCATTC	CCATGAAAACTCCTGCTGGT	247
c43478_g1_i2	p1	(T)13	TGGTTTTTAGTCTTTTGCTTTTACG	GGAGGAGCGATTGTGTGATT	344
c26480_g1_i1	p1	(T)10	GCCACATGCAATTCAACAAT	CAACGAATACCATGCCACAC	255
c45824_g1_i1	p1	(T)10	TTGTGTCTTGATTTGGAAGGTG	GTTTGTTCTTCGCACGTTGA	338
c46376_g3_i2	p1	(A)11	GAGTCATTGGCGCAACACTA	TCTTCCATGTATTGCTCCTGAA	178
c45522_g2_i2	p1	(T)10	CACTCCAACCCAACCAAAGT	AACAGACGAAGATTCCCACG	388
c42048_g1_i1	p1	(T)10	AGGTGGGCAAACTCCAACTA	TTTTCTGCGTTCAATGACCA	400
c42743_g1_i2	p1	(T)13	TGTTGTTGTTGTTTTGTCATTACTGT	AGCAACAAGGTTCTGGCACT	187
c42743_g1_i2	p1	(A)11	TCACGGGTTAGAATTCTCCG	TCCAGGTTCCGTCAAGAGAC	367
c35212_g1_i3	p1	(T)10	GAACTCCTCGGACACCAAGA	AACTTAACAATCATCGCCCG	317
c39291_g1_i1	p1	(T)10	CCTTCCTTCTCATTGCAACA	GAAACTCGCTCACTTTTCCG	332
c44820_g1_i4	p1	(T)10	AGCATACCCCATTTTCCTCA	AATGGTGGAAATGGAACCAC	330
c40611_g3_i4	p1	(A)11	CAAGTTTGCTTGCAGCATGT	CGCTTGATTACCCTGCATTT	362
c48599_g1_i1	p1	(A)10	GGAGAGGAATGACGAGGTGA	CGAGGGTCCGAAAACTATGA	399
c44080_g2_i2	p1	(T)12	CCACTCAATTTGTTCTGGGG	GCCCTGGTGAAATAGGAACA	216
c37181_g1_i3	p1	(T)11	GAGTGCACATTTGTGGTGGA	ATCGCTCTTTCTCCCACTCA	266
c33868_g1_i5	p1	(T)10	CGTAAGTAATTTTGCGGGGA	ACACATTAAGCCAACCCAGC	174
c43337_g2_i1	p1	(T)11	GACGATAAAGCTGCTGAGGC	TGATAAAGTATGGGTTAGGCCAC	352
c40467_g1_i1	p1	(T)10	TGTGCTGAATTGGGAATCAA	ATTCCATCGGATTCCATCAA	268
c38273_g1_i1	p1	(A)10	CATCCTCAAAAATTCGACCG	TGAGATTGCACGAGGTGAAG	265
c47825_g1_i3	p1	(A)10	TGCAAGAGGCTGATTGATTG	GGCTCTTAACCTTGTGGTCG	273
c38547_g1_i1	p1	(T)10	CTGTGAAGCGCAGATTGGTA	CTCCTCGCAGTACATTCCATC	298
c37019_g1_i3	p1	(A)10	TGAAGCTTGGGTTATTTCCG	GGCTTATGTGCAACTATCCTATACT	166
c33773_g1_i2	p1	(T)12	CAGAAGGTTTCATTTTCATTCTCC	TATAGCCGACATCGTGTCCA	390
c43736_g1_i2	p1	(T)14	CCGTTTTGGAGTTGTGGTTT	TCACCATCGTGTGACAATGA	380
c32151_g1_i1	p1	(T)11	AGACAAATGTGTGCCAGCAG	GGAAACTCAACAACATAAAACTCCA	235
c24233_g1_i1	p1	(A)10	TCCTGAAAATAACAAATAATATTGGAA	GTCCAACACTTTCGGCAAAC	301
c36305_g1_i1	p1	(T)10	AGCTGGCAGCACATACAAAA	TCCCTCTCTCATCGCTTGAT	355
c42104_g1_i6	p1	(A)10	TGGAGTGACTCTGCAGGTTG	TGGAATTGAGAAAATAAGATGGG	141
c25888_g2_i1	p1	(A)11	TGCACAAACTTAAAGCTAAAAAGC	CGAACTAGGCAATCCTCAGC	343
c42976_g1_i1	p1	(T)11	ATTTTGTTGTCAAATTGTCTTGTTA	CTAATCACAGATGCGCTCCA	110
c42976_g1_i1	p1	(T)10	TGGAGCGCATCTGTGATTAG	TTCCTTTCTACCGGTTGTGG	377
c24138_g1_i2	p1	(A)11	TGGTGAATGGACACCAAAGA	TGCTTTCCAGTCAAACAACTT	336
c33155_g1_i1	p1	(T)10	AGAGACCATGTGAGGGCAAC	AAACCCACAAGAAAGCATAACA	303
c43683_g1_i2	p1	(T)15	CGGATTCTGTGGCCATTATT	TACCATTGTCCATTACGCCA	394
c38359_g1_i1	p1	(T)10	GTGCGTCCGTGACTGTAGTG	CGTTTGAGGTTTGTCGGATT	283
c42895_g1_i6	p1	(T)11	CCAAGTCAGATGGTCCTCGT	GGGACCTGGCATTTCAAGTA	226
c29134_g1_i1	p1	(T)10	TTTCGGAGTGTGTTGAGCAG	TCAATATTCTTGCCTCGTCCT	394
c43095_g1_i4	p1	(T)10	TGCGTTGGGTTCAAATTACA	TTCAACGTTATCAATGGGCA	251
c46863_g1_i3	p1	(A)10	GTGCTCCTTCTTCACCTTCG	ACGGAAACAACGACAACACA	247
c35804_g1_i2	p1	(A)12	ACAGAATTCCCATTGCCATC	CCCTGCGTACCTTTTGATGT	377
c46411_g5_i1	p1	(T)10	GTCTTCAATGGGGTCTGCTC	ATCGGAGACTTCGTTCCAGA	363
c20615_g1_i2	p1	(T)10	GTCGCCTTTTTGTATGGACC	AACCGGATACGAAAAGCAGA	132
c39176_g1_i5	p1	(T)10	CCAGGTTCAGGTGAGTGGTT	TTTTGCAAAGTAAATGAACCCA	256
c31379_g1_i1	p1	(T)10	CGAAAACAACAACCGGTACA	CGAACCCAGCTCAAGAAAAC	208
c39591_g1_i1	p1	(A)10	TGAATTGGGTGAGTTTCTTGTG	TTCCATTCACGTTTTTGTCG	370
c16357_g1_i1	p1	(A)10	CTTCCGATTTGCCACAAACT	CCTGCAACTTTTCAATCGGT	175
c34137_g1_i2	p1	(A)10	GGTCGAACCTCATTTCGATG	CTTTGATCCTTCCCCTCTCC	358
c23997_g1_i1	p1	(A)10	GATGCATGGCCTTAACTAAAAA	AACGGGGTTGAACAGAGATG	175
c47191_g1_i2	p1	(A)12	AGGGTTTCGGTTCCTTGACT	TCTCCCTGAAATTCCCTCAA	304
c40837_g1_i2	p1	(T)10	GAGAAACCGTTTGGCTGAAG	TCATCGGCGTGTATAAACCA	388
c36291_g1_i2	p1	(T)10	GATTTTGGGTCTGGGTCTGA	AAAGGTTGAGGCCTTGGTTT	307
c34729_g1_i4	p1	(T)12	CGTTTCTTCAAAATCAATGCC	TGGATCACGTGCTTCATCAT	329
c25210_g1_i1	p1	(T)10	AGTGACAATGGTGGAAAGCC	GCATGTTAAAATGTGCTATCACTG	397
c34742_g1_i1	p1	(T)10	TCTTTAAAAGCTTGTGGGCTATG	TGCACTCATTCCAAATCCAA	135
c38572_g1_i4	p1	(A)11	TCCTCAATTCAACACTTCCTCA	TGTTAGCTCCTCACCTTGCC	149
c38266_g1_i4	p1	(T)10	GATCAGCCGGAACAAGACAT	CCCTAGAAAGACACGGCAAG	296
c47619_g1_i1	p1	(T)11	GTTGGATCCGAAACCGATTA	TACGAATTCCAACCTCTCGG	356
c42049_g1_i1	p1	(A)13	ACCCTCGTTCCTTGTTCCTT	AAGCTGGATTTGGGTGTTTG	384
c45702_g1_i3	p1	(T)11	TTGCCTGTTCTTCCTCTGCT	GGACTTGTAATCACAGCCGAA	187
c42944_g1_i5	p1	(A)10	CAAACCAATCAATCCCCATT	AGGATTGTGACTCGTTTGCC	400
c33344_g1_i2	p1	(A)10	TTACTTGGTGGCTCGTGTGA	CCAGTGGGATTGCTTTTTGT	160
c41745_g1_i2	p1	(T)10	GTTTGCTTCTCAAAACCCCA	CATAACCAATTCCCCCTGTG	355
c24120_g1_i1	p1	(T)12	TGACATCATTGCTCCAGGAC	ATGCTGGAATTGCAAAAAGG	391
c56691_g1_i1	p1	(A)10	GATTTTGGAAGCAATGGGAA	TTGCGATTTTGATCGATAGTTG	130
c33614_g1_i1	p1	(T)10	CTGCCGAATGGTTCAAGAAT	ATAAAGCAGCAGGATGGTGG	380
c46197_g1_i1	p1	(T)12	GTGACTGAACTCGGGCAGAT	GCTGGAGTTTTCTGTCACTGC	355
c40292_g1_i2	p1	(T)12	TCGGAGAATCAAGAGGGAGA	CATTTATAACCGGGAAGCCA	298
c46514_g1_i4	p1	(T)10	TCCCTTCCTTCTTTCCATCTC	GTGCGTCTACGAGAGAACCC	197
c47128_g1_i3	p1	(T)10	GGAAAATTCCCGCTTTTCTC	ATCAAACTTGGAGGCCAGTG	199
c28653_g1_i1	p1	(T)13	GTCGGTGAATGTGGACAGTG	ACGCAACAACAATTGGCTCT	379
c36560_g1_i1	p1	(A)10	AAATTGCTTTGTTGGCATCC	ATAGCAGAAGCTCCCAAGCA	239
c13178_g1_i1	p1	(T)10	TGGTGATCTTTTTGCTGGAA	CATTTTGCACAATTGAGAACC	209
c45060_g1_i7	p1	(T)11	ACCAACTCCACACTCCCAAT	GATACCTTCCTTGCCCCTTC	345
c38830_g1_i2	p1	(T)14	TGCATTTTCCCATTTCTTCA	TCTCATGCCCGTTTATCCTC	399
c39167_g1_i2	p1	(A)11	GGCCACACTTCCAGCTTATG	GATCGTTGGTTGGGAGAGAA	280
c36638_g1_i1	p1	(T)10	TCATGTCAATATCCGCTCCA	CAGTGTCCATCACGCTAGGA	325
c36638_g1_i1	p1	(T)10	TGTTGTTTACACCCGCACAT	TTCAAACCCAATATCACCCA	335
c46515_g1_i2	p1	(T)13	GCTCCAAGTGTGGCATAACC	CTCCTCAACCTGCTTGCTTC	307
c33569_g1_i2	p1	(T)11	ATAACTGGCCACGAGGTGAC	TATGACGGCATTCCACAAAA	205
c46774_g2_i1	p1	(A)10	CAAGGGTACCCAGGTTCTCA	AGACAGCCTTGGTGCGTAAC	311
c34633_g1_i1	p1	(T)10	CTGGCACCATAGGGTCAGTT	CGCGCATACATACAAAGCAG	291
c48064_g2_i1	p1	(A)11	AAACGCACTGTGAGATGCAG	GCAGCCCCTTGTATCATTGT	305
c31176_g1_i1	p1	(T)10	AAATACCCCTCCGTTATGGC	GGCAAAAGAACCAAACCAAA	188
c38421_g1_i1	p1	(T)10	TTGATTACGTGCATGCCTTC	TGGCATGCATTTGAAAACTC	390
c42738_g1_i2	p1	(A)10	AAAACCATTAACAACGCCCA	GCGTTTTGGTTTGTCGAAAT	331
c37867_g1_i1	p1	(T)10	TGTTTGATTCACCCGTCACA	TCATGCTTACTTAGGAGGACACA	363
c26172_g1_i1	p1	(T)10	GTGAAACCGAAGCAAAAAGC	TACCACCAACCCCAGACAAT	204
c46164_g1_i3	p1	(A)10	TTGACGGGATGGTGAAAAAT	CCTCTTCTTTGCTCACACCC	380
c29934_g1_i1	p1	(T)12	TGCAAATCCGAAACTAACCC	GAAATCCTCCTTCCCCCTAA	304
c28506_g1_i1	p1	(T)11	AAGATAAATGCCTCGCCCTT	TGCAGAGGAAAACTGGAAAT	342
c30088_g1_i1	p1	(A)10	CCATGCATGAAACCATTCAA	TGTTCCTGTGGTTTTGTGGA	245
c35334_g1_i2	p1	(T)10	AGGCGATGAGAAGAACGAGA	GCGGACAAAAATTAAACAAAAGA	238
c31805_g1_i8	p1	(A)10	GGTTCTTGCGTTTGAAAGGA	TTGCAAAGTTGAGCCTTGTC	294
c43753_g1_i2	p1	(A)10	CATTTGGGGAAAAACTCCAA	AGTCACCACGGCATCTCTTT	260
c42699_g1_i3	p1	(T)11	TTTCGACTTAATTGTCGCCC	GCCAATGTATCGCCTTCAAT	304
c39547_g3_i4	p1	(T)10	TTCTTATTTTTGGATGGCGG	AGCGGACAATCTACCCCAAT	158
c40402_g1_i5	p1	(A)10	CGTGCTTCCAAATCTGTCAA	TTCCATCACATTCACCCAAA	149
c46403_g1_i1	p1	(T)10	AAATTGTCTTTCCCTTGCCA	TTTGAACAGTTGGAGGAGCC	334
c47672_g1_i5	p1	(A)12	CCAAAAACAAAAACAACACAAAA	AATTCAAGTGCAAGTGCGTG	189
c47164_g2_i3	p1	(T)12	AAAGAGGCCGTCAGTGCTAA	GATGGTGGGTAAGGTTGGTG	298
c47164_g2_i3	p1	(T)10	TCCTCACACACTGTTCAGTCCT	AAACGCAACATTGGCAGATA	368
c29533_g1_i1	p1	(T)10	CTCCGGATCGACGATATGAT	GCATGACACAAACACTGCCT	282
c45178_g1_i1	p1	(T)10	TCGTTGATGAGCAGGTTCTG	TTTTGAATGCATTTCTTCTCCA	300
c36055_g1_i2	p1	(T)10	CCACCTTCCTACTAGGGTTCC	ATAGTCCGTTGCTGGCATTC	279
c26001_g1_i1	p1	(T)10	GCGGTTGAAGGTTGTAAGGA	CCCAACCCACCAAAATCTAA	257
c41686_g1_i1	p1	(T)10	CGAAAGAGAAGGTTTCGCAG	AAACAGGTGCCCAAAAATAAAA	265
c44818_g1_i3	p1	(T)13	AAGAGAGCTCGAGACCATGC	GTCAAATACGCATTGGCACA	100
c31725_g1_i1	p1	(A)10	CGGCGAGTTTTTACCCATTA	TGTCATGGGTGTTGGAAGAA	341
c30918_g1_i1	p1	(T)11	AGTTTCATGTGTGCGACAGG	TTTGTGACAGGCTTTTTAGTGAA	373
c26956_g1_i1	p1	(A)10	TGAAACGGTGAAACGGTGTA	TCAAATGACATAGACGAGATCCA	252
c42660_g2_i1	p1	(T)10	TCCCAATCATCTCCGAAAGT	CTGGAATGTGCAGATGCAGT	280
c38254_g2_i3	p1	(T)10	GGTGAAAAGGCTTTGTGGAA	GCCTCAACAGCCAACAAAAT	356
c30127_g1_i2	p1	(T)11	CCTCTTTCAAGGGCTGTCTG	AGGAATCAGACCAACATGGC	229
c42390_g1_i1	p1	(A)11	AAATTTGCAGTGGTGCCATC	GCCATAGCTGAGAGATTCGC	163
c39657_g1_i2	p1	(T)10	TTTCCAAGAGAGAAGCCGAG	CCGCGTCATTTAAATTCCAT	348
c45477_g1_i5	p1	(A)10	GTTTCGGGTTCATCTCAGGA	CATCCTCAAACCATGTGCAA	372
c41544_g1_i2	p1	(A)12	TGCTTTGCTGCTTTGAAGTT	CAGCTATGCAAAGCCAAACA	393
c41744_g1_i1	p1	(T)10	ACCAAAAGGTGAAGTGGGTG	TTGCAAAACCTCTTCCATCC	210
c43850_g1_i3	p1	(T)10	CTGGATTTGATATGCCAGGG	ACGAGCAAACCAAACCAAAC	374
c44344_g1_i5	p1	(T)11	CCATATCGTTTCATCACCGA	TGATTCTGCAAAAGCAACCA	238
c44344_g1_i5	p1	(T)12	TGCGGAAAATTGTGAATGAA	CCTTGATGACCCCACTCTGT	298
c35147_g1_i3	p1	(T)10	TTGTTAAAGAGCGGTGGGAC	GCAGGAAATGGATCAAAGAAA	384
c42206_g2_i8	p1	(T)13	TGGTGTGATTTTGTGCAGGT	ATCCAAAACAAACCGCTCAC	336
c43113_g4_i2	p1	(A)10	ACTGTGACTGCGAACACGAC	GAGTTCATCTTTTGCAGCCC	286
c27069_g1_i1	p1	(T)11	CAGCAAAACACCTGATTCCA	CCAACCACATTGGAGAATCC	361
c33596_g1_i1	p1	(A)11	AATGCGTAGAGTGTTTGGGG	ACTCACCCACCCACTGGTAG	281
c46466_g1_i4	p1	(T)10	CTGTCATCATTGCATCCCAC	TTTGAACTCCAGCCACTAGACT	363
c22813_g1_i2	p1	(T)10	TTCTCGTTTCTCCCCAGCTA	TGATTGCACCTGAAACTTGC	266
c35431_g1_i2	p1	(T)10	AGACAATGCCAGCTCTGGTT	AACCAAGGCTGAGGGAAAAT	359
c34580_g1_i4	p1	(T)10	TTTTTAAACCCTTTTGTTCATTTTT	CCCACAAGTTTTTCAAACCC	336
c44375_g1_i3	p1	(T)10	CCTGAACAAAATGCTTTGGG	TCGCTTCATCCATGAAATAAACT	315
c13320_g1_i1	p1	(A)11	AGGGCCCTCAGATATTCTCC	TCAAACTTTTGTTTTCACTTTTGC	312
c42827_g1_i5	p1	(T)10	AAGATTGTAGCTCCGGCAAA	ACGCAGCAATCACAATGAAA	264
c37917_g1_i2	p1	(A)11	TGAAATGAAAATCAACCCAAGA	AAGGTGCGAACTTTGACGAT	366
c13216_g1_i1	p1	(A)10	AGACGAACGAAAGGACATGG	ACTTAGGTTCCCCAGCCACT	329
c42457_g1_i4	p1	(A)14	TGGTGAATCTCTGGATTGGA	TGTTATGCGAATTTGAAGCG	137
c42457_g1_i4	p1	(T)10	AGTGACTCAGAAGCCTCCCA	CAAATGAAGATCAACAGCAATG	249
c25179_g1_i1	p1	(T)12	CAACGGAAAGGTGGAGAGAG	TGCAATCGAAGAAAAACATATCA	377
c30104_g1_i1	p1	(T)12	CGTGGAGGAGGATCTAGCTG	GTAACGAAGCCCCATAGACG	389
c19536_g1_i1	p1	(T)11	TTGGCATTTGAAAACACAGG	AGGAGCACCGGGTTCTTAAT	137
c41642_g1_i1	p1	(T)11	GGGCAATTTGGTCTGAAAGA	CTTCGGACACCTGTCTCACA	130
c46205_g2_i2	p1	(T)10	TCGGCAAATTGTCATCTGAA	CTCCCAGAGAAAAATGACCA	391
c46364_g1_i1	p1	(T)12	CCCGTCCTACCCTCATTTTT	ATCCATGTACAAAGCTCCCG	267
c35502_g2_i2	p1	(T)12	TGGCAATAGCATGGTTGGTA	GCACTTTCATTTGGCACCTT	134
c43600_g1_i3	p1	(T)11	AAACAAGGTGCATTGCTTCC	ATTAGACGGAGTTCCAGGGG	313
c46984_g2_i2	p1	(T)10	TTTTGGATTTTCGATTGGGA	GGGTTTGGCAAAAAGAATCA	259
c26882_g1_i1	p1	(A)14	GTTGGTTCAAAATTCAAAAAGC	AACATAGGAAACACCGGCAG	358
c33059_g1_i4	p1	(T)10	CTAGACGCTCTGCACCTTCC	TCAGTTCTTGTAACCGCGTG	270
c44057_g1_i3	p1	(T)10	GCACTCTCTCATTCCCTTGG	ATCCGTGGAAAACCAAACAT	355
c46182_g1_i1	p1	(A)11	AAGGCCTGCCTTTACCTAGC	TGCAATGCAAGAAGAGGTTG	388
c45662_g1_i3	p1	(T)13	TCGCCTGTTTTATTGACTTGC	TCGGATCTTGGATCGATTTT	343
c42521_g1_i2	p1	(T)13	CCAAGGGAAGAACATTGGAA	TGTAGTTTCCCACAGCAGCTT	217
c46770_g1_i1	p1	(A)10	ATCCTCCACAAGGATACCCC	TCATTTTATTTTGGTTTGAGCTT	323
c46327_g1_i3	p1	(A)10	TGCTCTCACATGCTTCATTCTT	TTTGTCCATCCACATCAACG	286
c41839_g1_i2	p1	(T)11	TTATTTGCGTTTGCTGGATG	CCCAGTTGAAACTGCTCCTC	336
c36265_g1_i2	p1	(T)11	TGATTCACGGAGGTTGTTTTT	GGCGTCATAATCTTCACGGT	398
c47133_g1_i8	p1	(T)15	TATGCACAAAGCATTCCACC	AAAACCCAGCGAAACCTCTT	351
c46762_g1_i2	p1	(T)10	TGCCAAGCTTGTCTGTCATC	AAAAACCTCTCCCTTCTCTTGG	305
c35813_g1_i2	p1	(T)11	TCCGCTTTTCTATTGTGTGC	ATGCTCGTTCTCATCCATCC	210
c42368_g1_i1	p1	(A)10	GGTTTGCCTTGGGAAGTTTT	TCGACGAAATCCATTGATGA	243
c41340_g1_i1	p1	(A)10	GCCACTCTTTCTCTAACCTCCA	GGGAGAAATGTTGGGGATTT	223
c23786_g1_i3	p1	(T)12	CAATTTCTTCGGCAACGATT	ATTGGTGATTCGAGAAACCG	400
c45746_g2_i2	p1	(T)11	GGATGCGTAGGCATATGATTG	CAGCTTGGCTCACAAAACAA	337
c39249_g1_i4	p1	(T)11	ATCCGGGTTTTCAATTTTCC	CATAACTGCTTTTGGGGCAT	163
c37688_g1_i8	p1	(A)13	CCATATCACGTCTTCGACCC	TGATCTTGCTTGTTTGCAGG	185
c44939_g1_i1	p1	(T)11	TGCACAAATGAGGACAAGTTTT	TGGAGATCTGAATGCCCTTT	279
c44939_g1_i1	p1	(A)11	GTGGCCTACATCACTTGGGA	TTCTTAAGCGGGAAATGTGC	344
c41102_g1_i2	p1	(T)11	TTCGTCTTCTGTTTCCCCTG	TTCCTCCTTTTCTGGGGAGT	360
c34642_g1_i4	p1	(T)10	AGCCCTGAAAATGAAGCTGA	TGCAAGTTCTTGTTTCCAAGTT	344
c38901_g1_i3	p1	(T)10	TTGGACTGGCGTTACAGTTG	AAGTGAAAACAAACCACCGC	330
c43657_g4_i2	p1	(T)10	CCCTTTTACTCAGAAGCCCA	CCGAAACGTTGTTGGAACTT	223
c37834_g1_i4	p1	(T)10	GGTGGTTGCTGCTGAGTGTA	TTTCTTGACACCCCTCCATC	387
c45034_g2_i1	p1	(A)10	GAATAGTTGGCTCAAGGGCA	CCCAGTTAACTAGACCGGCA	398
c40688_g1_i6	p1	(A)10	GCCCCCTCTAGAAACCTGAG	TCATCCGATTCCTAGTTGCC	183
c36790_g1_i2	p1	(T)11	CGGAATTCGAAGTATCCCAA	AAAAAGAGGAGGAGCAAATTTAGTA	332
c39421_g1_i1	p1	(T)10	CATTCCAGATAAACCCTGCC	CATCGCTATCCAATGCAGAA	377
c37369_g1_i1	p1	(T)10	TCAACTTTTCGCACCTCTCA	CAAGCTCATCGTAACTGCCA	254
c39215_g1_i5	p1	(T)13	GGAGTGGGAGGCATGTCTTA	ACAGGGAAAAGAATGGCGTA	298
c37952_g1_i4	p1	(T)10	GGAAATAGCCGTGTTTCTGC	TATCTTGGGTGCTCTCCCTG	379
c43782_g1_i3	p1	(A)10	AAGGTTCAAGGGCCATTCTT	GGATATAGGCGTCACCCTCA	400
c35669_g1_i1	p1	(T)10	CCCATTTTTCAATTTTCAATTCTC	AATCCAATTTCTCCCCCAAC	267
c40928_g3_i1	p1	(T)12	TTTCTTAATCACCATCAACTAATCA	AAACACGGCACCGACATATT	123
c45170_g2_i1	p1	(A)11	TGAAATTCCAAAGTTTAAGGGC	TGTGCACATACCTTGGTGGT	209
c46974_g1_i9	p1	(T)13	CCATGAAGGAAGTGTTGCAC	ACATCCAGTACAACGGTGAGT	377
c42791_g1_i3	p1	(T)12	TTTGTGCCCCTTTTTCTGTT	TCATTCACCAATCACAGGGA	117
c51186_g1_i1	p1	(A)12	TCAGTAGGCTTTCTTCCCCA	GGATAACCTCGAGTTCACGG	369
c47889_g1_i2	p1	(T)10	TGCAATGTGCATCTTGGTAGA	GCTGTCAGTGAACGGAGTGA	291
c35559_g1_i4	p1	(T)10	TGCAACAATGGAAGATGCTG	TTTGCAACCACCTTACCTCC	366
c44480_g1_i2	p1	(T)10	GAGTCGTGATGGCAGAGTCA	CCACTTGCAAAGCATCTCAG	313
c39615_g1_i1	p1	(T)11	AACTCGAACCTCCTGCCTCT	CGACTTTGGTGGAAAAGGAA	398
c39621_g2_i5	p1	(A)13	GGGGATGTTGACTCAGTGGT	TGAATTTTCCATTTGTTTCCTTC	363
c34849_g1_i2	p1	(A)11	GCCCATACTTTGGCAAGAAA	CAACTTGTTAGGGATTAGGTTTAGGA	345
c43090_g1_i5	p1	(T)10	GGCATTCCTTCCAGTCACAT	TCCCTTGAGGGTTTGTGAAC	191
c27589_g1_i1	p1	(T)11	CGTGATTGGTTCAATGGACA	TTGAACACCAAATTCGAAAAGA	354
c46698_g2_i1	p1	(T)11	TGGATCCTTTTTCTCTTTCTTTCA	CACCCTTGTCCATTTGATCC	386
c38871_g1_i3	p1	(T)10	CTGGATTTTGTGGTGCAGTG	TTATGGGGCTTTTGTTACGC	361
c34888_g1_i1	p1	(T)10	TCTGGAAATCACAGCCACAG	TGCAATTAAACCCCAAACCA	270
c41244_g1_i3	p1	(T)10	CTTCCGTTTTTGCTTTCAGC	AGCTCCAGGATTGTTGGATG	296
c5924_g1_i1	p1	(T)10	TGTTCTTCTGCTTTTCTTCAGC	AACCCATAGTCCCCATCCTC	303
c38102_g1_i2	p1	(T)10	GAATTTCGAAGACGACGCTC	CCTGTGATGTTGGTGGTTTG	350
c47589_g1_i3	p1	(A)10	TGTCAATGGGAAGGACAACC	AAACCTTTGAAAATTGGGGG	254
c29434_g1_i1	p1	(T)10	TGGAGATGGGGAATATGGAA	GCTCTGATCATAACCAGTTCAAA	257
c20047_g1_i1	p1	(T)10	CATGGATCGGCAAAAAGATT	ACAACAACCGTGACTGGTGA	223
c42959_g1_i1	p1	(A)10	TCAGCAGAACATCACAAGCA	GCTTGGTTTGGGTTGAAGAA	100
c28588_g1_i1	p1	(T)11	ACGGCAACAAAAACAGGAAC	GCGTGTTTCTCACGTTCATT	360
c55616_g1_i1	p1	(A)10	TGCATTGCACCAATTAGCAT	TCTGGCCTCTTTTTGCATTT	192
c40678_g2_i3	p1	(T)12	CCACTGGTGACTTGTTTTATTTG	TGAGGAAGGGTTTGTTACGG	330
c47476_g1_i1	p1	(T)12	ATTTAAGAGCGCACCGAGAA	AAGCCACCAAACTCAATCAA	382
c45959_g5_i2	p1	(T)11	CTTGAATTGATGGCCGAGAT	TCCTTTGAACCAGAATCCCA	147
c35787_g1_i1	p1	(T)13	GAGGTGCAACTCATTCTGCAT	GCTGTACTGTCTGATGGCGA	281
c26096_g1_i5	p1	(T)10	ACATTTTGATGGCTCCCTTG	CGCTACTTCGATGACGATGA	355
c42165_g1_i2	p1	(T)14	TGCACGTGTGAGAGTGTTCA	AAAACAAATTTCAAAAACATGCC	139
c37159_g1_i1	p1	(A)10	TCTGCTGAGCTGCAAGAAAA	CCTGTCCAAATATGCGGTTT	323
c47312_g1_i2	p1	(T)10	GGTGGCTTGAAAATTAAAAATTG	ACCAAATGCACCATCAGTCA	391
c37713_g1_i1	p1	(A)12	TCTAGCAACACAAGGAGCCA	GTAACCGTGAGCCTGTGGAT	176
c30456_g1_i1	p1	(A)10	CGAAAATACGATGACATCCA	GTGGAGGGATAGTGACGGAA	265
c46581_g1_i3	p1	(T)10	CAATTTTGGCGTTCATGTTG	CTTCCTCCAATAACGCAAGG	371
c35836_g2_i1	p1	(T)16	CGTTCCGATGATTTTGCTTT	CCCCAAATGTTCTTCACGTT	398
c35836_g2_i1	p1	(A)10	CGTGAAGAACATTTGGGGTT	TCCACCAGCATTGTTGTGTT	151
c30383_g1_i1	p1	(T)10	GAATCTCCTATTCATCGCCG	AAACAGCCCAACATCGTTTC	273
c26354_g2_i1	p1	(T)12	TGTCCTTACCACCCACCATT	CCCCTTGAATTAGTCGGTCA	125
c30349_g1_i1	p1	(A)10	TCATCAAGACAAGCCTCGTG	GCAAAAGGAATGGAAGAGGA	366
c32062_g1_i1	p1	(T)11	GGTGGATGTGAGGTTCAAGG	GCTCCATTACAAGTAAAATTCAGAAA	268
c29747_g1_i1	p1	(T)11	TTGTAGGAGGAAGTGGTGGA	TGTCCACCAAAAACCCTGTT	147
c41592_g1_i4	p1	(A)11	GCGGTGGTTAAACATTATAGAGTAGC	GCGAGGACGAATAGTCCAGA	325
c37980_g1_i6	p1	(T)10	TTTGTGCCCTGAACCCTATC	TTCCCTCGTTTGCAATGAAT	283
c28258_g1_i1	p1	(T)10	TGTGTGAAATGGTCAACTGGA	CAAAAGCGTCAAAGGCAAAT	261
c31688_g1_i1	p1	(T)14	GGGTTGCATGTACGTTTGAA	AAACTTTGAGATTTGTCTTTCCTC	156
c40905_g2_i3	p1	(A)12	CAACCATTCAAGAAGCAGCA	CAAAATAAAATTTTCAAGTGTCCA	237
c23455_g1_i1	p1	(A)11	CTCTTCGGCAGTTGGGAGTA	CGCCTACTCCTCCTTGTGAG	213
c27236_g1_i2	p1	(A)14	GAGAACCTTCTTCAGGGAAACA	TTTGTGGAAAGTGACATCTTCG	248
c42448_g3_i1	p1	(T)10	ACTTTGGCTGACGAAAGCAT	TGTCATGGAAAGTGCGAAAG	352
c25535_g2_i1	p1	(T)11	ATTACCCTACTGCCCTGGCT	TCTTTTGCGCAATTTTTGTG	375
c32399_g1_i2	p1	(T)10	CGGGAGAGTTCTTTTTGCTG	TTGCCCATAAACCACAGACA	298
c30330_g1_i1	p1	(A)10	CTCATTGAATTTTTCGGCGT	TCAACAATTGGTGGGAAAAA	135
c41845_g1_i2	p1	(A)10	CTTGATCGTTCCAAGGGAAA	GAAGCATTCCATGGACCAGT	364
c46117_g1_i6	p1	(A)10	TGTACCAGCAGCAGGAACTG	TTATTTTGGATTCCTCGCCC	367
c35313_g1_i1	p1	(A)10	AGAAGCAAAACTGCCCTTGA	GCTGCATCCTTTCTTTCTGG	221
c35313_g1_i1	p1	(T)10	CCCAGAAAGAAAGGATGCAG	TGTCGGCAATGTCACTCAAT	381
c45727_g1_i5	p1	(T)11	GCGGCTTTCATCCACATAAT	ACAGAAAATGGCAAACAGGC	361
c33801_g1_i1	p1	(T)10	CCCAGTCGAACCCTAAATCA	CTTGTCGCGTGTAAGGTTGA	276
c46822_g1_i1	p1	(A)10	TGCTGTCAATGCTCCTATGG	CTTATGCGAAGGCCTCTTTG	393
c45717_g1_i1	p1	(A)14	CACCAAAAACCTCTCAAACCA	TGAGTGAGAGTGAAATGCGG	196
c31147_g1_i1	p1	(T)10	AGCTGTTGCTCCTTCCTCTG	TCCACATGTAAACCGCAAAA	347
c30691_g1_i1	p1	(T)12	GAACATTATTTTCTGAATTTTCATGG	CAGCCAATTCTTCCTTTGGA	379
c45148_g1_i1	p1	(T)15	AGGATGTTGACATGAAGGGC	TCGAAAAACAGCAACAATGC	321
c78496_g1_i1	p1	(A)10	TGCTTTAAACCACACAACCAA	AAAATCATGCACTTTTGCATAGTC	241
c1140_g1_i2	p1	(T)10	TGGAAGGGAATTTGATCGAG	CAATCAAGGAATGCAAAGCA	211
c42615_g1_i5	p1	(T)10	CGTGGGTTTTGGAGTTGAAT	TCAAACCACAACCGATTTCA	218
c39319_g1_i4	p1	(T)11	GCTGGAATTTCAGGCTTTTG	TTGACACCCAGCATTGTGAT	385
c45816_g1_i4	p1	(T)10	AGGGGGATAAGGCTTGGTTA	TTCCTCTGATTCCCCTCCTT	359
c29581_g1_i2	p1	(T)12	TCTGCTCAAGGAGAAACCGT	GTCCAAAACGCCAAAAGAAA	246
c40765_g1_i6	p1	(A)10	CACATAATTGACCCCTCCCA	ACCCGAGATATAACCCACCC	383
c43265_g1_i6	p1	(T)13	ACAGATCGATTCGTTCGAGG	TCATCGCCAGCTACATGTTT	197
c43265_g1_i6	p1	(T)16	TCAGAGGGCTTTTCTGTGGT	AATACATCTTGCAGGGACGG	224
c36110_g2_i2	p1	(T)12	GTGGACAGCAGGTGCAGATA	TCACCATTGAAAAGTAATGCAAA	214
c39395_g1_i1	p1	(T)10	GGGTTGTGGGGAAGAAAAGT	CCCTTCCCAATCACAGAAGA	245
c39375_g1_i1	p1	(T)11	AAGATCGTGCTGGTCTCGTT	GTGCCTTGCAGTATCCAACA	352
c36242_g1_i3	p1	(T)10	CGTCACAATGACTATTTCCCC	CATGGACATGCAAAGAGTGG	328
c36242_g1_i3	p1	(T)10	CGTCACAATGACTATTTCCCC	CATGGACATGCAAAGAGTGG	328
c39501_g1_i1	p1	(A)10	GAGAAAGCGCTCAAGTTGCT	GCAACTCAATTTGCGCATC	337
c45735_g1_i1	p1	(A)10	CAAGGATCCGGAAGTTCAAA	GGAAAATTGTAGCGCGAAAG	326
c40529_g1_i2	p1	(T)11	GCAGCAGGAAAAAGAAGGAA	TGTGAATGCCACTTAATCACG	313
c35978_g2_i1	p1	(T)10	GTGTTGTAAACCACCCGGAG	TATTTTCCAAAGCCATTCGG	363
c45016_g1_i10	p1	(T)10	GCAGGAAAAAGTGGGAATGA	ATAAGGGTTAGTGACCCGGC	183
c39296_g1_i1	p1	(T)12	CCCTTTGCAGGAACTGACAT	TCGGCAACCAATAAATAGGG	356
c45632_g3_i1	p1	(T)11	AGTGGCAAAAAGGGGAAGTT	TAACTTGACAAAGCGACCCC	302
c40833_g1_i7	p1	(T)12	TGGTATATAAATTTGATTTTCCCCC	CTTTGGTCCCACGTTGTTTT	313
c34582_g1_i2	p1	(A)10	AAGTTCCACCGTGGTTTCTG	TACCATGCACCACCATTCAT	142
c37500_g1_i3	p1	(T)10	TTGCTTGATTTTCACGGATG	TCGGCAGTTTAAAAACCTCG	400
c46742_g1_i8	p1	(T)15	TGCAGTTCTGCATCTCAAGG	ACCACAAGCACTGTGTCCAA	175
c43757_g2_i2	p1	(T)12	GGGTGTTTTGATGTGCGTTT	ACACAACCACGTGCATTTTC	400
c31213_g1_i1	p1	(T)10	GGGTTGAACATGCCTGCTAT	TCCATTTCCATTCCTTTTTCA	336
c36789_g1_i1	p1	(T)10	CAACAATTGGAGCTGCAGAA	CATCCCAACCCAAGTTCAGT	388
c42612_g5_i1	p1	(A)10	TGATTTTGGCTGAGGCTTCT	ACAAGTTGAAGGCAGGCAGT	232
c44620_g1_i3	p1	(T)10	TCCCGGAGCATATTTTTGTC	GGACGAAACCATGAACTGCT	216
c39616_g1_i2	p1	(T)10	CCGCAAGACAAAAGTGGAAT	TTGAAGTGTATCGGCGACAG	319
c24489_g1_i1	p1	(T)10	GTGGTGCAGTTTGAATGTGG	TGAACAGTGGCCTTGACTTG	224
c40928_g2_i1	p1	(T)11	TTCATGCTCAACTTGGCAAC	AGTGCAACATGAAGAGCGTG	275
c43726_g1_i6	p1	(A)12	CCGATAGCCACCATTGATTC	ATGGTTTAATCGGCTGTTCG	377
c36087_g1_i3	p1	(T)10	GGTGCATTCTGGTTTTCCTC	TGATCCTGGTAAGTCAGCGA	328
c37234_g2_i1	p1	(T)10	GGTGACGCGGATTATTGATT	CAAATCTGCCATAGCGGTCT	231
c40619_g1_i1	p1	(T)14	TTTGGTTGTACGGTTGGTGA	CATATGGGTCCCTTTTGTGG	315
c45646_g2_i2	p1	(T)11	TCCCGTGACTTTCTCTCACC	GAGGAGTACCCTCATTGCCA	356
c20625_g1_i3	p1	(A)15	TTTTGTTTGAAAGTTTGGAGGAA	CACTGTCGGTTTCCATGTTG	292
c32219_g1_i2	p1	(T)10	GCAAGTCTTGGGAATGAGGA	TCAAGTCAAAGCCCAAAAGC	317
c44557_g1_i2	p1	(T)12	CTTCGTCGTGTGCGTGTACT	TGCAAAAATCAAACACCCAA	286
c39643_g1_i7	p1	(T)16	TGCCACTTGAATGGATTTTAGA	AAGGTGGGTGAAGAATGTGG	147
c40012_g1_i5	p1	(T)10	CCGCAACAAATCCTCACTTT	AGTCTGGTTTGGCGTTTGTC	361
c595_g1_i1	p1	(T)10	TAGGGCGGAATTCTCACAAC	TCCGAACGTCATTTCTCACTT	298
c24193_g1_i2	p1	(A)17	GGCATGCTCTTTTGTGAAGT	TTTTGATTTGACCCCTTCCA	154
c34584_g1_i2	p1	(A)10	GGTTAACCTGCACTGCAACA	CACACATTATGAGTATAACGGCTAAA	339
c43268_g1_i1	p1	(T)10	GGCAAGAAGAAGAGGGTATGG	TCAATTTCGCAGACCTGTTG	137
c44963_g3_i1	p1	(T)15	CGTTGATTCTCTCGGTGGAT	AACCATTCAAAATCGTTGGC	196
c33500_g1_i1	p1	(T)10	CTTTAGCGTGGAGCTCTTGG	GGCTTGCAGCAACTTTGATT	344
c37545_g2_i1	p1	(A)11	TGGTTAAAGGATGGGGATGA	ACATGCTATAAATTGGCGGC	173
c40567_g2_i1	p1	(T)10	TCAGGGAACAACCACTCACA	ACGCGCAAAGAAGACTCATT	400
c34709_g1_i1	p1	(T)10	GAAAGGGAATGGAGGTGGAT	AGAATCGCGGATAAATGTGG	225
c37283_g1_i1	p2	(CT)6	TCTCCTTCTTCCATCCCCTT	CTGCACCACTTTCTGATGGA	201
c39338_g1_i2	p2	(TC)7	CCAAAAGCAAAGAGCACCTC	CAGCTGCAATTAAGGCAACA	260
c31664_g1_i3	p2	(TC)6	TCTCTCTCTCCGCGTTTCTC	TTATGGTTCGGGTGGTGTTT	388
c47021_g1_i7	p2	(AC)7	TTCGGGTGAATATCCCTTTG	GAACAGAGAGCGGGAAACTG	328
c44203_g1_i2	p2	(CT)8	TTTCCCACACACCTCTCTCC	CACATTCTGAGGTGTGACGG	314
c45388_g1_i1	p2	(AC)6	TGCATTTGCAGCTCTTGTTC	ACCACCTCTCCTCACACCAC	388
c29967_g1_i1	p2	(CT)6	CAACAAAGCCAGCAAATTGA	GAAAAGCAAAAGGGTGGTGA	150
c34698_g2_i1	p2	(AG)8	AACCAATGGTGTGGTGCTCT	GAGGAGGTTGTGGAGATGGA	254
c43673_g1_i2	p2	(AT)7	GGAAAAGCAACCGACACATT	ACAGCAGGAAATTCTGCAAG	365
c36991_g1_i5	p2	(CA)6	CGCTCTTGAATTCCCTCCTT	ATCTGACATTGCACCCAACA	110
c43499_g3_i1	p2	(CT)6	TCTGCTAGCCCATCCAGCTA	GACTCTGTGATAATGGCGCA	395
c4689_g1_i1	p2	(GA)6	GCTTTCATACGGCGAGAGTC	GAGGGGAGGTGCATTGAGTA	302
c47884_g2_i5	p2	(AT)8	CCTGACGTTTTGGACGAGTT	GCATATGATGCGTCTGTGCT	113
c45850_g1_i2	p2	(CT)6	CTCTTCCTCTTGCGCAACTC	AGTTTCACCAAGTGCAGCCT	197
c38999_g1_i2	p2	(CT)8	TCTCTCTCGCTCAGTCCCTC	TCAATGTGCGTTTTGCTTTC	308
c42219_g1_i1	p2	(AT)6	CGCGTTCTAGGAATTCTTGC	TGCCACCACAACAAACTCAT	206
c46635_g1_i1	p2	(TC)7	CAGCAGAGACAATTGACCGA	CCATCTATACCTCAAACCCCA	302
c32678_g1_i1	p2	(CT)8	TTGATTGCCGACTTACATGTCT	TTTGTTGCTGTTGATGTTGCT	246
c42084_g1_i3	p2	(TC)10	TCCTTTCTTTCTGCCCTTTTC	GCATGGAGAGAACATGCAAA	189
c34533_g1_i1	p2	(TG)7	ATGAGCAACGTGCAGACTTG	TCACAAGACCCGTAAGAAATCC	368
c37843_g1_i1	p2	(AG)6	CGCGTGGGTTAGACTCATTT	TAGTGGTCCATTGCACGGTA	151
c41466_g2_i1	p2	(CT)7	CAAATGTCAAGTACGGGCCT	CGAGAGATCCCATTAAGCCA	299
c40514_g1_i1	p2	(TA)8	ATTCCTGGTCACTGCCAATC	CACACCACACCACACAAACA	256
c40738_g1_i1	p2	(AG)8	TAGCTCAACTGGGTCGGTTC	CGAAGTCATGCTCTTCGTCA	345
c46167_g1_i1	p2	(AG)7	CTAGACTTGGAGGGTGCGTC	GCGTTGGACACAACAACATC	362
c46167_g1_i1	p2	(TA)6	GATGTTGTTGTGTCCAACGC	TCAACACCACATGGGAAATG	217
c39126_g1_i1	p2	(TC)7	CCACATGACCGTTTCCTTCT	AAAAGGGTACCTTGGGGTTG	158
c24869_g1_i1	p2	(AG)8	GATGGAGGGTGCATGAGTTT	TTTTCTTTACCAACCGCAGC	268
c23710_g1_i2	p2	(CT)7	TCACATTACATTTGCGAGGC	TGTCAACAGTTACCCCACGA	378
c24001_g1_i1	p2	(TA)6	ATGTTTTTCAGTGGCGAAGC	CAAAACAGAGCAAAAATAGCCA	395
c34605_g1_i2	p2	(CT)6	AGATCTATTCAAACCCTCTTTCTTC	GGAAATTGATGGCGAGTGTT	185
c46511_g2_i1	p2	(TA)8	TGCTGGAGGTTACAGCAGTG	GCATCATCTTATCCCTATTGCC	386
c41826_g1_i1	p2	(TG)6	GAGATTCTTGCAGCTGGACC	GAACCTGACCCCAACCAATA	130
c46530_g4_i1	p2	(CT)8	TCCGAATAATCGCTGGTTTC	TCTCACCTACCCATTCGTCC	354
c17085_g1_i1	p2	(CT)7	TTTTGTTTGTCTTTGTTGCTGAA	GGCAAATAGAATCGCCAAAA	178
c48058_g2_i4	p2	(TA)6	CAAGCTTTTGTTCCTGCCAT	CCCCAACGGTAACAAAGTGT	209
c44309_g2_i1	p2	(CT)6	TACTCGTTACATTGCGCACC	TTCGTCCCTGACCTCAAATC	241
c36764_g1_i1	p2	(CT)9	AGCGCCTCTTTACACCATTT	GGTGCGCGTTTCTCTCTATC	296
c37115_g1_i3	p2	(AG)6	GCAGGCATTCTTGGAGAGAC	TCATCATGCCTTTGATTCCA	317
c28037_g1_i1	p2	(CT)7	ACCATTCCACACCCTCTCAC	GCTTTCTGGCTTTTCTGCTC	378
c26856_g1_i1	p2	(GA)6	TTCCATAATTGAATTGCCCC	CCTTTCCACAATTCCACCTG	101
c42335_g1_i2	p2	(CA)6	AGACCTCACACCCACTCACC	CCACCCCATTCTTCCTTTTT	303
c41018_g1_i2	p2	(AC)6	TGATGGATTGATACGCTCTGA	CCTATCACCAAACCGCTTGT	348
c46655_g2_i1	p2	(CT)8	CAACCCGTAACTCTCACTCCA	TCAAGGCGGACACTTTATCA	388
c1441_g1_i2	p2	(TC)6	CCCCAATATTTTCCCGAGTT	CGTATTGTGGAAGCAGCAGA	204
c40909_g1_i1	p2	(GA)6	TGCATTGAATTTTCAGGAACT	CTTTTGCGACGGCTATCTTC	238
c36993_g1_i2	p2	(CT)7	GCCATTTTCGATCTTCGTTC	CATGTGGCAGTGGTTTTGAC	270
c39044_g1_i1	p2	(TA)6	AAACGAGTCGGTTTGAGACG	CAAACAAAATAAAAATCCTCCAA	213
c36676_g1_i3	p2	(CT)6	CCATACTTCGCCACCAGTTT	ATGTTCTTGTTGGGGCTGTC	169
c45528_g1_i3	p2	(CT)9	CCCCACTCACCTTTTACCCT	GCGTGATGAGTGATGATGGT	152
c45528_g1_i3	p2	(CT)6	ACCATCATCACTCATCACGC	CCACGAATCCTCGTACACCT	291
c47283_g1_i5	p2	(CA)6	TCCAATGGAGGCAGAGAAAC	CGGCAAGTTGCAGATGATTA	380
c71136_g1_i1	p2	(CT)7	CCAATTCCTTTTGCTTCCTC	AAGCCCAAAACAAAATGCAC	154
c47483_g6_i8	p2	(CT)8	TGGCTAGTTATGGGCACCTC	TGTACCTGCAAGACACTCCG	246
c38463_g1_i2	p2	(AT)6	GGTGAGTGGCATTCAAGGTT	CAATTATGCATCCCCTGAAAA	394
c38350_g1_i3	p2	(AG)7	TGGTGTGTGTGCTTGGTATAAA	TCGGCATGATATTCGTCTGA	268
c18699_g1_i1	p2	(AT)6	AGCCCCTACTCCCAACAAGT	TTAATCCAATCTAAGCGGCG	144
c45941_g1_i2	p2	(CT)8	TTCACCGTTTCCCACTTTTC	AACCCCCTTCACCAATTTTC	309
c28274_g1_i2	p2	(CT)9	GCAGCACCAACACATACGAC	GTGGTTGTGGAGAACCTCGT	252
c42840_g1_i2	p2	(TC)6	GCCAAACGGCTTTAAAACTTC	TCTTTCTTTCGCTGTTGGAAA	141
c29411_g2_i3	p2	(TG)7	GCAAGCCGTTTAAGAAGTCG	TGAACAATCATTTGCAAGAACA	313
c42319_g1_i9	p2	(CT)6	TTCCGTCTCTCGTTATCGTTC	TGTCATAAGCTGAACGGCAG	330
c33802_g1_i2	p2	(TC)7	TTTCCTGAACCAGCCAAATC	CATAGGCGAACGCTGAATCT	386
c41663_g1_i2	p2	(AC)9	ATTGCACAAGGGAAAGTTGG	AAATAAACCAGGGAGGGTGC	267
c44415_g1_i6	p2	(GT)10	GCAACCAACTCATGTCGTGT	CGAATCGCAGAATCATGTCA	340
c39087_g2_i5	p2	(AG)6	GGGGTCCAGAATTGTAGGGT	GTCCAAGCTCTCACAAAGGC	366
c60291_g1_i1	p2	(GA)8	AAGGGAACTTGCATGTTTGG	TCCCCTCCAGTTTTTCTCCT	112
c46794_g1_i8	p2	(GA)6	ACGCGCTTACACTCGCTTAT	ACAGAAGTCCAGGGTGGTTG	282
c40228_g1_i3	p2	(TA)6	TTCCATGTTCCAACCCTTTT	CAGACGAGTTCCTCGAGTGG	385
c43786_g1_i1	p2	(AG)7	CTTTCATATGGCCCATCACA	TTCCAACAAAAACTCTCCCG	359
c46260_g1_i1	p2	(CT)8	CTTTAATCATCATATTCCCCACA	CAGTTACCGACGAGGTAGCC	307
c44333_g1_i2	p2	(TC)8	GTCGGCGCCTACCAAATA	CGAAGTTGCTGTGAACCAGA	206
c38168_g1_i2	p2	(AG)6	ATGTTGGGATTTGCATGTGA	CTCAAACCAAACACCCTCGT	342
c37060_g1_i1	p2	(CT)8	CACACAAACAGCGTCGTTCT	AATGATTTGACGCCTTCGAC	351
c35607_g1_i4	p2	(TC)6	GACTTCACTCTCTCTTCGCTTG	CTCCAAACAGACCCAAGCAT	400
c52307_g1_i1	p2	(AG)6	GGACGAAGCTGGAGAAGTTG	CTCCCACCATTCTCATTCGT	328
c32953_g1_i1	p2	(TC)6	CGAAAAGGCGAAAGAGAATG	ACGAACATGGTCTCACCACA	275
c46433_g1_i7	p2	(CT)8	TTCCTCTTCCTCCTTCATGG	AGGAACCTGTGGCTATGGTG	195
c46433_g1_i7	p2	(GT)8	TCCGGCATATCTTTCAGTCC	TTCCACTTCTGTTTGCACCA	363
c34908_g1_i2	p2	(CT)6	AGGGTTTGTCCGAGTGATGT	TTGAGCTCCACCAATTCCTC	361
c36750_g1_i3	p2	(TC)7	AGAAAACCAACCTGACACGG	TCTTGCGTCCAGAGGATTTT	302
c33909_g1_i1	p2	(TC)6	TCGAGGATTTTTCGAAACCTTA	AAGCTGCAACAGCATTCCTT	344
c45616_g1_i2	p2	(GA)10	TTTCGCGCCAAACAGAGTAT	TACACCCGTGAGTTGCTGAG	169
c38151_g1_i4	p2	(CT)7	TTTATTCCCCTCTCACACGC	CTGTGCTGTTCGGAGATGAA	336
c34035_g1_i1	p2	(GA)6	TTGGGCTGCTGAATTTTTCT	ACTGCAAAAGCCTCAAAGGA	333
c46949_g2_i1	p2	(AG)7	TCCGTAGCGAATCAAGTGTT	TTGGCGCATATGTTGGAGTA	172
c35621_g2_i1	p2	(TC)6	GTTGGTGGTGTTCCTCAACC	GGTGAAAGATCTTCGACGGA	363
c72051_g1_i1	p2	(GT)7	ATCCAAGATCTGTTGGGTCG	GGTGAGACTTTTCCCAACTCA	174
c40350_g1_i2	p2	(AG)8	CCAAATGGTTGGAAAGGAAA	GGCCCAAAAACAAGAACAAA	325
c34504_g1_i1	p2	(GA)8	GGATCGTGCAGATATCGGTT	TAGCATGACGATTCACGAGC	351
c47338_g1_i10	p2	(CT)6	ACACTGCTTCCATCGTTTCC	TCGCATATGGTGCAATTGTT	252
c41949_g1_i2	p2	(CT)7	TCTGCGCTGTTGTTTGTTTC	TCGGATGAAGCAGTGTGAAG	247
c6646_g1_i1	p2	(TC)6	CCCAGCCATTTGAACAGTTT	CCAGAACGAGCATTACACGA	137
c18168_g1_i1	p2	(GA)6	CTCACCTCGTACATCGACCA	GCGATTCACTCATTCACCCT	395
c32832_g1_i1	p2	(AG)6	GCATCAAAGCGAAACACAGA	CTTGAGGGCAGGAAGTTCAG	190
c43019_g1_i9	p2	(CT)6	CATTCGAAACTGGCAACAGA	AAGGATGAATGATGCCGTTC	263
c41798_g1_i1	p2	(CT)6	TTGGTCGTAGTCTCTTTCTTTCC	AGTTGGTTTCGTTGAGGGTG	202
c30121_g1_i2	p2	(AT)11	GGTTCGGGAGATGATTGAGA	CTGCCCCTAGTTTTGGTCTG	346
c36827_g1_i2	p2	(AT)6	CCCTTCCAATTGAGGATGAA	GCCCATTGTTGGAGTAGGAA	371
c41330_g1_i7	p2	(TA)6	TTGAAGTGGCTTTGGTGAGA	TCTCTCCACGACTTGCACAC	351
c34572_g1_i1	p2	(CT)8	TTCACCTTTCACTCCAACCC	GCCCCTATAGGACTCCATCC	336
c45302_g1_i1	p2	(TC)8	GCTTCCCACTTCCCTTCTCT	CAGAATCACGAGGCTGTTCA	227
c38720_g2_i1	p2	(CT)7	TTCACAAAATGCGACCAAAA	CACGTCTTTTTCAGAGGGGT	379
c46752_g1_i4	p2	(CT)7	CCACAGCCGAAGTCTCTTTC	GGAGGAAAAGAAGGGGTGAG	132
c32100_g1_i1	p2	(TG)6	CCAACAAAGAAGACCACCGT	AAGACCACAATGAAAACGCC	263
c46920_g1_i5	p2	(TC)6	CCACGCTCACGGGTACTTAT	CAGGAGCACCAGTCACTTCA	233
c12942_g1_i1	p2	(AG)6	TCAGTGTGAGGGCCTTTCTT	TGTGTTCTCCCATGCTACACA	121
c34903_g1_i1	p2	(TA)6	TATGCAATTGGAGTGCCAGA	CCTATTGTGCAAACGCCTCT	372
c32544_g1_i2	p2	(CT)6	TTTCTGTTTCAGCCATCTTTTT	TTGAAGGAGGAGGAAGCTGA	200
c18568_g1_i1	p2	(TC)7	TCCTGCACTTTATTTCTTCTCCA	TTCATCTCCATCTTCGGACC	398
c45241_g1_i1	p2	(GT)6	ACATCCCAAACCCATTTTCA	TAAACGCATCCCAATTCTCC	345
c31429_g1_i1	p2	(GA)6	AAGGCACGAGAAAGGAAGAA	CAGTCTCGCATGTCTTGCAT	354
c45175_g1_i2	p2	(CT)8	TTGTTGGTGCTGTTTCTTGC	TCTCAACCAAACACACCCTG	371
c37056_g1_i1	p2	(AG)7	GACCTTGGATGAGGCAGAAG	TAGCTTCCTCAGTTCCTCGG	331
c37909_g1_i5	p2	(CA)6	AATGGCAAATGTGGGTTTGT	GCACTTTGCTTAGATTTGGCA	139
c1258_g1_i2	p2	(TG)10	GAATGGGGATTTGTGCTGTT	TTTTATCCCACCAAACTCGC	360
c30752_g1_i2	p2	(TA)9	TGAGCTTGTTTCCATTGCTG	AATACCTCATGGATGGATGGA	293
c45525_g3_i1	p2	(AG)6	GTGAGAAAGTGGCCAACCAT	AGGCAGCAGCATCTCTGATT	324
c12112_g1_i1	p2	(TA)6	AGGTAAACCATCGTCGTTGC	GAAATTCACATGCATAACTTCATTG	344
c46079_g1_i6	p2	(AT)6	TTTCTTTTTCATTTTTCTCCTTAAA	TGCAATAATTTGGGGAAAGG	224
c27596_g1_i2	p2	(TC)6	GGGCCCTATCAACTTCCTTT	CCCATAGTATTGGGTCCCCT	191
c25413_g1_i1	p2	(TC)7	CGCTACTTCAGCTGCTCCTT	CGTCCGGAAAAGTGGTCTTA	384
c37097_g1_i5	p2	(CA)8	TGCTCCAACAACATCAAAGC	TAGCCAAGCTCAAGTGGACA	214
c35902_g1_i3	p2	(CT)6	GGCAAACACGCGTTAATTCT	TATTGTTGTTGCGAGCGAAG	289
c39726_g1_i9	p2	(TC)7	GGTCGATGAAAGCACCAAAT	GTGGCAATTGATCCACCTTT	376
c22814_g1_i1	p2	(TA)6	GCATATCAAGGCTATGTCCTCC	TCTGCGCTTCTTCCAGGTAT	377
c47038_g1_i4	p2	(GA)7	ATCTGAAAAAGTTGAGCGCC	AGGGCAGAGATTCCCAAGTT	209
c63855_g1_i1	p2	(CA)6	ATGGTTCTGGCCATTTCTTG	TGTGTGTGTGTCTGTGTGCG	358
c41467_g1_i2	p2	(GA)8	CCAGCACAGTTTGGACTCAG	AAGCCTGCATCACTTGGAGT	361
c47000_g1_i3	p2	(TA)7	GAGGCATTGAAGATGGCATT	CATTTGTAGGTCAGCAGCGA	103
c43646_g1_i2	p2	(TA)6	GAAGAGGGAATGGTGGTGAA	TTTGGTGAATTCTGTTTCCAT	261
c47199_g6_i2	p2	(CT)8	ACCTTGTCACCGTTCAGACC	AGAGGTTTTTGTGACGGTGG	225
c37988_g1_i1	p2	(TA)8	TAGCCTCAAAGGGTGATTGG	TCATTTCTACTAATTATGTCATCGCTC	153
c32064_g1_i2	p2	(GT)6	GGACACGGACGGAGAACTAA	GCTGTTTCAGACAAACTGAACG	292
c27825_g1_i2	p2	(TC)8	AGAACTGCGGCGCTTTTT	CACTGGTGATGGCACGATAC	374
c47884_g4_i3	p2	(TC)7	TTCTCTCTCAAACCGAATTGTTC	CGCAGTATCCCACCAAGACT	400
c42016_g1_i2	p2	(TC)9	TCCTTGTCCTGCTTTTTCCA	AGCAGCAACCTCAATCTGCT	400
c36751_g1_i1	p2	(CT)6	TGCCACTTTTACCAACCCTC	TGCTCTGATCTGAACCGTTG	330
c36202_g1_i1	p2	(TC)6	GAAACCCACCTCAAAACCCT	ACACAACCTCGTCTTCCCAC	162
c47958_g3_i1	p2	(AG)6	CTTGCAACCAACACCTGAGA	AGCTGTCCTACCCATGTGCT	291
c75567_g1_i1	p2	(AG)10	CTCCGGTGGAAGTTGTTGAT	TAGTGTTATTTCCCTGCCCG	339
c27540_g1_i1	p2	(AT)8	GGTGGAACATCGGACATGAT	GAAGGTCAAACCCAAGCAAA	380
c25203_g1_i1	p2	(CT)6	CACGCTGAAGACGGAAGAT	GATGATGGCGGTTATGGAAC	382
c41978_g1_i1	p2	(GA)6	AGCTGTGCATTGGTTGAGTG	TGGCAAAATTCTCCACATGA	339
c43620_g1_i3	p2	(TC)8	GGGCAAAACCTAAAGACCGT	AACCCTCGATCTGAATGTCG	329
c23006_g1_i1	p2	(TC)7	GCATCTCCCCCATAACAAAA	GCCACCAATGGCTTCTTCTA	260
c24074_g1_i1	p2	(TC)6	TGTTTTGTTCAAATCCAACATCA	TTGTCTGAACGCCTATGACG	391
c46965_g4_i3	p2	(TA)6	GGTCTCAGAGAGCCAAATGC	GCGAACATGTCCAGATTTTG	327
c39780_g1_i1	p2	(GA)9	GTAAAAGAGTGAGGCGGTGG	AGAGGCTAATTCGGCACTGA	381
c37854_g1_i2	p2	(CT)7	TTTCTCTCTCAAAACAAAACAAACA	ATTGGAGGGCAGAGAAGGTT	111
c37925_g1_i2	p2	(TC)9	GACGACGAATCCAAATTTCA	CAGCGTCATCAACCTCTTCA	289
c43098_g1_i3	p2	(CT)6	AGACCTGTCCGTGTCTGCAT	GTAAAACACCCTGGCTCCAA	237
c38031_g1_i1	p2	(TC)6	ACCACTCCTTTTCAACCCCT	GCCAGCAAACACTTGAGACA	336
c46281_g1_i1	p2	(GA)8	AGGAGCAAGCAGAGTTCGAG	TGGCAATTTGGTAACTGGTG	364
c35200_g1_i1	p2	(CT)6	ATCCTGGAAAGGGCAGTTTT	GAATGTAAGCATCATCGGGG	383
c36130_g1_i1	p2	(CT)6	TTTCCTTCTTCATCTCTCCCC	GTTGGTGTTGCTGTGTTTGG	151
c46495_g1_i2	p2	(TC)7	AACTTCATCCCGATTCAACG	CAGGTGGAAGGTTCAATGGT	170
c34965_g2_i3	p2	(CT)8	TTTTGATATTATATTCTCATCCACGC	CGTGCCTTGATTTACTCCGT	270
c43915_g1_i1	p2	(CT)6	CGCTTTTCGCCAATTGAA	ATGTGGAAGAACGGTGAAGG	127
c39621_g1_i2	p2	(CT)7	GCATGGTTGTTGCTGATTTG	GCCAAAGAATTTCCAAAGGA	350
c39574_g1_i1	p2	(TG)7	TTTCTAGTTGGGTTTTGGGTG	ATGTTGTCGCAAACCATTGA	398
c30038_g1_i1	p2	(CT)8	AGTCACAACATACAAACATTACAAGA	TTGCACGCAATTCAAAGAAG	239
c32427_g1_i1	p2	(AG)11	GCGTTGAAAGCGAAGAGAAC	GTGCGGTGGAAGGGTAAGTA	354
c22379_g1_i1	p2	(AG)7	ATCGAGAGAGAGGGAGGGAG	GAAGCGTAGGATGCTTGAGG	256
c21894_g1_i1	p2	(AG)7	TCAAATTTTCCCGCTGTTTC	CGGCTTCCACTAGCAAGTTC	348
c41379_g2_i2	p2	(CT)9	TTTTTCCACCAATCAATCATTC	ACCACAACTTTGATGCCCTC	302
c46661_g2_i1	p2	(TG)6	TTGGTGAATGCAGAAGGTGA	GGCAAAACACTGTGGAAACA	342
c41209_g1_i2	p2	(AT)7	TCAACAACACAGCCGAGAAG	CAACTTCCCCACACAGTGAA	291
c46397_g3_i2	p2	(AG)9	ACGGAAGAACAAAAACTGCG	GCATCGTTTCAGCTGTTCAA	153
c39747_g4_i1	p2	(TC)6	CACCAGCAAACCTAAAACCC	CGAACCTTTCGAAGTTGCTC	330
c38582_g1_i1	p2	(CT)9	ACTCGCCCATCAGATTCTTC	ACAACGATGATGGTGTGGTG	101
c42608_g1_i1	p2	(TG)6	TGGAGTTTGTGGTTTTTGTGA	TAAATCTCTTGGGCCACCTG	385
c30659_g1_i1	p2	(AG)9	ATGCGGCCCAATTTAACATA	CATCCATTTGTTGCCACTTG	339
c41491_g1_i3	p2	(TA)6	TTCGCAAGTACTCAGCATGG	TGGCCACAGCATTCAAGATA	315
c42907_g2_i1	p2	(TC)8	TCCCCTCCAGTTTTTCTCCT	AAGGGAACTTGCATGTTTGG	112
c47195_g2_i6	p2	(TC)7	GAGAGGAACCATTCTGCTGC	ACACAACAATCTTCCCCAGC	155
c55139_g1_i1	p2	(TC)6	CCACTGCCTTTGAATGGACT	CAAAAATTGAAGTGCCCACC	187
c34171_g1_i2	p2	(AG)6	CAGGAGGAGGTGAAACGAAG	ATCGGAAACAAACGCAAAAC	118
c22597_g1_i1	p2	(CT)7	TTCCAACCCTCTTCCTCCTT	TTCGAAGAACTCGCTTCCAT	196
c36585_g1_i3	p2	(TC)8	TTCCCTCCCTTTCCTTCACT	GTCGGGTGAGTCGGGTAATA	327
c41169_g1_i6	p2	(CT)7	TCCTCTTCTCTCACGACGGT	CAACACCTTGGCCCCTACTA	298
c48464_g1_i1	p2	(AC)6	ACGAGATGGCGTGGTAAATC	GCACCCTAGTTGAACTCCCA	119
c39204_g1_i1	p2	(CT)6	ATATGCCTTTTGCATGGACC	CCCTTTACGCAAATTTTGGA	167
c47782_g1_i2	p2	(TC)6	CGTGAACGAATCCTCATCCT	GAACCTCGTACCTGCTCCAC	309
c30712_g1_i1	p2	(AT)6	TTTAAAACCGGGAATAGATAGGA	AATCACTTGGATTTGTCGGG	224
c46839_g5_i1	p2	(TC)7	CTCACACACACCCTTCAACAA	ACCATAGCTGGTTTGGCATC	209
c43469_g1_i1	p2	(CT)6	AATTTCCTTACTTCCCACCCA	TTGCTACCACCACTTGATGC	272
c43377_g1_i3	p2	(TC)9	TTGTTTGCTTCCATTCCTCC	TTGTAAGCCATTAGGGTGCC	310
c46541_g1_i3	p2	(CT)8	TTTTCCTCCATACTGCCGTC	ACAGGTTTGGACCCTGAGTG	362
c47635_g1_i2	p2	(TC)6	TTCCTTGCTTATGCTAGCGG	CTTGATGGTTGATGAAGGGAA	102
c47977_g1_i7	p2	(CT)7	CCCTTTCCGTCAATCTTCCT	ATGCCACTTTGACTTCCACC	251
c37791_g2_i6	p2	(TC)7	CAGGAGCAAAACGGAGAAAG	TCGATTGAGTACCCCACCTC	375
c36319_g1_i1	p2	(TA)6	AGTAGGTTTGGTTTTGGGGG	ATGTCCCGGTTCTCATTGAC	307
c36319_g1_i1	p2	(TA)6	AGTAGGTTTGGTTTTGGGGG	TGCCAAGTAACCCCTCACTC	316
c41942_g1_i3	p2	(TC)9	CACCCGGTTACTATGAGCGT	GCTGACGGCAGAGAAAAGAC	350
c43960_g2_i4	p2	(CT)6	GCTGGACATGTTCCCAATCT	CAACACCGCGTCACAGATAC	372
c32470_g1_i1	p2	(AG)8	GGCTTCTTTGGTGGTAGTGG	CTACCACCGGCCATAGTGTT	219
c24738_g1_i1	p2	(AG)6	TTGTGAAACACACAACTTGCAC	CATGCCATCCCTAGCAAAGT	384
c38265_g1_i1	p2	(AG)6	GCGAAACTCGAAGAACAAGG	TCCATCGAGGAGAGAGAGGA	158
c46000_g1_i1	p2	(AG)6	AACCATGGCAAGGAAATGAC	ATGGATTTAACGCGATGAGG	202
c47694_g1_i2	p2	(TG)6	TTCTGAAGATTGTTGCTGCG	CGTTCGTCTGGAGTTCCACT	102
c42167_g1_i1	p2	(TC)6	AACCAATCCTCATTTGTCCC	AAGCCTTTGCTGGAGTGTGT	304
c45184_g1_i3	p2	(TA)8	TGTCATAATGAGGCCTTCCC	TGAAGTTCATCCAACCACCA	260
c41570_g2_i4	p2	(TC)9	CCGGTTTTACCAGCAACAGT	ACGCCAAATTGAAGGAAGTG	315
c47241_g4_i2	p2	(TC)7	GGGATAGCAAACAGCCACAT	CACCACTGCTACCGCCTATT	380
c43309_g1_i9	p2	(TA)6	TCAGGCACACCAACTCTCTG	GCAACATCCATATTGAGGTGATT	265
c27041_g1_i1	p2	(AG)6	GGTCAGGAGAACCGTTTGTG	TCTTTCCATCCTTCCAAGTCA	301
c37771_g1_i2	p2	(TC)8	TGGTCATTTCTCTGGGAACA	TGTTACAACGGTGGTGTCGT	325
c47224_g1_i10	p2	(TC)7	CCTTTTCACAGCTCACACCA	CTTGGCAGAAAAGCAAAAGG	383
c43236_g1_i1	p2	(TC)6	CATCTCCCTTTTTCCGTTCA	CACATTGATTTTGCGAGGTG	230
c46407_g1_i1	p2	(TC)7	TGGACTCTTTTGCGGTTCTT	ATAGAGTCCGTGGGGAAACC	215
c41578_g1_i3	p2	(CT)6	CATGGATCGAATTTCCTCATTT	GGGGCATTTTTAGAACCCAT	179
c47776_g1_i3	p2	(AG)6	ACTCCCTTCGGTTCCAGTTT	CGCTTGACCTTGTTCTCCTC	295
c45062_g2_i3	p2	(TC)10	GCGATGGATATTGGTCTGCT	TTTTTCACTTGCCTCGCTTT	299
c36413_g1_i1	p2	(AT)7	TCTTGTTGAGGTCCATTTTGAA	GTGGTGGTGGGAGAGAGAAA	165
c1542_g1_i1	p2	(TC)9	CCATTTCCATAGTCCTAAAACCT	TTCAAGGCTTATGATGTTGGG	300
c18278_g1_i3	p2	(TC)6	GCATACACACAGAGTAACTCCTTCTC	TCTCTGCAACCATCAACAGC	320
c41833_g2_i1	p2	(CT)8	CAACTCCACTCTTTCTCCTTTCA	GAGAGGTCAGGACTGTTGCC	394
c36491_g1_i1	p2	(CT)6	AGCAAGTGGTTTTGAGGACG	AACCCTAATCGGGAGAATGG	170
c39067_g2_i1	p2	(CA)8	GAGAATTGACCCTGGATGGA	ACAAAATGACAGGGACCAGC	392
c44747_g1_i2	p2	(CT)6	AACCACATACAGCCACGTCA	TTGGGATTGGTAAGAGACCG	239
c38369_g1_i3	p2	(TC)8	TGAAGGGCTTGATGAGTTCC	GCCCTGCACATGGTAAGTAAA	387
c42749_g2_i2	p2	(AC)6	TCATCGTCCACAACCAAAAA	GCTTGGTGGATTCAAAGGAA	315
c15704_g1_i1	p2	(GT)6	GCTGCATTGCACATTGTTTC	TACCAACCGGTTTTGTAGGG	331
c657_g1_i1	p2	(TC)6	GATGTGGTGGTTACGGGAAT	CGGGAGCTAGCAACTTCAAC	154
c44629_g3_i4	p2	(TC)8	TGTGCAAATGAGTGTCGGTT	GTGACGCAAATGCTGAAGAA	164
c44629_g3_i4	p2	(AT)6	GACTGTCCTTACCCCTGCAA	CAGCCCAGCACACAAGTTTA	256
c40803_g1_i1	p2	(CT)10	TATCCAACTCTCTCCACCGC	GCAAAATTCAACCAGGGAAA	303
c33634_g2_i1	p2	(AT)8	CGCTCCACCGTGTACCTTAT	CTTTTCTCTCTCACACACACACG	378
c46290_g1_i2	p2	(TA)6	TGTTGTGTTGTGTTGTGTTGTG	AGCACCAAGGAGAGGAGTGA	379
c23356_g1_i1	p2	(TA)6	CGGTTGCAATTACATGATGG	ACCCCAAGAACAGCCTTTTT	289
c39913_g1_i1	p2	(TC)8	CCACACCACCCTTTCTGTCT	GGTGATGATGATGGTGGTGA	304
c258_g1_i1	p2	(CT)6	CCAAGGCTCCTCAGAGGTAA	AGAGGGTTTGCATGGTTTTG	150
c35901_g1_i1	p2	(TA)6	GCTCTAAGTTTGGGGCTGTG	GTGTGGATGACCTTGCTCCT	153
c40890_g1_i4	p2	(TC)7	CCACCATCAACAAGAAACCA	GAGTGAAAGAGAGCGCGAGT	208
c47479_g1_i2	p2	(CT)7	TACCTCTCCTGCCTGCACTT	TGGGCAACAATGTTTGAGAC	139
c45105_g1_i2	p2	(GA)6	TGAAGCTTTGGTGGTGTTTG	TCAACCGTTGCAAAATGAAA	358
c37291_g1_i1	p2	(TC)6	AGGGCCATTCTTGTTCAATG	CCTGTGAGTGGTGAATGGTG	210
c36059_g1_i1	p2	(GA)8	AAGAGAGAGTGAGTGAGTGCAGTT	CCACCACCTAAATCACCACC	268
c27347_g1_i3	p2	(TA)8	TCTCCATTTTTGCACACCAT	CTCAGGAACAAGTTGACGCA	320
c46126_g1_i3	p2	(TA)8	TGTTAAAAATCATATCTTGTCGCA	GGTGAGTTGTGCGACTTCAA	150
c45287_g1_i3	p2	(AT)6	AAGAAGGCCCAACAAATTGA	CAAGCTTCCCCATTTCTCAG	289
c44640_g2_i1	p2	(CT)7	TTCCTCTGCGTTTGGAGTTT	CTAGGACCGTTGACTCTGGC	292
c44654_g2_i1	p2	(CT)8	AAACACAGAGACCCACCCAC	TCTTGGTGGACGAATGATGA	254
c51369_g1_i1	p2	(TG)7	AGCAGTGTGTGATGCATGTTAG	TTACAACCACAGACACCCACA	112
c36126_g1_i1	p2	(CT)6	AACAGACACACCTTCCCCAC	TTGTTGTTGTTATGGCAGGC	349
c41862_g2_i1	p2	(CT)9	ATCTTCGTGTTCTTCCCACG	ATGGCTCTTTTGAGCATCGT	128
c42412_g2_i6	p2	(CT)7	GTAATGTTTGGCATGGACCC	AACCTCCTGCATGATTGTCC	300
c43047_g1_i1	p2	(CT)7	TGTGCCCATTCAACAAACAT	CGAGAAGAACGAGAAGTGGG	227
c42610_g1_i5	p2	(TC)6	TGCGTTAAGCACCCATAGAA	CCTTTTGGTTGCCACTTTTG	313
c44822_g1_i3	p2	(AG)7	TTGCAGTAGGCTAAGCTGAATC	TGCTTCTCCCAAAAGACCTG	174
c33118_g1_i1	p2	(CT)9	TCTCCCACAAACTTCCACCT	CCCCATCGAAGAGATTGAAA	189
c42903_g1_i2	p2	(AG)6	TCAGAAAGTTTCGCACCTCA	TGCTGCAATTTGAGACCATC	354
c33081_g2_i3	p2	(TC)7	GCCGATTTCTCTCCCCTATC	TGTTCTTCCTTGAGCGTCCT	283
c33883_g1_i2	p2	(TC)9	AGGGTGAAAATTCGTGATCG	CATACACGTGTCGGTGGAAG	138
c47202_g1_i5	p2	(TG)6	TTTTTCGGGTTTCCGTTTTT	CTATATTAACAGGCGCGGGA	206
c47566_g1_i5	p2	(CT)10	CTTTCCTCTCATCACCTCCAA	GAGCTGAAGGTGAGGTTTCG	261
c42565_g2_i3	p2	(CT)7	TTTTCTATTTCCTCCGCCAC	CTGGTTGTCTCTTCTTCGCC	304
c43810_g2_i2	p2	(CA)7	CATCAATCAACCTTTGGCCT	ATGGGCTTTTACTTGGGCTT	359
c42024_g1_i2	p2	(TG)7	TGTCAGGGCATTGGAAAATA	GCCAAATGTCCTGTCACAAA	370
c32534_g1_i1	p2	(AG)9	TCTATTCTCCGTGCGTGAAA	ATGAGAGAGGTGGGGTTCCT	131
c20887_g1_i1	p2	(AT)6	GAATGGTATTTTCTTACGCATTTACA	GGCTGGATCAATTTCGTCAT	365
c36912_g2_i1	p2	(TA)6	TTACCGCCGTAGTTGTGGAT	CCACTCCCTCCAATTTCATC	349
c28410_g1_i2	p2	(TC)7	CGTTTTTGCTTCTCTTTCGC	GTTGGTGTTGGTTGTTGCAG	123
c23874_g1_i1	p2	(CA)6	CACCTCTTTCAATCCAAGCA	AGCATCCACACAAAAGGGTC	162
c35686_g1_i2	p2	(CT)7	CAATCTCCCAGAATTCCACG	GGGAGTGGTTTTGGAATGAG	356
c46208_g1_i2	p2	(CT)6	CTGCATCATCTTTTGCCTCA	TCGTAACCGAACCTGAATCC	343
c33436_g1_i2	p2	(CT)8	GTTGTTGCTGTGGTGTTCCA	GACGAGACGAGTCCCATGTT	349
c10514_g1_i1	p2	(GT)8	TTTGGCTGGTAGATGGAAGG	TCTAAGTGCTTTCCGTGGCT	258
c47513_g1_i1	p2	(CT)6	GCCATTCTTGCTTTTGCTTC	AACGAGAACTCCATGGTTGG	302
c29551_g1_i2	p2	(CT)6	TGGCGTTTCTTTCTTCTTCTTC	TGGCATTACGTCGAACACAT	236
c9781_g1_i1	p2	(GA)7	GTCGGGTGAGTCGGGTAATA	TTCCCTCCCTTTCCTTCACT	325
c38405_g1_i1	p2	(CA)8	AGAAGGCAAGGCAGTGTTGT	CGGATGAAGGGAAGTTGAGA	353
c28943_g1_i2	p2	(CA)6	TTTGTTAATGTTTTCATTTCCCTC	TCTGTTTGCCACAACCAAAA	348
c35280_g1_i3	p2	(AG)8	GTATTTCATTTCCCACGCGA	CCCAGTTGCGTTAAGGTGTT	217
c46049_g2_i1	p2	(TG)6	TGTCTTTACCGGCCTCTGTT	CTACCCTACAAGCCTGCTGC	221
c29606_g1_i1	p2	(CT)6	CCATCACACACACGCACTCT	TGATCCCCAAATCAACTTCA	321
c43712_g1_i8	p2	(AG)6	CAATTTTTGTGGTGCTGGTG	GGGATCCATAAATGAAAACTGC	208
c43252_g1_i1	p2	(TC)6	CTCCTTCCTACACCATCACCA	TGCCGGTGGACTAACAGTTT	205
c68997_g1_i1	p2	(AG)6	AACGGCCTTCCTCATCTTTT	CAGGGGAATCTGGTGTCTTG	169
c22090_g1_i1	p2	(TC)9	CAAAGATCACAAACTTTTCCACC	AAGGGAAATGGGAGAGGAGA	325
c43983_g1_i3	p2	(AG)7	GTTGGGAGAGAAAGAAGAAGAAT	CAGCAAGCTCCGATAACTCC	289
c43750_g1_i1	p2	(CT)8	TTGAAAAAGCCGCAAAAGTT	AAACCCATTGTGCGAGAATC	209
c47076_g1_i8	p2	(CT)9	CAAAGCCCAGTTGTGTTTCA	GCGTGGTGTTGGTTTTTCTT	131
c20836_g1_i1	p2	(AG)6	GGGGGTGTTTCCATATCATAG	CCCGAAAGAAACCACAAAAA	315
c33698_g1_i2	p2	(AG)6	GCAAAAGAAAAACTTTGCACC	TACCTTGGCTGCTTTTTGCT	317
c30812_g1_i1	p2	(GT)6	TCCTCCAGCACCAAAGAAAC	TTGCATGTTTGAATTCGCAG	376
c42282_g1_i2	p2	(AT)7	GATCCCAGGAGTTGTCTCCA	CAGCCAACTCCAACTCACAA	300
c42105_g1_i2	p2	(CT)6	TGGGTTGGGTTTTGTTTCTT	GCTCAGCAGCATCATTACGA	367
c32164_g1_i1	p2	(TA)7	TACCAAAGAAAATTTGGCGG	CATGGAGTCCAAAAAGCCAC	276
c46223_g1_i2	p2	(TA)7	GTTGGTGTGCACTTGTCCTG	AGCTATTCCTGCCCCAACTT	341
c29830_g1_i1	p2	(AT)6	GCGGTTGAAACATCCAAACT	TTCTTTCTTTTCACACCCGC	175
c43616_g2_i1	p2	(CT)9	CAAGCATCAACAGAGCTCCA	CTTGGGTAGAACCGGAACAA	381
c47257_g1_i5	p2	(CA)7	TCGCGTCTGAGTGGTTAGTG	GGAAAACATTCATGGTCCAAA	392
c28885_g1_i1	p2	(TC)6	CCCCCTCTTTATTCTCACCC	AGCATTTTGTTCGGCTATGG	149
c46521_g1_i1	p2	(AG)6	GACCCGACTGGACTGGTAAA	CATTTTTCGGCAACAAAGGT	329
c34529_g1_i3	p2	(TG)6	GACACCACGAGACACACACC	TCATCTTGTCTTGCACCTCG	372
c45134_g1_i3	p2	(TA)8	TGGGTTAGAGGCAGACTTGC	AAAGGAGGGTTTGCCAAGTT	347
c34728_g1_i2	p2	(CT)6	TCTCATTCTCTCTCAGCCGC	AACTACATCCGAAACGACGG	274
c43616_g7_i1	p2	(CT)10	TGCTGCTTCATCCCTCTCTT	ATGATGGAAACGTTGAAGCC	233
c35496_g1_i1	p2	(TC)6	CGTCGCTGAGTCCTAGTTCC	AAAACTGATCCATCCGCAAC	227
c42461_g2_i1	p2	(TC)6	TTTGACCTCTGACAGCTCTGAA	ACAAGCTTCCCACTTTCCCT	309
c35273_g1_i1	p2	(AG)8	GGTGAACGATTGGCTTCTGT	AAAACTTTGCACCAGCATCC	399
c45773_g1_i2	p2	(CA)7	CAGACGGCAAAAACAAAACA	GGATTTGGGTTGAAGGGTTT	156
c41707_g1_i1	p2	(AT)6	TGAATTCTCTTTGGCTTCTTCA	GAAGAGGAGGAGGAGGAGGA	301
c41707_g1_i1	p2	(TC)6	TTCCCTTCGTTTCAACAACC	CCTCAGAACAACAGCCATCA	353
c47644_g1_i1	p2	(CT)6	TCTGCCATTTCATTCCTTCC	ACATGGCAAACGAAACATGA	147
c75340_g1_i1	p2	(AG)8	GGAACACACAAGAAAAATCTGTCA	TAGAAACTTGCACGCACCAC	125
c24987_g1_i2	p2	(TG)7	TGAGGAAAAGGGTTGATCGT	TCGCCAACTAAAAACATGACA	230
c41397_g1_i1	p2	(CT)6	CTCTCCCCACTCCATCATTC	GGTGAGCGAAGAGATTCAGC	346
c44454_g1_i2	p2	(TA)9	GCTTGTGCAAAGTGGTTCAA	AGCTCAGAGAGGCCCTACAA	360
c47640_g1_i2	p2	(AT)6	GCGCCAGAATGCATATTTTT	TCCCACACAAAGCACTCAAA	354
c48218_g1_i1	p2	(CT)6	CGAAGCTACGTCGTTTGATG	ATGGATGGAGTTGGAAGTCG	265
c46325_g2_i1	p2	(AG)6	TCCATCCACAGCAGAAAACA	TGAACAGACCCATTTCAGCA	327
c38312_g2_i3	p2	(TC)11	TCAAAGTCAAAACCCATCATCA	GTGCTTAGCCCAACACCAAT	390
c37574_g1_i1	p2	(AT)6	AAACATCGCCTCCAACAAAC	ATTTTCTGCGGATGATGAGG	331
c35180_g1_i1	p2	(GA)7	CTGACCAGGATCATTGCAGA	TTAACTATGGGCAAAACCGC	219
c47962_g1_i1	p2	(TC)6	TGGAAAGGCACTCACTGTTG	TTGTTGGGAATCATCCCTCT	335
c34799_g2_i4	p2	(AG)7	TGTTTCTGTGTGCGTGTGAA	ATCACCATTGGCACAGTCAA	314
c32217_g1_i1	p2	(TC)6	CCCTAACCCTAGCAGCCTCT	GGGATCGATCGAGAATCGTA	362
c41598_g1_i2	p2	(CA)6	TTTTCATTGGATTTGTTTGGA	CCGTTTTTGCAACCTTTGTT	285
c17686_g1_i1	p2	(TA)7	CTTGGATTGAAAGCCAGAGC	ATGCCACAAACTGACCTTCC	336
c26044_g1_i2	p2	(TA)6	CCCAGTTATCTTCTGCTCCG	CCTAACCAAACAAAGGCCAA	324
c47743_g2_i6	p2	(TC)6	AGGCCTTTAATATCCACCCG	TTTCTTCGATTCACCCTTGG	177
c46437_g2_i2	p2	(CT)6	CGTACGCGTGTGATTCTCTC	AGATTCACGCTCCAAAAGGA	170
c38963_g1_i1	p2	(GT)6	TATTCCAACCCGGCGTATTA	AAACAAATGAAAGCCCCTTG	204
c32642_g1_i1	p2	(CA)6	GCTCCAACCTTGACCAAAAA	TCTCTCTCCTTCGTGACCGT	341
c36067_g1_i2	p2	(TC)8	TGCTTCGGTCAGAGGTTTCT	TGTTGGCTTGTGACATTGGT	256
c41452_g1_i3	p2	(TC)8	GAGTCTCCAACGCACCAACT	AAATCGTCTTCGCAAAATGG	381
c46910_g1_i6	p2	(AG)8	GGCGAAATCTGAATGGTGTT	ATCTCGTGGCTGAGCAAGAT	235
c34099_g1_i1	p2	(AG)7	AAAAGACTTGGCGTGTTGGT	TGGATTTGCACTCTTGTTCG	116
c26440_g1_i1	p2	(AG)6	GTAGAGGCAGTGCTCCAACC	GACAGTGACATCACCATCGG	252
c2380_g1_i1	p2	(CA)8	GGCTACGGATCCAACAAGAA	GAGATCTCGGCGAAGACTTG	395
c47159_g1_i1	p2	(AG)9	ATTTCAACCTCTTCCCACCC	ATTTCAACCTCTTCCCACCC	148
c44566_g1_i2	p2	(TC)10	TAGTGCTTGCAGTGGTGAGG	GCGATGAAATTGTTGTGGTG	305
c38115_g1_i1	p2	(TC)9	GCCCTTCTTCTTCTGGAGC	CGAACTCGATACATGCGTTG	295
c34957_g2_i1	p2	(CT)8	TCCCTGTATTCATTTTGTTTTCA	TTCCATTGATGATGAGGGGT	159
c47327_g2_i3	p2	(CT)6	TGGCCGCTAAGTTAAGCTGT	CTCGAAGACCATTCCTTTGC	172
c34838_g1_i3	p2	(AG)6	GGATCCAAGACCGAGACAAC	GGTCCCTTAGGCTTACCACC	399
c24974_g1_i1	p2	(GA)6	ACGGTTGACCCTTGACTTTG	CAACCTCAATGATGTCGTGC	230
c42303_g1_i1	p2	(CT)7	CTAATCCTCACCCAAACCCA	TGCTCCGTAGGATAATTGGC	133
c39041_g1_i3	p2	(CT)6	AGTTCCCGGAGGATATTCGT	TGCAGCAGGAAAAGGAACTT	301
c35248_g2_i3	p2	(AG)6	TTTCTGAGCTTTTTGGAGGC	TCGCTTGGTGTGTCTTCTTG	197
c46920_g2_i2	p2	(TG)8	GAGCTTTTGTGACTTGCTGCT	TCAACAGGAAAACGTTGCAG	319
c32615_g1_i2	p2	(AG)6	TGCATAAGCTCACTGTTCCG	CACACCTGGGTTGTTCCTCT	176
c47323_g1_i1	p2	(GA)11	GAGAAAGTGGGTAGCTGGGA	CCTATTCGATACCACGCCAT	375
c33634_g1_i1	p2	(TA)7	CGCTCCACCGTTCATCTTAT	GCCCCTCACACAAATGATAG	294
c41947_g1_i3	p2	(TC)6	CATCCTACCCCACAAGAAGC	CCTCAGTTTTCGATCCCAAC	265
c51297_g1_i1	p2	(CT)7	CTCCGGCCTCTAGACATCAC	AGCAGAGATGAAGCCGTTGT	378
c70032_g1_i1	p2	(AG)7	CATCTCTTCTTCTTTCCCTCACTC	AAGCCATATCATTGCAAGCC	243
c45841_g1_i4	p2	(AG)7	AATCGTGGCCAGAGACAGAG	AGGACATTGGTGGCAGGTAG	245
c42365_g1_i3	p2	(AT)6	ATTGACGCCTTTAACAACCG	CAATTTAAAGCTCCCACACACA	301
c46172_g3_i2	p2	(CT)6	ATTAGGGTTGGAGATTGGGG	GCTTGCGTCTCCCTTTGTAG	383
c46424_g1_i4	p2	(CT)7	CAAAACCCGAACGAAGAAGA	GAGACGAAGCGGAGTTGTTC	376
c25757_g1_i1	p2	(TA)6	TGGGACGATTGCATTGATAA	GGGTAGAACCCTTGAGGGAA	332
c41339_g1_i8	p2	(GT)6	TTCTCTCTCTCTATCTCTCTGTGTGC	GGGAGAATTGGAGGAAAAGG	253
c45635_g1_i6	p2	(GC)6	GCCAAAGATGACGATGGATT	TCAATCTCGGGATGCTGACT	348
c45146_g1_i1	p2	(CT)7	TATCCATTTTCCAACGAGCC	GCGATGATGGGTTAGGTGTT	106
c37556_g1_i5	p2	(CT)6	TCCCTGATCACATCCTCCTC	TCGTCCTTACCGGTTGCTAT	163
c37186_g1_i1	p2	(TC)6	CACAAACGCGTCGTAGGTTA	GAAATATGAAGCGGGGATCA	256
c42202_g1_i1	p2	(TG)6	AAAACCGCGTTACAACAACA	GCAATGTCTTCCAGCCAGAT	315
c46883_g1_i1	p2	(AC)7	CAGGAAAACAAGCTGAAGCC	TCATCTGAATGGTGGCAAAA	346
c45250_g1_i1	p2	(TC)9	TGTGGACCTGTGTTGAGCAT	CAACTATGAAAGCAAATTGCCA	127
c66345_g1_i1	p2	(TA)6	ACTTGTGACCTTTGGGCATC	TCACTGCTCATTACATTGATGG	292
c37675_g1_i1	p2	(CT)6	GGATTTTAATCAGCTTTTGCG	TTTCCTCCTGCCATTGTTTC	191
c41624_g1_i1	p2	(CT)9	CATTCATGTTGTTTCGTGCC	TGTGTGAACAAAACCCGAAA	319
c34745_g1_i1	p2	(CA)6	TAAATGCTTGCAGTTGGTGC	ACAACACTTTTGGTGGCACA	177
c47441_g1_i7	p2	(TC)7	AGAAACGCAGCTTGTCCACT	CGGTGTGTGAGTGTTTTTGC	101
c43040_g1_i1	p2	(GT)6	ACTAGGCTTGGCAGTGGAGA	ACCGTCATTTTCATGGAAGC	131
c42490_g1_i1	p2	(GT)6	CCCGGACGAAATGAGTAAGA	CATTCCATGCTTTGCATGAT	344
c39700_g1_i2	p2	(AT)6	TTGATCATGTCCCTATAAATGTAAAA	GCAAAAGCCAAACCACATTT	336
c5526_g1_i1	p2	(TC)6	TCCATAAACGTTACTCCTTTAGCA	CAGAAGCAGCAGAGCAGAGA	117
c33019_g1_i2	p2	(CT)10	GTTTTCCCTGGCACAACTTC	CGATTTGTTTATCGGCGTCT	264
c44918_g1_i1	p2	(TC)6	TGCAAATCCACACTCTCAATTC	CGACACGCACCAATTCATAC	294
c32960_g4_i1	p2	(TC)6	GGGCTCATTTTTATCTTTCCA	CCTCGGGAATTGAACTGAAA	175
c43530_g1_i3	p2	(TC)9	ATTCATCCGCTTCGCATTAC	AGGCTAAATGGTTGGTGCTG	181
c41221_g1_i1	p2	(GT)7	ACCATGCAGTGATGGAAACA	ACTGAGTAGCGAAAAGGCCA	351
c36480_g1_i1	p2	(CT)7	TTTTAACAACCCCATCGCTC	TTGAAAGCAGCGAAATGTTG	188
c31986_g1_i1	p2	(AG)10	CTTTCCCATTAACAAGGAAAACT	TAGGCACCACCAGCTTAGGT	308
c34633_g1_i1	p2	(AG)6	GGTTTGACAATCAAAAACCTCA	GGCAGTTGAAGCAGGAGAAC	211
c32827_g1_i2	p2	(AG)6	AAAGAGGAGAATTGGGTGGG	ATTAGGGTTGGTGGAGGAGG	346
c44382_g1_i8	p2	(TG)6	TCCTTGGTTAGCCATCCATC	CTGAGCCATGTCTGGGCTAT	375
c39343_g1_i1	p2	(AT)6	CACAACAACAACATCCATTGC	CCATTATTCAACCATAAATCATAACAA	379
c17957_g1_i1	p2	(GT)8	AATGAAATGGGATGGGACAA	GCTAGGAGAAAACCTTGGCA	213
c44888_g1_i1	p2	(CT)8	CACTCACACCCCAACAAAATC	AGGTGGGTTTCATGGTTGAG	233
c29524_g1_i1	p2	(CT)6	TTCCTCTCTCAACTCTTGCTGA	GATGAAATGAGTGGCACCCT	358
c37328_g1_i1	p2	(AG)9	AGCTGCCACCAAATCCTCTA	ATGGCTTAGCGTGAGGAAGA	227
c26277_g1_i1	p2	(AG)6	TGTGGAGAGATAAAGAGAGAGATTCC	GGATCGGTGTCTTCAAGGAG	367
c17703_g1_i1	p2	(AT)6	CGGTGTGAAGAAAGTGGGTT	CGTAATCGCGAAAAGTAACGA	110
c42565_g3_i4	p2	(CT)7	CACCGAGTTCGAATCTCCAC	GTTCAGAACTCCGAACGAGC	379
c34948_g1_i2	p2	(CT)6	AGAGGCTTTCTTTGCACCTG	TTCGTTATGAAATGGACGCA	391
c31919_g1_i3	p2	(TC)7	CAGAGCTCCCTACTTCTTAGCG	CTCTCGTCGGAGAGGTCAAC	275
c40819_g1_i1	p2	(AT)8	TGATTTCAACGACTCTCCGA	CACTCATCAATTTAGCCGCA	348
c37081_g2_i2	p2	(GA)6	AGAGTGTGCCCAAAATACGG	GGCTCCCATCACCAAGAATA	210
c46984_g2_i2	p2	(AG)7	TGATTCTTTTTGCCAAACCC	ACCCCTTTTCCGATCACTCT	168
c31546_g2_i2	p2	(CT)7	CCCAAGACTATTACTCCATATCCTT	CGAATCGGAGAAGGTGACAT	209
c38748_g1_i3	p2	(CT)6	ATTGCGTTGCAGAGTGAGTG	GGTGCTGCTGCATTTTACCT	386
c38694_g1_i1	p2	(CT)6	CGTCGGTGACTAGGGAGAAC	AGAGTTGCCGGAGAGTGAAA	223
c39019_g1_i2	p2	(CA)6	TCCCACCAATCAAACCTCTC	AAGAGCGGAAGAAGGAGGAG	278
c47135_g1_i11	p2	(CA)6	CTGAATAACTGTGCCCCCAC	AAGCAGCATGAGCACAAGAA	298
c38381_g2_i2	p2	(TG)7	ACGGGAAGACACCTACGATG	TTTGTTTGTGCGTGGTCATT	294
c37688_g1_i8	p2	(CA)7	AGTCAGGGATACGCATTTGG	CCCCCAAAAATAATTTGGCT	225
c33089_g1_i2	p2	(CT)6	AAACACATTCCTTTCCACGC	CGAGAAGTGGTGAGCATGAA	350
c24998_g1_i1	p2	(TG)6	TTTTGCATGGAGTTTCACCA	CCTTCATTCCCCTTCCAAAT	290
c30325_g1_i1	p2	(TC)8	AAGACGCAAACACTCATAGCA	CTAAGGCCACGTTCTCGAAG	199
c34100_g1_i1	p2	(CT)8	CCCTTCAAACTTCAAAACCAA	AGGAAGGAAAGTTGGTCGGT	200
c45238_g4_i2	p2	(TC)7	GGTGGTGAGGCTGAATGAAT	CGGCCATTTGAAAGAGAGAG	158
c45022_g1_i2	p2	(CT)6	TGAAATGGCAGTGAGCAAAG	AAAGAGAGTGGTGGTGGGTG	342
c43919_g1_i1	p2	(TG)13	GGCATCTGGGTTCTGTTTGT	AGCCATCAAAGCCACAACTT	351
c43531_g1_i1	p2	(TC)6	CCCTTGTCTTCCTTTTTCTTCTT	ATGTATGGATGGTGCGGATT	279
c43531_g1_i1	p2	(CA)6	AATCCGCACCATCCATACAT	TGGATCCAAACCCCTAATGA	364
c36838_g1_i1	p2	(CT)6	GGGTCGGGTCTCACTCTACA	AATCGGTGAGGTGAGTTTGG	337
c47815_g1_i11	p2	(AG)7	GCTCTGGAAACCCTAACCCT	TGCCTCTAGTTGTTTTGGGG	188
c36170_g1_i1	p2	(TA)6	TCCCCTTTTCCTTTCCATTC	TGGAACAAATCAGGGTCACA	270
c41396_g1_i1	p2	(CT)7	CATACTCATCCACACGCACC	TGGATCACGGAAAGTCACAA	373
c37384_g1_i4	p2	(AT)7	ACTTTTCCCATGCCAGATTG	ATCTGAACAGCTGCCAGTCC	350
c45004_g1_i4	p2	(TG)7	CGGAATAGATTCTCCACCGA	TATCGGCTGCTCCAACTCTT	159
c44864_g2_i3	p2	(GT)10	CCACAAGAGTGCAGTGTGCT	ATACCACCCCTCCAACATCA	309
c45584_g4_i4	p2	(TC)6	GCTCTGTGTCTCGATCCCTC	CTTTTGGGGTCTTCACATGG	356
c47279_g5_i2	p2	(TC)6	CCTCTCTCTTCTCTTATTGTTTTCTTC	GGCAAGATCATCGAACCATT	298
c38926_g1_i4	p2	(TG)6	AGGGTTTTGGCGTATTGAGA	AAAGTCCTTCAAAACCAGGGA	141
c34164_g1_i1	p2	(CT)6	GAAGGTGGGGACTGAATCAA	GTCACCACTTTCCATGACCC	391
[truncated: 1,206 more rows]
