# Supplementary material for: An RNA Sequencing Transcriptome Analysis of Grasspea (Lathyrus sativus L.) and Development of SSR and KASP Markers
Source: Front Plant Sci. 2017 Oct 31;8:1873. doi: 10.3389/fpls.2017.01873 (PMC5671653; doi:10.3389/fpls.2017.01873)
Supplement: Supplementary file 4 [file Table4.XLSX]

## Sheet: snp
Table S4 Call SNP.
##fileformat=VCFv4.1
##source=VarScan2
##INFO=<ID=ADP,Number=1,Type=Integer,Description="Average per-sample depth of bases with Phred score >= 20">
##INFO=<ID=WT,Number=1,Type=Integer,Description="Number of samples called reference (wild-type)">
##INFO=<ID=HET,Number=1,Type=Integer,Description="Number of samples called heterozygous-variant">
##INFO=<ID=HOM,Number=1,Type=Integer,Description="Number of samples called homozygous-variant">
##INFO=<ID=NC,Number=1,Type=Integer,Description="Number of samples not called">
##FILTER=<ID=str10,Description="Less than 10% or more than 90% of variant supporting reads on one strand">
##FILTER=<ID=indelError,Description="Likely artifact due to indel reads at this position">
##FORMAT=<ID=GT,Number=1,Type=String,Description="Genotype">
##FORMAT=<ID=GQ,Number=1,Type=Integer,Description="Genotype Quality">
##FORMAT=<ID=SDP,Number=1,Type=Integer,Description="Raw Read Depth as reported by SAMtools">
##FORMAT=<ID=DP,Number=1,Type=Integer,Description="Quality Read Depth of bases with Phred score >= 20">
##FORMAT=<ID=RD,Number=1,Type=Integer,Description="Depth of reference-supporting bases (reads1)">
##FORMAT=<ID=AD,Number=1,Type=Integer,Description="Depth of variant-supporting bases (reads2)">
##FORMAT=<ID=FREQ,Number=1,Type=String,Description="Variant allele frequency">
##FORMAT=<ID=PVAL,Number=1,Type=String,Description="P-value from Fisher's Exact Test">
##FORMAT=<ID=RBQ,Number=1,Type=Integer,Description="Average quality of reference-supporting bases (qual1)">
##FORMAT=<ID=ABQ,Number=1,Type=Integer,Description="Average quality of variant-supporting bases (qual2)">
##FORMAT=<ID=RDF,Number=1,Type=Integer,Description="Depth of reference-supporting bases on forward strand (reads1plus)">
##FORMAT=<ID=RDR,Number=1,Type=Integer,Description="Depth of reference-supporting bases on reverse strand (reads1minus)">
##FORMAT=<ID=ADF,Number=1,Type=Integer,Description="Depth of variant-supporting bases on forward strand (reads2plus)">
##FORMAT=<ID=ADR,Number=1,Type=Integer,Description="Depth of variant-supporting bases on reverse strand (reads2minus)">
#CHROM	POS	ID	REF	ALT	QUAL	FILTER	INFO	FORMAT	RQ2301	RQ2302	RQ2303	RQ3601	RQ3602	RQ3603
c42315_g6_i1	137	.	G	A	.	PASS	ADP=27;WT=0;HET=2;HOM=0;NC=4	GT:GQ:SDP:DP:RD:AD:FREQ:PVAL:RBQ:ABQ:RDF:RDR:ADF:ADR	./.:.:0	./.:.:0	./.:.:0	0/1:255:136:133:59:74:55.64%:2.9699E-29:60:59:55:4:67:7	0/1:53:34:34:19:15:44.12%:4.1835E-6:62:64:19:0:15:0	./.:.:0
c42315_g6_i1	211	.	T	C	.	PASS	ADP=20;WT=0;HET=2;HOM=0;NC=4	GT:GQ:SDP:DP:RD:AD:FREQ:PVAL:RBQ:ABQ:RDF:RDR:ADF:ADR	./.:.:0	./.:.:0	./.:.:0	0/1:149:105:104:62:42:40.38%:1.2221E-15:47:40:27:35:7:35	0/1:36:21:21:11:10:47.62%:2.3971E-4:51:51:5:6:6:4	./.:.:0
c42315_g6_i1	213	.	G	A	.	PASS	ADP=20;WT=0;HET=2;HOM=0;NC=4	GT:GQ:SDP:DP:RD:AD:FREQ:PVAL:RBQ:ABQ:RDF:RDR:ADF:ADR	./.:.:0	./.:.:0	./.:.:0	0/1:149:105:103:61:42:40.78%:1.1453E-15:46:40:24:37:6:36	0/1:36:21:21:11:10:47.62%:2.3971E-4:50:51:5:6:5:5	./.:.:0
c42315_g6_i1	243	.	T	G	.	PASS	ADP=9;WT=0;HET=1;HOM=0;NC=5	GT:GQ:SDP:DP:RD:AD:FREQ:PVAL:RBQ:ABQ:RDF:RDR:ADF:ADR	./.:.:0	./.:.:0	./.:.:0	0/1:62:48:48:30:18:37.5%:5.3443E-7:51:42:17:13:4:14	./.:.:7	./.:.:0
c42315_g6_i1	405	.	G	T	.	PASS	ADP=2;WT=0;HET=1;HOM=0;NC=5	GT:GQ:SDP:DP:RD:AD:FREQ:PVAL:RBQ:ABQ:RDF:RDR:ADF:ADR	./.:.:0	./.:.:0	./.:.:0	0/1:26:12:12:5:7:58.33%:2.2883E-3:70:56:5:0:4:3	./.:.:4	./.:.:0
c42315_g6_i1	443	.	T	G	.	PASS	ADP=2;WT=0;HET=0;HOM=1;NC=5	GT:GQ:SDP:DP:RD:AD:FREQ:PVAL:RBQ:ABQ:RDF:RDR:ADF:ADR	./.:.:0	./.:.:0	./.:.:0	1/1:58:11:11:0:11:100%:1.4176E-6:0:60:0:0:8:3	./.:.:3	./.:.:0
c29538_g1_i1	630	.	G	A	.	PASS	ADP=16;WT=3;HET=0;HOM=1;NC=2	GT:GQ:SDP:DP:RD:AD:FREQ:PVAL:RBQ:ABQ:RDF:RDR:ADF:ADR	1/1:81:15:15:0:15:100%:6.4467E-9:0:59:0:0:10:5	./.:.:7	./.:.:7	0/0:59:31:31:31:0:0%:1E0:48:0:14:17:0:0	0/0:33:17:17:17:0:0%:1E0:49:0:10:7:0:0	0/0:44:24:24:24:0:0%:1E0:49:0:11:13:0:0
c29538_g1_i1	684	.	T	C	.	PASS	ADP=7;WT=2;HET=0;HOM=1;NC=3	GT:GQ:SDP:DP:RD:AD:FREQ:PVAL:RBQ:ABQ:RDF:RDR:ADF:ADR	1/1:58:11:11:0:11:100%:1.4176E-6:0:40:0:0:2:9	./.:.:2	./.:.:4	0/0:22:11:11:11:0:0%:1E0:48:0:5:6:0:0	./.:.:5	0/0:17:10:10:10:0:0%:1E0:42:0:2:8:0:0
c33646_g1_i1	42	.	G	A	.	PASS	ADP=14;WT=2;HET=2;HOM=0;NC=2	GT:GQ:SDP:DP:RD:AD:FREQ:PVAL:RBQ:ABQ:RDF:RDR:ADF:ADR	0/0:4:11:11:7:4:36.36%:4.5113E-2:60:36:7:0:4:0	./.:.:7	./.:.:6	0/0:7:12:11:8:3:27.27%:1.0714E-1:55:68:8:0:3:0	0/1:26:28:28:20:8:28.57%:2.188E-3:57:49:20:0:8:0	0/1:36:21:21:11:10:47.62%:2.3971E-4:61:50:11:0:10:0
c33646_g1_i1	45	.	T	C,A	.	PASS	ADP=14;WT=1;HET=3;HOM=0;NC=2	GT:GQ:SDP:DP:RD:AD:FREQ:PVAL:RBQ:ABQ:RDF:RDR:ADF:ADR	0/1:35:11:11:0:7:63.64%:2.9138E-4:0:61:0:0:7:0	./.:.:7	./.:.:6	0/0:1:12:11:3:4:36.36%:3.4965E-2:60:61:3:0:4:0	0/1:57:28:28:6:14:50%:1.6702E-6:59:58:6:0:14:0	0/2:41:23:23:9:11:47.83%:7.2653E-5:62:51:9:0:11:0
c33646_g1_i1	48	.	T	A	.	PASS	ADP=14;WT=2;HET=2;HOM=0;NC=2	GT:GQ:SDP:DP:RD:AD:FREQ:PVAL:RBQ:ABQ:RDF:RDR:ADF:ADR	0/0:3:12:12:7:5:41.67%:1.8634E-2:61:37:7:0:5:0	./.:.:7	./.:.:6	0/0:4:12:12:8:4:33.33%:4.6584E-2:61:62:8:0:4:0	0/1:26:29:28:20:8:28.57%:2.188E-3:66:62:20:0:8:0	0/1:40:23:23:11:11:47.83%:9.1981E-5:65:51:11:0:11:0
c33646_g1_i1	51	.	G	T	.	PASS	ADP=14;WT=2;HET=2;HOM=0;NC=2	GT:GQ:SDP:DP:RD:AD:FREQ:PVAL:RBQ:ABQ:RDF:RDR:ADF:ADR	0/0:3:12:12:7:5:41.67%:1.8634E-2:60:38:7:0:5:0	./.:.:7	./.:.:6	0/0:4:12:12:8:4:33.33%:4.6584E-2:59:62:8:0:4:0	0/1:26:30:29:21:8:27.59%:2.2392E-3:63:58:21:0:8:0	0/1:44:23:23:11:12:52.17%:3.4748E-5:64:48:11:0:12:0
c33646_g1_i1	63	.	C	T,A	.	PASS	ADP=15;WT=1;HET=3;HOM=0;NC=2	GT:GQ:SDP:DP:RD:AD:FREQ:PVAL:RBQ:ABQ:RDF:RDR:ADF:ADR	0/1:35:12:12:0:7:58.33%:2.9138E-4:0:66:0:0:7:0	./.:.:7	./.:.:6	0/0:0:12:12:3:5:41.67%:1.2821E-2:72:51:3:0:5:0	0/1:64:33:33:8:16:48.48%:3.2617E-7:60:69:8:0:16:0	0/2:50:24:24:8:13:54.17%:7.9741E-6:64:52:8:0:13:0
c33646_g1_i1	66	.	A	G	.	PASS	ADP=16;WT=2;HET=2;HOM=0;NC=2	GT:GQ:SDP:DP:RD:AD:FREQ:PVAL:RBQ:ABQ:RDF:RDR:ADF:ADR	0/0:6:15:15:10:5:33.33%:2.1073E-2:57:49:10:0:5:0	./.:.:7	./.:.:6	0/0:3:12:12:7:5:41.67%:1.8634E-2:66:54:7:0:5:0	0/1:29:34:34:25:9:26.47%:1.0644E-3:64:54:25:0:9:0	0/1:48:24:24:11:13:54.17%:1.2938E-5:65:52:11:0:13:0
c33646_g1_i1	72	.	G	A	.	PASS	ADP=16;WT=1;HET=3;HOM=0;NC=2	GT:GQ:SDP:DP:RD:AD:FREQ:PVAL:RBQ:ABQ:RDF:RDR:ADF:ADR	0/1:20:17:17:11:6:35.29%:9.2021E-3:60:47:11:0:6:0	./.:.:6	./.:.:7	0/0:4:13:12:8:4:33.33%:4.6584E-2:60:71:8:0:4:0	0/1:29:34:34:25:9:26.47%:1.0644E-3:66:61:25:0:9:0	0/1:48:24:24:11:13:54.17%:1.2938E-5:61:55:11:0:13:0
c33646_g1_i1	75	.	C	T	.	PASS	ADP=17;WT=2;HET=3;HOM=0;NC=1	GT:GQ:SDP:DP:RD:AD:FREQ:PVAL:RBQ:ABQ:RDF:RDR:ADF:ADR	0/1:20:17:17:11:6:35.29%:9.2021E-3:58:48:11:0:6:0	./.:.:7	0/0:1:8:8:4:4:50%:3.8462E-2:48:48:4:0:4:0	0/0:3:13:12:7:5:41.67%:1.8634E-2:65:60:7:0:5:0	0/1:29:36:36:27:9:25%:1.1061E-3:64:59:27:0:9:0	0/1:48:24:24:11:13:54.17%:1.2938E-5:61:55:11:0:13:0
c33646_g1_i1	123	.	T	C	.	PASS	ADP=33;WT=2;HET=4;HOM=0;NC=0	GT:GQ:SDP:DP:RD:AD:FREQ:PVAL:RBQ:ABQ:RDF:RDR:ADF:ADR	0/1:22:34:34:27:7:20.59%:5.5492E-3:70:68:27:0:7:0	0/0:21:15:15:14:1:6.67%:5E-1:71:72:14:0:1:0	0/0:23:27:27:23:4:14.81%:5.5494E-2:69:69:23:0:4:0	0/1:31:25:24:15:9:37.5%:7.7962E-4:66:65:15:0:8:1	0/1:107:58:58:29:29:50%:1.6514E-11:69:65:29:0:27:2	0/1:29:41:41:32:9:21.95%:1.1955E-3:70:71:32:0:9:0
c33646_g1_i1	153	.	G	A	.	PASS	ADP=32;WT=5;HET=1;HOM=0;NC=0	GT:GQ:SDP:DP:RD:AD:FREQ:PVAL:RBQ:ABQ:RDF:RDR:ADF:ADR	0/1:29:35:35:26:9:25.71%:1.0857E-3:67:62:26:0:9:0	0/0:13:13:13:11:2:15.38%:2.4E-1:68:61:11:0:2:0	0/0:16:28:28:22:6:21.43%:1.1603E-2:64:63:22:0:6:0	0/0:25:25:25:22:3:12%:1.1735E-1:63:50:20:2:3:0	0/0:58:56:56:51:5:8.93%:2.8473E-2:62:41:47:4:4:1	0/0:41:39:39:35:4:10.26%:5.7662E-2:65:52:35:0:3:1
c33646_g1_i1	173	.	C	A	.	PASS	ADP=34;WT=4;HET=2;HOM=0;NC=0	GT:GQ:SDP:DP:RD:AD:FREQ:PVAL:RBQ:ABQ:RDF:RDR:ADF:ADR	0/0:66:36:36:36:0:0%:1E0:69:0:36:0:0:0	0/0:32:18:18:18:0:0%:1E0:69:0:18:0:0:0	0/0:70:38:38:38:0:0%:1E0:68:0:37:1:0:0	0/0:14:25:25:19:6:24%:1.1145E-2:62:64:17:2:6:0	0/1:47:45:45:31:14:31.11%:1.8462E-5:65:67:27:4:13:1	0/1:39:44:44:32:12:27.27%:1.027E-4:67:65:30:2:11:1
c33646_g1_i1	174	.	T	C	.	PASS	ADP=33;WT=5;HET=1;HOM=0;NC=0	GT:GQ:SDP:DP:RD:AD:FREQ:PVAL:RBQ:ABQ:RDF:RDR:ADF:ADR	0/0:28:37:37:31:6:16.22%:1.2549E-2:69:65:31:0:6:0	0/0:24:18:18:17:1:5.56%:5E-1:66:46:17:0:1:0	0/0:29:37:36:31:5:13.89%:2.6944E-2:67:62:30:1:5:0	0/0:14:25:24:19:5:20.83%:2.4823E-2:67:46:19:0:2:3	0/1:51:43:43:28:15:34.88%:6.9561E-6:68:57:26:2:12:3	0/0:31:44:44:37:7:15.91%:6.0363E-3:67:66:35:2:6:1
c33646_g1_i1	213	.	C	G	.	PASS	ADP=22;WT=0;HET=5;HOM=1;NC=0	GT:GQ:SDP:DP:RD:AD:FREQ:PVAL:RBQ:ABQ:RDF:RDR:ADF:ADR	0/1:86:27:27:4:19:70.37%:2.1316E-9:72:61:4:0:16:3	1/1:41:9:9:0:8:88.89%:7.77E-5:0:63:0:0:6:2	0/1:62:26:25:6:15:60%:5.4994E-7:61:65:5:1:13:2	0/1:22:14:14:5:6:42.86%:6.192E-3:66:65:5:0:5:1	0/1:27:25:25:12:8:32%:1.638E-3:65:66:10:2:8:0	0/1:62:35:33:11:16:48.48%:6.1806E-7:59:63:8:3:13:3
c33646_g1_i1	219	.	T	A	.	PASS	ADP=22;WT=5;HET=1;HOM=0;NC=0	GT:GQ:SDP:DP:RD:AD:FREQ:PVAL:RBQ:ABQ:RDF:RDR:ADF:ADR	0/0:16:28:28:22:6:21.43%:1.1603E-2:64:49:18:4:3:3	0/0:10:11:11:9:2:18.18%:2.381E-1:63:50:7:2:1:1	0/0:20:26:26:22:4:15.38%:5.5222E-2:65:51:19:3:3:1	0/0:9:13:13:10:3:23.08%:1.1E-1:68:48:9:1:1:2	0/0:12:24:24:17:5:20.83%:2.4248E-2:66:49:15:2:2:3	0/1:22:34:34:27:7:20.59%:5.5492E-3:62:54:21:6:4:3
c36868_g1_i3	866	.	T	C	.	PASS	ADP=6;WT=1;HET=0;HOM=1;NC=4	GT:GQ:SDP:DP:RD:AD:FREQ:PVAL:RBQ:ABQ:RDF:RDR:ADF:ADR	0/0:18:9:9:9:0:0%:1E0:55:0:9:0:0:0	./.:.:7	./.:.:7	./.:.:3	./.:.:5	1/1:29:9:9:2:7:77.78%:1.1312E-3:36:50:2:0:7:0
c36868_g1_i3	898	.	C	T	.	PASS	ADP=7;WT=2;HET=0;HOM=1;NC=3	GT:GQ:SDP:DP:RD:AD:FREQ:PVAL:RBQ:ABQ:RDF:RDR:ADF:ADR	0/0:17:10:10:10:0:0%:1E0:64:0:10:0:0:0	./.:.:7	0/0:14:8:8:8:0:0%:1E0:61:0:8:0:0:0	./.:.:3	./.:.:5	1/1:29:9:9:2:7:77.78%:1.1312E-3:54:58:2:0:7:0
c36868_g1_i3	957	.	T	G	.	PASS	ADP=10;WT=3;HET=0;HOM=1;NC=2	GT:GQ:SDP:DP:RD:AD:FREQ:PVAL:RBQ:ABQ:RDF:RDR:ADF:ADR	0/0:17:10:10:10:0:0%:1E0:65:0:10:0:0:0	./.:.:6	0/0:33:17:17:17:0:0%:1E0:56:0:17:0:0:0	./.:.:6	0/0:18:9:9:9:0:0%:1E0:52:0:8:1:0:0	1/1:37:12:12:3:9:75%:1.6826E-4:44:54:2:1:7:2
c43455_g1_i1	119	.	A	G	.	PASS	ADP=18;WT=4;HET=1;HOM=1;NC=0	GT:GQ:SDP:DP:RD:AD:FREQ:PVAL:RBQ:ABQ:RDF:RDR:ADF:ADR	0/0:33:20:17:17:0:0%:1E0:58:0:17:0:0:0	0/0:33:18:17:17:0:0%:1E0:50:0:17:0:0:0	0/0:40:24:22:22:0:0%:1E0:60:0:22:0:0:0	1/1:93:17:17:0:17:100%:4.2852E-10:0:57:0:0:17:0	0/1:39:23:23:12:11:47.83%:1.0135E-4:55:58:12:0:11:0	0/0:25:14:14:14:0:0%:1E0:51:0:14:0:0:0
c43455_g1_i1	324	.	T	G	.	PASS	ADP=36;WT=5;HET=1;HOM=0;NC=0	GT:GQ:SDP:DP:RD:AD:FREQ:PVAL:RBQ:ABQ:RDF:RDR:ADF:ADR	0/0:70:40:39:38:0:0%:1E0:43:0:15:23:0:0	0/0:63:35:33:33:0:0%:1E0:41:0:10:23:0:0	0/0:70:43:43:42:1:2.33%:5E-1:47:43:20:22:1:0	0/0:70:39:38:38:0:0%:1E0:44:0:15:23:0:0	0/1:49:36:34:20:14:41.18%:1.1295E-5:40:37:9:11:4:10	0/0:63:33:33:33:0:0%:1E0:41:0:6:27:0:0
c43455_g1_i1	1020	.	C	T	.	PASS	ADP=361;WT=3;HET=0;HOM=3;NC=0	GT:GQ:SDP:DP:RD:AD:FREQ:PVAL:RBQ:ABQ:RDF:RDR:ADF:ADR	1/1:255:373:368:2:366:99.46%:6.4234E-216:32:47:0:2:159:207	1/1:255:354:354:0:354:100%:2.4774E-212:0:43:0:0:106:248	1/1:255:379:376:0:375:99.73%:5.7975E-225:0:44:0:0:118:257	0/0:700:384:373:373:0:0%:1E0:48:0:155:218:0:0	0/0:630:362:348:347:1:0.29%:5E-1:44:72:116:231:1:0	0/0:651:361:347:347:0:0%:1E0:45:0:112:235:0:0
c43455_g1_i1	1098	.	T	G	.	PASS	ADP=142;WT=5;HET=1;HOM=0;NC=0	GT:GQ:SDP:DP:RD:AD:FREQ:PVAL:RBQ:ABQ:RDF:RDR:ADF:ADR	0/0:261:141:140:140:0:0%:1E0:36:0:7:133:0:0	0/0:235:126:125:125:0:0%:1E0:36:0:5:120:0:0	0/0:258:138:137:137:0:0%:1E0:37:0:8:129:0:0	0/0:284:153:151:151:0:0%:1E0:36:0:6:145:0:0	0/1:255:169:164:84:80:48.78%:1.9803E-30:36:36:2:82:4:76	0/0:254:136:135:135:0:0%:1E0:36:0:2:133:0:0
c46785_g1_i2	376	.	C	T	.	PASS	ADP=40;WT=3;HET=0;HOM=2;NC=1	GT:GQ:SDP:DP:RD:AD:FREQ:PVAL:RBQ:ABQ:RDF:RDR:ADF:ADR	1/1:255:111:110:9:101:91.82%:1.0683E-52:49:50:9:0:101:0	1/1:255:73:71:7:64:90.14%:7.0897E-33:46:44:7:0:64:0	0/0:33:18:17:17:0:0%:1E0:51:0:17:0:0:0	0/0:40:22:22:22:0:0%:1E0:49:0:21:1:0:0	0/0:29:16:16:16:0:0%:1E0:54:0:16:0:0:0	./.:.:6
c46785_g1_i2	472	.	A	G	.	PASS	ADP=89;WT=5;HET=1;HOM=0;NC=0	GT:GQ:SDP:DP:RD:AD:FREQ:PVAL:RBQ:ABQ:RDF:RDR:ADF:ADR	0/0:344:200:194:193:1:0.52%:5E-1:62:21:189:4:0:1	0/0:265:147:141:141:0:0%:1E0:56:0:136:5:0:0	0/0:93:56:49:49:0:0%:1E0:57:0:46:3:0:0	0/0:126:73:68:68:0:0%:1E0:57:0:68:0:0:0	0/0:70:39:37:37:0:0%:1E0:57:0:36:1:0:0	0/1:47:49:46:32:14:30.43%:1.9039E-5:57:59:32:0:14:0
c46785_g1_i2	542	.	A	G	.	PASS	ADP=95;WT=5;HET=0;HOM=1;NC=0	GT:GQ:SDP:DP:RD:AD:FREQ:PVAL:RBQ:ABQ:RDF:RDR:ADF:ADR	0/0:108:168:162:136:25:15.43%:1.086E-8:49:47:87:49:23:2	0/0:227:127:122:122:0:0%:1E0:48:0:83:39:0:0	1/1:255:82:74:0:74:100%:4.2804E-44:0:45:0:0:66:8	0/0:152:87:82:82:0:0%:1E0:47:0:73:9:0:0	0/0:94:64:58:57:1:1.72%:5E-1:43:36:52:5:1:0	0/0:145:84:77:77:0:0%:1E0:49:0:74:3:0:0
c46785_g1_i2	550	.	T	C	.	PASS	ADP=97;WT=4;HET=2;HOM=0;NC=0	GT:GQ:SDP:DP:RD:AD:FREQ:PVAL:RBQ:ABQ:RDF:RDR:ADF:ADR	0/1:255:164:159:57:102:64.15%:3.5147E-42:49:47:50:7:39:63	0/1:255:127:117:51:66:56.41%:2.8519E-26:48:44:45:6:21:45	0/0:153:87:81:81:0:0%:1E0:45:0:74:7:0:0	0/0:164:95:87:87:0:0%:1E0:47:0:77:10:0:0	0/0:111:65:60:60:0:0%:1E0:45:0:56:4:0:0	0/0:157:84:83:83:0:0%:1E0:49:0:81:2:0:0
c46785_g1_i2	589	.	C	T	.	PASS	ADP=110;WT=4;HET=2;HOM=0;NC=0	GT:GQ:SDP:DP:RD:AD:FREQ:PVAL:RBQ:ABQ:RDF:RDR:ADF:ADR	0/1:193:120:115:62:53:46.09%:4.1965E-20:41:36:57:5:2:51	0/1:156:133:127:82:45:35.43%:2.4304E-16:40:35:73:9:1:44	0/0:217:117:115:115:0:0%:1E0:41:0:101:14:0:0	0/0:220:125:117:117:0:0%:1E0:39:0:102:15:0:0	0/0:187:105:99:99:0:0%:1E0:39:0:93:6:0:0	0/0:164:89:87:87:0:0%:1E0:44:0:81:6:0:0
c46785_g1_i2	605	.	T	C	.	PASS	ADP=118;WT=5;HET=1;HOM=0;NC=0	GT:GQ:SDP:DP:RD:AD:FREQ:PVAL:RBQ:ABQ:RDF:RDR:ADF:ADR	0/0:190:105:102:102:0:0%:1E0:37:0:67:35:0:0	0/0:216:120:116:116:0:0%:1E0:36:0:82:34:0:0	0/0:254:139:135:135:0:0%:1E0:39:0:115:20:0:0	0/0:265:148:141:141:0:0%:1E0:36:0:116:25:0:0	0/0:235:129:125:125:0:0%:1E0:37:0:114:11:0:0	0/1:148:100:93:52:41:44.09%:1.5052E-15:39:38:44:8:38:3
c46785_g1_i2	665	.	T	C	.	PASS	ADP=218;WT=5;HET=1;HOM=0;NC=0	GT:GQ:SDP:DP:RD:AD:FREQ:PVAL:RBQ:ABQ:RDF:RDR:ADF:ADR	0/0:269:150:143:143:0:0%:1E0:40:0:134:9:0:0	0/0:400:223:214:214:0:0%:1E0:38:0:196:18:0:0	0/0:464:253:247:247:0:0%:1E0:39:0:221:26:0:0	0/0:467:265:250:250:0:0%:1E0:39:0:232:18:0:0	0/0:482:265:258:258:0:0%:1E0:37:0:246:12:0:0	0/1:255:211:201:113:88:43.78%:1.4219E-32:37:38:99:14:81:7
c46785_g1_i2	848	.	A	T	.	PASS	ADP=765;WT=4;HET=1;HOM=1;NC=0	GT:GQ:SDP:DP:RD:AD:FREQ:PVAL:RBQ:ABQ:RDF:RDR:ADF:ADR	0/1:255:662:651:366:283:43.47%:3.2821E-103:56:55:290:76:229:54	0/0:1397:792:769:767:2:0.26%:2.4984E-1:53:54:583:184:1:1	1/1:255:740:720:1:718:99.72%:0E0:21:47:0:1:535:183	0/0:1571:893:852:851:1:0.12%:5E-1:46:36:619:232:0:1	0/0:1568:880:849:848:1:0.12%:5E-1:47:64:580:268:1:0	0/0:1381:784:749:748:1:0.13%:5E-1:51:36:557:191:0:1
c46785_g1_i2	851	.	A	T	.	PASS	ADP=767;WT=5;HET=1;HOM=0;NC=0	GT:GQ:SDP:DP:RD:AD:FREQ:PVAL:RBQ:ABQ:RDF:RDR:ADF:ADR	0/0:1216:670:661:660:1:0.15%:5E-1:55:43:519:141:1:0	0/0:1423:796:783:781:2:0.26%:2.4984E-1:52:50:583:198:2:0	0/0:1345:744:717:717:0:0%:1E0:48:0:527:190:0:0	0/0:1571:891:852:851:1:0.12%:5E-1:46:65:614:237:1:0	0/0:1556:871:843:842:1:0.12%:5E-1:46:37:573:269:1:0	0/1:255:777:749:477:269:35.91%:1.3283E-94:48:48:357:120:196:73
c46785_g1_i2	857	.	C	T	.	PASS	ADP=700;WT=2;HET=1;HOM=3;NC=0	GT:GQ:SDP:DP:RD:AD:FREQ:PVAL:RBQ:ABQ:RDF:RDR:ADF:ADR	1/1:255:601:578:5:572:99.13%:0E0:45:53:3:2:458:114	1/1:255:742:719:2:716:99.58%:0E0:32:50:0:2:541:175	1/1:255:642:604:5:597:98.84%:0E0:39:46:1:4:456:141	0/0:1547:859:826:826:0:0%:1E0:44:0:623:203:0:0	0/0:1447:809:786:785:1:0.13%:5E-1:45:63:566:219:1:0	0/1:255:712:687:472:215:31.3%:4.0938E-74:47:48:369:103:168:47
c46785_g1_i2	860	.	C	A	.	PASS	ADP=691;WT=2;HET=1;HOM=3;NC=0	GT:GQ:SDP:DP:RD:AD:FREQ:PVAL:RBQ:ABQ:RDF:RDR:ADF:ADR	1/1:255:590:565:0:564:100%:0E0:0:52:0:0:416:148	1/1:255:738:720:0:719:100%:0E0:0:48:0:0:492:227	1/1:255:617:584:0:583:100%:0E0:0:45:0:0:396:187	0/0:1504:862:815:814:1:0.12%:5E-1:43:63:594:220:1:0	0/0:1423:821:783:781:2:0.26%:2.4984E-1:44:39:561:220:1:1	0/1:255:712:683:468:212:31.04%:4.739E-73:46:49:356:112:157:55
c46785_g1_i2	864	.	G	C	.	PASS	ADP=655;WT=2;HET=1;HOM=3;NC=0	GT:GQ:SDP:DP:RD:AD:FREQ:PVAL:RBQ:ABQ:RDF:RDR:ADF:ADR	1/1:255:582:564:1:561:99.47%:0E0:46:52:1:0:409:152	1/1:255:737:712:1:711:99.86%:0E0:32:48:1:0:475:236	1/1:255:597:560:0:560:100%:0E0:0:45:0:0:376:184	0/0:1371:773:731:731:0:0%:1E0:43:0:524:207:0:0	0/0:1306:745:710:708:1:0.14%:5E-1:43:36:484:224:0:1	0/1:255:688:657:442:215:32.72%:1.359E-74:45:48:314:128:157:58
c46785_g1_i2	872	.	G	A	.	PASS	ADP=656;WT=5;HET=1;HOM=0;NC=0	GT:GQ:SDP:DP:RD:AD:FREQ:PVAL:RBQ:ABQ:RDF:RDR:ADF:ADR	0/0:1067:583:570:570:0:0%:1E0:50:0:400:170:0:0	0/0:1333:742:711:711:0:0%:1E0:46:0:450:261:0:0	0/0:1086:608:580:580:0:0%:1E0:44:0:368:212:0:0	0/0:1356:764:723:723:0:0%:1E0:42:0:512:211:0:0	0/0:1307:732:698:698:0:0%:1E0:43:0:465:233:0:0	0/1:255:678:656:448:208:31.71%:7.419E-72:44:48:317:131:146:62
c46785_g1_i2	953	.	G	A	.	PASS	ADP=875;WT=5;HET=1;HOM=0;NC=0	GT:GQ:SDP:DP:RD:AD:FREQ:PVAL:RBQ:ABQ:RDF:RDR:ADF:ADR	0/0:1313:729:714:713:1:0.14%:5E-1:50:39:532:181:1:0	0/0:1645:902:877:877:0:0%:1E0:48:0:664:213:0:0	0/0:1521:827:811:811:0:0%:1E0:48:0:572:239:0:0	0/0:1862:1026:993:993:0:0%:1E0:44:0:687:306:0:0	0/0:1776:991:962:961:1:0.1%:5E-1:46:21:630:331:1:0	0/1:255:928:894:574:320:35.79%:2.8472E-112:48:47:430:144:255:65
c46785_g1_i2	974	.	G	A	.	PASS	ADP=904;WT=4;HET=1;HOM=1;NC=0	GT:GQ:SDP:DP:RD:AD:FREQ:PVAL:RBQ:ABQ:RDF:RDR:ADF:ADR	0/1:255:773:753:312:441:58.57%:3.0856E-174:51:54:259:53:355:86	1/1:255:890:845:0:845:100%:0E0:0:50:0:0:682:163	0/0:1705:938:924:923:1:0.11%:5E-1:49:20:699:224:1:0	0/0:1884:1055:1006:1006:0:0%:1E0:43:0:697:309:0:0	0/0:1824:1001:974:974:0:0%:1E0:45:0:635:339:0:0	0/0:1734:958:926:926:0:0%:1E0:48:0:727:199:0:0
c46785_g1_i2	990	.	C	A	.	PASS	ADP=915;WT=5;HET=1;HOM=0;NC=0	GT:GQ:SDP:DP:RD:AD:FREQ:PVAL:RBQ:ABQ:RDF:RDR:ADF:ADR	0/0:1466:820:796:795:1:0.13%:5E-1:53:72:647:148:1:0	0/0:1637:899:874:874:0:0%:1E0:50:0:677:197:0:0	0/0:1702:938:922:920:1:0.11%:5E-1:49:72:704:216:1:0	0/0:1824:1057:1012:1006:3:0.3%:3.1231E-1:42:29:685:321:0:3	0/0:1786:1018:991:987:3:0.3%:1.2481E-1:44:34:645:342:1:2	0/1:255:933:900:601:295:32.78%:3.4466E-102:45:49:434:167:260:35
c46785_g1_i2	991	.	G	A	.	PASS	ADP=860;WT=2;HET=1;HOM=3;NC=0	GT:GQ:SDP:DP:RD:AD:FREQ:PVAL:RBQ:ABQ:RDF:RDR:ADF:ADR	1/1:255:736:711:3:708:99.58%:0E0:30:55:0:3:611:97	1/1:255:835:819:1:818:99.88%:0E0:58:51:1:0:673:145	1/1:255:834:827:4:823:99.52%:0E0:36:50:1:3:683:140	0/0:1803:1049:975:974:1:0.1%:5E-1:41:36:656:318:0:1	0/0:1779:1014:950:950:0:0%:1E0:43:0:618:332:0:0	0/1:255:927:882:578:304:34.47%:4.9131E-106:45:49:412:166:270:34
c46785_g1_i2	1065	.	G	T	.	PASS	ADP=910;WT=3;HET=2;HOM=1;NC=0	GT:GQ:SDP:DP:RD:AD:FREQ:PVAL:RBQ:ABQ:RDF:RDR:ADF:ADR	0/1:255:840:816:523:293:35.91%:6.5508E-103:52:49:411:112:250:43	0/0:1780:994:964:963:1:0.1%:5E-1:46:21:669:294:1:0	1/1:255:855:807:2:803:99.5%:0E0:47:46:1:1:656:147	0/0:1848:1034:999:998:1:0.1%:5E-1:44:32:725:273:1:0	0/0:1821:1005:971:971:0:0%:1E0:45:0:656:315:0:0	0/1:255:942:905:575:330:36.46%:3.9979E-116:46:44:418:157:250:80
c46785_g1_i2	1066	.	A	T	.	PASS	ADP=908;WT=3;HET=2;HOM=1;NC=0	GT:GQ:SDP:DP:RD:AD:FREQ:PVAL:RBQ:ABQ:RDF:RDR:ADF:ADR	0/1:255:838:812:521:291:35.84%:3.5269E-102:52:51:410:111:248:43	0/0:1792:990:969:968:1:0.1%:5E-1:46:36:672:296:0:1	1/1:255:853:803:2:801:99.75%:0E0:43:46:1:1:647:154	0/0:1840:1028:997:994:1:0.1%:5E-1:44:36:731:263:1:0	0/0:1777:998:974:971:2:0.21%:2.4987E-1:46:37:654:317:2:0	0/1:255:936:898:570:327:36.41%:4.5334E-115:46:44:418:152:247:80
c46785_g1_i2	1077	.	C	T	.	PASS	ADP=841;WT=5;HET=1;HOM=0;NC=0	GT:GQ:SDP:DP:RD:AD:FREQ:PVAL:RBQ:ABQ:RDF:RDR:ADF:ADR	0/0:1412:777:753:753:0:0%:1E0:51:0:612:141:0:0	0/0:1588:879:848:848:0:0%:1E0:44:0:585:263:0:0	0/0:1627:904:881:880:1:0.11%:5E-1:46:68:692:188:1:0	0/0:1637:915:873:873:0:0%:1E0:45:0:698:175:0:0	0/0:1578:879:856:855:1:0.12%:5E-1:45:35:617:238:1:0	0/1:255:869:838:479:358:42.72%:7.6478E-130:46:44:368:111:251:107
c46785_g1_i2	1084	.	A	C	.	PASS	ADP=831;WT=5;HET=1;HOM=0;NC=0	GT:GQ:SDP:DP:RD:AD:FREQ:PVAL:RBQ:ABQ:RDF:RDR:ADF:ADR	0/0:1405:764:749:749:0:0%:1E0:51:0:587:162:0:0	0/0:1570:861:837:837:0:0%:1E0:45:0:566:271:0:0	0/0:1607:879:858:858:0:0%:1E0:47:0:660:198:0:0	0/0:1665:928:902:900:1:0.11%:5E-1:46:23:697:203:1:0	0/0:1570:863:837:837:0:0%:1E0:46:0:601:236:0:0	0/1:255:828:804:449:355:44.15%:1.1596E-129:47:44:335:114:249:106
c46785_g1_i2	1149	.	A	T	.	PASS	ADP=932;WT=4;HET=1;HOM=1;NC=0	GT:GQ:SDP:DP:RD:AD:FREQ:PVAL:RBQ:ABQ:RDF:RDR:ADF:ADR	0/1:255:880:854:497:357:41.8%:7.3894E-129:49:49:408:89:298:59	0/0:1861:1017:994:994:0:0%:1E0:44:0:768:226:0:0	1/1:255:905:883:0:882:99.89%:0E0:0:46:0:0:680:202	0/0:1835:1028:980:980:0:0%:1E0:42:0:738:242:0:0	0/0:1786:995:954:954:0:0%:1E0:44:0:731:223:0:0	0/0:1742:965:929:929:0:0%:1E0:46:0:688:241:0:0
c46785_g1_i2	1171	.	A	G	.	PASS	ADP=941;WT=5;HET=1;HOM=0;NC=0	GT:GQ:SDP:DP:RD:AD:FREQ:PVAL:RBQ:ABQ:RDF:RDR:ADF:ADR	0/0:1594:916:876:874:2:0.23%:2.4986E-1:50:29:694:180:2:0	0/0:1821:1033:971:971:0:0%:1E0:44:0:737:234:0:0	0/0:1702:962:921:920:1:0.11%:5E-1:47:36:665:255:0:1	0/0:1873:1074:999:999:0:0%:1E0:42:0:711:288:0:0	0/0:1751:1005:947:946:1:0.11%:5E-1:44:36:681:265:0:1	0/1:255:975:932:502:428:46.02%:1.0697E-157:45:46:350:152:311:117
c46785_g1_i2	1238	.	C	T	.	PASS	ADP=850;WT=3;HET=0;HOM=3;NC=0	GT:GQ:SDP:DP:RD:AD:FREQ:PVAL:RBQ:ABQ:RDF:RDR:ADF:ADR	1/1:255:794:784:1:782:99.74%:0E0:68:53:1:0:570:212	1/1:255:855:833:0:833:100%:0E0:0:50:0:0:592:241	1/1:255:842:827:3:824:99.64%:0E0:48:49:2:1:476:348	0/0:1705:974:924:923:1:0.11%:5E-1:44:36:560:363:0:1	0/0:1607:899:858:858:0:0%:1E0:47:0:522:336:0:0	0/0:1648:926:879:879:0:0%:1E0:47:0:544:335:0:0
c46785_g1_i2	1270	.	A	G	.	PASS	ADP=786;WT=3;HET=2;HOM=1;NC=0	GT:GQ:SDP:DP:RD:AD:FREQ:PVAL:RBQ:ABQ:RDF:RDR:ADF:ADR	0/1:255:761:743:297:446:60.03%:8.96E-178:53:49:212:85:314:132	1/1:255:819:785:2:783:99.75%:0E0:29:49:0:2:558:225	0/0:1483:801:792:792:0:0%:1E0:49:0:451:341:0:0	0/0:1641:896:875:875:0:0%:1E0:47:0:516:359:0:0	0/0:1393:760:743:743:0:0%:1E0:47:0:360:383:0:0	0/1:255:796:780:436:344:44.1%:1.2437E-125:49:46:244:192:186:158
c46785_g1_i2	1324	.	A	G	.	PASS	ADP=804;WT=4;HET=1;HOM=1;NC=0	GT:GQ:SDP:DP:RD:AD:FREQ:PVAL:RBQ:ABQ:RDF:RDR:ADF:ADR	0/1:255:689:662:252:410:61.93%:2.0388E-165:46:48:160:92:265:145	1/1:255:896:867:0:866:99.88%:0E0:0:43:0:0:510:356	0/0:1489:827:808:807:1:0.12%:5E-1:45:32:478:329:0:1	0/0:1672:932:906:905:1:0.11%:5E-1:44:46:537:368:1:0	0/0:1292:702:689:689:0:0%:1E0:42:0:366:323:0:0	0/0:1675:919:893:893:0:0%:1E0:45:0:549:344:0:0
c46785_g1_i2	1342	.	A	G	.	PASS	ADP=804;WT=4;HET=1;HOM=1;NC=0	GT:GQ:SDP:DP:RD:AD:FREQ:PVAL:RBQ:ABQ:RDF:RDR:ADF:ADR	0/1:255:695:672:247:425:63.24%:7.0641E-173:46:47:162:85:286:139	1/1:255:956:924:0:924:100%:0E0:0:42:0:0:580:344	0/0:1433:800:777:776:1:0.13%:5E-1:45:32:479:297:0:1	0/0:1652:914:881:881:0:0%:1E0:44:0:544:337:0:0	0/0:1288:702:687:687:0:0%:1E0:42:0:389:298:0:0	0/0:1627:912:883:881:1:0.11%:5E-1:45:57:563:318:1:0
c46785_g1_i2	1363	.	G	C	.	PASS	ADP=711;WT=4;HET=1;HOM=1;NC=0	GT:GQ:SDP:DP:RD:AD:FREQ:PVAL:RBQ:ABQ:RDF:RDR:ADF:ADR	0/1:255:607:590:418:172:29.15%:7.2286E-59:44:47:270:148:140:32	0/0:1646:924:891:890:1:0.11%:5E-1:41:29:580:310:0:1	1/1:255:540:516:2:514:99.61%:1.1718E-304:31:46:0:2:414:100	0/0:1493:836:809:808:1:0.12%:5E-1:43:29:534:274:0:1	0/0:1213:669:648:648:0:0%:1E0:40:0:387:261:0:0	0/0:1528:843:815:815:0:0%:1E0:45:0:543:272:0:0
c46785_g1_i2	1394	.	C	T	.	PASS	ADP=566;WT=3;HET=2;HOM=1;NC=0	GT:GQ:SDP:DP:RD:AD:FREQ:PVAL:RBQ:ABQ:RDF:RDR:ADF:ADR	0/1:255:472:459:293:165:35.95%:2.8012E-58:46:46:244:49:141:24	0/0:1283:738:698:697:1:0.14%:5E-1:43:72:598:99:1:0	1/1:255:503:496:1:495:99.8%:4.6884E-295:36:47:0:1:436:59	0/0:1187:662:634:634:0:0%:1E0:47:0:559:75:0:0	0/0:940:524:501:501:0:0%:1E0:45:0:443:58:0:0	0/1:255:627:609:343:266:43.68%:4.3767E-97:50:47:313:30:237:29
c46785_g1_i2	1555	.	G	A	.	PASS	ADP=166;WT=1;HET=1;HOM=4;NC=0	GT:GQ:SDP:DP:RD:AD:FREQ:PVAL:RBQ:ABQ:RDF:RDR:ADF:ADR	0/1:122:123:117:81:36:30.77%:5.9858E-13:36:43:10:71:9:27	0/0:443:260:255:253:2:0.78%:2.4951E-1:35:36:13:240:2:0	1/1:255:124:124:15:109:87.9%:2.1326E-54:33:37:3:12:10:99	1/1:255:182:178:5:173:97.19%:2.6095E-97:41:39:2:3:21:152	1/1:255:159:157:10:147:93.63%:2.3526E-78:30:38:1:9:15:132	1/1:255:171:169:21:148:87.57%:1.8277E-73:33:39:2:19:17:131
c46785_g1_i2	1557	.	A	G	.	PASS	ADP=135;WT=3;HET=1;HOM=2;NC=0	GT:GQ:SDP:DP:RD:AD:FREQ:PVAL:RBQ:ABQ:RDF:RDR:ADF:ADR	0/0:130:72:69:69:0:0%:1E0:42:0:19:50:0:0	0/0:287:163:154:154:0:0%:1E0:37:0:15:139:0:0	0/0:209:114:112:112:0:0%:1E0:37:0:12:100:0:0	1/1:255:180:178:4:172:96.63%:1.0849E-97:36:38:4:0:19:153	1/1:255:154:149:6:143:95.97%:7.4253E-79:37:37:6:0:12:131	0/1:255:152:150:65:83:55.33%:8.1064E-33:38:39:6:59:11:72
c46785_g1_i2	1630	.	A	G	.	PASS	ADP=93;WT=3;HET=3;HOM=0;NC=0	GT:GQ:SDP:DP:RD:AD:FREQ:PVAL:RBQ:ABQ:RDF:RDR:ADF:ADR	0/0:134:73:72:72:0:0%:1E0:49:0:57:15:0:0	0/0:190:102:101:101:0:0%:1E0:41:0:56:45:0:0	0/0:175:94:93:93:0:0%:1E0:45:0:60:33:0:0	0/1:255:123:119:52:67:56.3%:1.2094E-26:45:44:50:2:16:51	0/1:244:100:98:37:61:62.24%:3.6273E-25:46:40:36:1:8:53	0/1:81:79:79:55:24:30.38%:7.5773E-9:43:48:39:16:9:15
c46785_g1_i2	1636	.	T	A	.	PASS	ADP=90;WT=0;HET=6;HOM=0;NC=0	GT:GQ:SDP:DP:RD:AD:FREQ:PVAL:RBQ:ABQ:RDF:RDR:ADF:ADR	0/1:98:71:71:43:28:39.44%:1.3284E-10:48:50:43:0:14:14	0/1:161:95:93:49:44:47.31%:6.6848E-17:42:39:47:2:7:37	0/1:102:93:91:60:30:33.33%:5.0779E-11:46:40:60:0:6:24	0/1:245:120:116:52:64:55.17%:2.5557E-25:45:44:50:2:16:48	0/1:251:98:97:35:62:63.92%:7.8319E-26:47:38:35:0:8:54	0/1:155:78:77:36:41:53.25%:2.8183E-16:41:43:35:1:12:29
c46785_g1_i2	1646	.	T	C	.	PASS	ADP=73;WT=3;HET=3;HOM=0;NC=0	GT:GQ:SDP:DP:RD:AD:FREQ:PVAL:RBQ:ABQ:RDF:RDR:ADF:ADR	0/0:119:66:64:64:0:0%:1E0:50:0:54:10:0:0	0/0:134:73:71:71:0:0%:1E0:49:0:55:16:0:0	0/0:149:81:79:79:0:0%:1E0:47:0:65:14:0:0	0/1:176:104:102:53:48:47.06%:2.1276E-18:49:43:51:2:12:36	0/1:108:69:67:37:30:44.78%:1.3693E-11:52:38:35:2:3:27	0/1:39:56:55:43:12:21.82%:1.2473E-4:45:45:36:7:6:6
c46785_g1_i2	1748	.	C	T	.	PASS	ADP=117;WT=4;HET=1;HOM=1;NC=0	GT:GQ:SDP:DP:RD:AD:FREQ:PVAL:RBQ:ABQ:RDF:RDR:ADF:ADR	0/1:230:128:126:64:62:49.21%:8.8503E-24:48:56:61:3:60:2	1/1:255:119:117:0:116:100%:2.7689E-69:0:57:0:0:110:6	0/0:261:141:139:139:0:0%:1E0:52:0:131:8:0:0	0/0:243:132:129:129:0:0%:1E0:54:0:119:10:0:0	0/0:183:102:97:97:0:0%:1E0:51:0:91:6:0:0	0/0:187:100:99:99:0:0%:1E0:58:0:96:3:0:0
c46785_g1_i2	1812	.	T	C	.	PASS	ADP=300;WT=4;HET=1;HOM=1;NC=0	GT:GQ:SDP:DP:RD:AD:FREQ:PVAL:RBQ:ABQ:RDF:RDR:ADF:ADR	0/1:255:336:330:177:153:46.36%:6.8595E-57:53:54:163:14:127:26	0/0:602:330:322:322:0:0%:1E0:51:0:293:29:0:0	1/1:255:331:326:0:326:100%:1.7131E-195:0:52:0:0:281:45	0/0:595:325:318:318:0:0%:1E0:52:0:284:34:0:0	0/0:468:257:249:249:0:0%:1E0:52:0:230:19:0:0	0/0:479:259:255:255:0:0%:1E0:55:0:226:29:0:0
c46785_g1_i2	1863	.	C	T	.	PASS	ADP=515;WT=3;HET=1;HOM=2;NC=0	GT:GQ:SDP:DP:RD:AD:FREQ:PVAL:RBQ:ABQ:RDF:RDR:ADF:ADR	0/0:861:488:472:471:1:0.21%:5E-1:51:46:435:36:1:0	0/0:1075:590:573:573:0:0%:1E0:45:0:554:19:0:0	0/0:1004:549:535:535:0:0%:1E0:47:0:485:50:0:0	1/1:255:669:636:0:636:100%:0E0:0:44:0:0:604:32	1/1:255:464:441:0:441:100%:1.1547E-264:0:44:0:0:424:17	0/1:255:448:435:192:243:55.86%:9.1278E-95:48:50:184:8:229:14
c46785_g1_i2	1922	.	C	T	.	PASS	ADP=636;WT=4;HET=1;HOM=1;NC=0	GT:GQ:SDP:DP:RD:AD:FREQ:PVAL:RBQ:ABQ:RDF:RDR:ADF:ADR	0/1:255:617:602:387:214:35.55%:3.0696E-75:45:45:341:46:168:46	0/0:1444:804:784:783:1:0.13%:5E-1:44:36:693:90:1:0	1/1:255:591:573:1:572:99.83%:0E0:36:45:0:1:482:90	0/0:1603:883:855:855:0:0%:1E0:45:0:784:71:0:0	0/0:951:525:508:508:0:0%:1E0:46:0:432:76:0:0	0/0:936:516:499:499:0:0%:1E0:47:0:435:64:0:0
c46785_g1_i2	1940	.	C	T	.	PASS	ADP=653;WT=3;HET=1;HOM=2;NC=0	GT:GQ:SDP:DP:RD:AD:FREQ:PVAL:RBQ:ABQ:RDF:RDR:ADF:ADR	0/0:1262:696:673:673:0:0%:1E0:47:0:532:141:0:0	0/0:1607:887:858:858:0:0%:1E0:47:0:696:162:0:0	0/0:1078:603:588:587:1:0.17%:5E-1:47:22:439:148:1:0	1/1:255:874:824:0:824:100%:0E0:0:47:0:0:698:126	1/1:255:498:469:1:468:99.79%:7.7667E-279:32:50:0:1:351:117	0/1:255:521:506:232:274:54.15%:9.7851E-106:50:50:191:41:215:59
c46785_g1_i2	2035	.	A	G	.	PASS	ADP=611;WT=4;HET=1;HOM=1;NC=0	GT:GQ:SDP:DP:RD:AD:FREQ:PVAL:RBQ:ABQ:RDF:RDR:ADF:ADR	0/1:255:672:666:191:474:71.17%:1.4092E-203:51:53:100:91:310:164	1/1:255:844:833:1:832:99.88%:0E0:72:46:1:0:406:426	0/0:947:508:506:506:0:0%:1E0:43:0:138:368:0:0	0/0:1468:791:783:783:0:0%:1E0:43:0:219:564:0:0	0/0:827:443:441:441:0:0%:1E0:39:0:69:372:0:0	0/0:820:444:437:437:0:0%:1E0:45:0:143:294:0:0
c46785_g1_i2	2125	.	G	A	.	PASS	ADP=219;WT=3;HET=0;HOM=3;NC=0	GT:GQ:SDP:DP:RD:AD:FREQ:PVAL:RBQ:ABQ:RDF:RDR:ADF:ADR	0/0:640:347:341:341:0:0%:1E0:41:0:81:260:0:0	0/0:599:324:319:319:0:0%:1E0:42:0:85:234:0:0	0/0:358:194:192:192:0:0%:1E0:41:0:50:142:0:0	1/1:255:255:235:0:235:100%:8.9175E-141:0:40:0:0:50:185	1/1:255:100:97:0:97:100%:6.9615E-58:0:43:0:0:37:60	1/1:255:145:131:0:131:100%:2.7401E-78:0:46:0:0:54:77
c46785_g1_i2	2148	.	T	A	.	PASS	ADP=125;WT=4;HET=1;HOM=1;NC=0	GT:GQ:SDP:DP:RD:AD:FREQ:PVAL:RBQ:ABQ:RDF:RDR:ADF:ADR	0/1:139:168:163:121:42:25.77%:1.0907E-14:43:43:32:89:13:29	0/0:363:208:204:203:1:0.49%:5E-1:44:49:60:143:1:0	1/1:255:75:73:0:73:100%:1.7006E-43:0:50:0:0:42:31	0/0:273:147:145:145:0:0%:1E0:44:0:41:104:0:0	0/0:130:70:70:70:0:0%:1E0:50:0:35:35:0:0	0/0:179:95:95:95:0:0%:1E0:49:0:46:49:0:0
c46785_g1_i2	2149	.	A	C	.	PASS	ADP=125;WT=4;HET=1;HOM=1;NC=0	GT:GQ:SDP:DP:RD:AD:FREQ:PVAL:RBQ:ABQ:RDF:RDR:ADF:ADR	0/1:143:167:164:121:43:26.22%:4.7531E-15:42:44:32:89:12:31	0/0:381:204:204:204:0:0%:1E0:44:0:64:140:0:0	1/1:255:75:75:0:75:100%:1.0773E-44:0:49:0:0:43:32	0/0:272:146:146:146:0:0%:1E0:43:0:42:104:0:0	0/0:130:70:70:70:0:0%:1E0:49:0:35:35:0:0	0/0:171:95:92:92:0:0%:1E0:49:0:46:46:0:0
c46785_g1_i2	2150	.	T	A	.	PASS	ADP=124;WT=4;HET=1;HOM=1;NC=0	GT:GQ:SDP:DP:RD:AD:FREQ:PVAL:RBQ:ABQ:RDF:RDR:ADF:ADR	0/1:139:167:162:120:42:25.93%:1.0673E-14:43:44:31:89:13:29	0/0:377:203:202:202:0:0%:1E0:44:0:63:139:0:0	1/1:255:75:75:0:75:100%:1.0773E-44:0:50:0:0:43:32	0/0:268:146:144:144:0:0%:1E0:43:0:41:103:0:0	0/0:130:70:69:69:0:0%:1E0:49:0:35:34:0:0	0/0:179:95:95:95:0:0%:1E0:50:0:46:49:0:0
c46785_g1_i2	2261	.	T	C	.	PASS	ADP=15;WT=5;HET=0;HOM=1;NC=0	GT:GQ:SDP:DP:RD:AD:FREQ:PVAL:RBQ:ABQ:RDF:RDR:ADF:ADR	0/0:3:12:12:7:5:41.67%:1.8634E-2:43:39:3:4:2:3	1/1:141:28:25:0:25:100%:7.9107E-15:0:36:0:0:4:21	0/0:32:18:18:18:0:0%:1E0:42:0:5:13:0:0	0/0:29:16:16:16:0:0%:1E0:37:0:2:14:0:0	0/0:25:13:13:13:0:0%:1E0:38:0:2:11:0:0	0/0:1:10:9:4:5:55.56%:1.4706E-2:36:29:0:4:1:4
c46785_g1_i2	2270	.	C	A	.	PASS	ADP=12;WT=3;HET=0;HOM=2;NC=1	GT:GQ:SDP:DP:RD:AD:FREQ:PVAL:RBQ:ABQ:RDF:RDR:ADF:ADR	0/0:18:9:9:9:0:0%:1E0:44:0:4:5:0:0	0/0:32:18:18:18:0:0%:1E0:36:0:3:15:0:0	0/0:33:17:17:17:0:0%:1E0:41:0:5:12:0:0	1/1:81:16:15:0:15:100%:6.4467E-9:0:37:0:0:2:13	1/1:64:12:12:0:12:100%:3.698E-7:0:38:0:0:1:11	./.:.:6
c46785_g1_i2	2373	.	G	T	.	PASS	ADP=6;WT=1;HET=0;HOM=1;NC=4	GT:GQ:SDP:DP:RD:AD:FREQ:PVAL:RBQ:ABQ:RDF:RDR:ADF:ADR	0/0:4:9:9:6:3:33.33%:1.0294E-1:60:43:5:1:1:2	./.:.:4	1/1:70:13:13:0:13:100%:9.6148E-8:0:52:0:0:8:5	./.:.:2	./.:.:4	./.:.:7
c44989_g1_i4	529	.	G	A	.	PASS	ADP=73;WT=3;HET=1;HOM=2;NC=0	GT:GQ:SDP:DP:RD:AD:FREQ:PVAL:RBQ:ABQ:RDF:RDR:ADF:ADR	0/0:119:64:64:64:0:0%:1E0:58:0:64:0:0:0	0/0:115:62:61:61:0:0%:1E0:50:0:60:1:0:0	0/0:112:70:68:67:1:1.45%:5E-1:59:21:64:3:1:0	1/1:255:78:73:0:73:100%:1.7006E-43:0:49:0:0:73:0	1/1:255:79:76:1:75:97.4%:2.0875E-43:63:53:1:0:72:3	0/1:138:101:97:57:39:39.8%:1.383E-14:55:47:56:1:37:2
c44989_g1_i4	975	.	G	C	.	PASS	ADP=42;WT=5;HET=1;HOM=0;NC=0	GT:GQ:SDP:DP:RD:AD:FREQ:PVAL:RBQ:ABQ:RDF:RDR:ADF:ADR	0/1:84:50:48:25:23:47.92%:3.6075E-9:49:43:23:2:23:0	0/0:52:27:27:27:0:0%:1E0:40:0:25:2:0:0	0/0:44:25:23:23:0:0%:1E0:45:0:23:0:0:0	0/0:107:63:58:58:0:0%:1E0:47:0:52:6:0:0	0/0:96:56:52:52:0:0%:1E0:40:0:49:3:0:0	0/0:93:51:49:49:0:0%:1E0:44:0:48:1:0:0
c44989_g1_i4	1215	.	A	T	.	PASS	ADP=115;WT=2;HET=1;HOM=3;NC=0	GT:GQ:SDP:DP:RD:AD:FREQ:PVAL:RBQ:ABQ:RDF:RDR:ADF:ADR	1/1:255:124:122:0:122:100%:6.9324E-73:0:54:0:0:83:39	1/1:255:76:75:0:75:100%:1.0773E-44:0:50:0:0:46:29	1/1:255:114:110:0:110:100%:1.1045E-65:0:51:0:0:74:36	0/0:288:158:153:153:0:0%:1E0:51:0:97:56:0:0	0/0:217:120:115:115:0:0%:1E0:49:0:64:51:0:0	0/1:167:116:115:68:47:40.87%:1.8411E-17:52:51:44:24:27:20
c44989_g1_i4	1296	.	A	G	.	PASS	ADP=50;WT=2;HET=2;HOM=2;NC=0	GT:GQ:SDP:DP:RD:AD:FREQ:PVAL:RBQ:ABQ:RDF:RDR:ADF:ADR	0/1:107:59:58:29:29:50%:1.6514E-11:39:40:7:22:7:22	1/1:188:33:33:0:33:100%:1.3852E-19:0:38:0:0:7:26	1/1:255:52:51:0:51:100%:2.5024E-30:0:37:0:0:11:40	0/0:134:72:71:71:0:0%:1E0:37:0:16:55:0:0	0/0:100:57:53:53:0:0%:1E0:36:0:7:46:0:0	0/1:65:40:39:21:18:46.15%:2.9336E-7:38:35:7:14:5:13
c44989_g1_i4	1359	.	G	A	.	PASS	ADP=27;WT=5;HET=1;HOM=0;NC=0	GT:GQ:SDP:DP:RD:AD:FREQ:PVAL:RBQ:ABQ:RDF:RDR:ADF:ADR	0/1:50:30:30:16:14:46.67%:8.3837E-6:35:54:6:10:9:5	0/0:37:19:19:19:0:0%:1E0:44:0:7:12:0:0	0/0:52:29:27:27:0:0%:1E0:41:0:9:18:0:0	0/0:55:29:29:29:0:0%:1E0:42:0:9:20:0:0	0/0:55:32:30:30:0:0%:1E0:46:0:13:17:0:0	0/0:55:30:29:29:0:0%:1E0:47:0:19:10:0:0
c44989_g1_i4	2421	.	A	T	.	PASS	ADP=7;WT=1;HET=1;HOM=0;NC=4	GT:GQ:SDP:DP:RD:AD:FREQ:PVAL:RBQ:ABQ:RDF:RDR:ADF:ADR	0/1:22:10:10:4:6:60%:5.418E-3:42:37:2:2:3:3	0/0:21:12:12:12:0:0%:1E0:49:0:6:6:0:0	./.:.:7	./.:.:2	./.:.:5	./.:.:6
c44989_g1_i4	2643	.	C	T	.	PASS	ADP=8;WT=2;HET=0;HOM=2;NC=2	GT:GQ:SDP:DP:RD:AD:FREQ:PVAL:RBQ:ABQ:RDF:RDR:ADF:ADR	0/0:3:10:10:6:4:40%:4.3344E-2:54:44:3:3:3:1	1/1:46:9:9:0:9:100%:2.0568E-5:0:42:0:0:7:2	1/1:46:9:9:0:9:100%:2.0568E-5:0:51:0:0:7:2	0/0:21:13:12:12:0:0%:1E0:50:0:6:6:0:0	./.:.:6	./.:.:7
c44989_g1_i4	2757	.	A	G	.	PASS	ADP=11;WT=3;HET=1;HOM=2;NC=0	GT:GQ:SDP:DP:RD:AD:FREQ:PVAL:RBQ:ABQ:RDF:RDR:ADF:ADR	0/0:1:9:9:4:5:55.56%:1.4706E-2:54:47:4:0:4:1	0/0:25:13:13:13:0:0%:1E0:45:0:13:0:0:0	0/0:17:10:10:10:0:0%:1E0:48:0:8:2:0:0	1/1:70:14:13:0:13:100%:9.6148E-8:0:62:0:0:12:1	1/1:41:8:8:0:8:100%:7.77E-5:0:54:0:0:8:0	0/1:20:14:14:8:6:42.86%:7.971E-3:62:48:8:0:6:0
c44989_g1_i4	2931	.	T	C	.	PASS	ADP=7;WT=2;HET=0;HOM=2;NC=2	GT:GQ:SDP:DP:RD:AD:FREQ:PVAL:RBQ:ABQ:RDF:RDR:ADF:ADR	0/0:1:10:10:5:5:50%:1.6254E-2:50:37:3:2:1:4	1/1:58:12:11:0:11:100%:1.4176E-6:0:38:0:0:3:8	1/1:46:12:9:0:9:100%:2.0568E-5:0:40:0:0:3:6	./.:.:4	./.:.:5	0/0:0:8:8:3:5:62.5%:1.2821E-2:36:50:1:2:2:3
c34010_g1_i2	402	.	G	T	.	PASS	ADP=8;WT=0;HET=1;HOM=1;NC=4	GT:GQ:SDP:DP:RD:AD:FREQ:PVAL:RBQ:ABQ:RDF:RDR:ADF:ADR	./.:.:7	./.:.:2	./.:.:7	0/1:20:18:18:12:6:33.33%:9.5308E-3:56:44:10:2:6:0	./.:.:4	1/1:34:10:10:2:8:80%:3.5723E-4:65:48:2:0:8:0
c34010_g1_i2	418	.	T	C	.	PASS	ADP=9;WT=2;HET=2;HOM=0;NC=2	GT:GQ:SDP:DP:RD:AD:FREQ:PVAL:RBQ:ABQ:RDF:RDR:ADF:ADR	0/0:1:10:10:5:5:50%:1.6254E-2:70:38:5:0:5:0	./.:.:3	0/0:7:9:9:7:2:22.22%:2.3529E-1:56:54:6:1:2:0	0/1:24:17:17:10:7:41.18%:3.6151E-3:52:44:7:3:7:0	./.:.:4	0/1:36:13:13:4:9:69.23%:2.2883E-4:72:50:4:0:9:0
c34010_g1_i2	432	.	A	C	.	PASS	ADP=9;WT=2;HET=2;HOM=0;NC=2	GT:GQ:SDP:DP:RD:AD:FREQ:PVAL:RBQ:ABQ:RDF:RDR:ADF:ADR	0/0:1:10:10:5:5:50%:1.6254E-2:63:38:5:0:5:0	./.:.:3	0/0:7:9:9:7:2:22.22%:2.3529E-1:65:54:6:1:2:0	0/1:25:16:15:8:7:46.67%:3.1609E-3:54:46:6:2:7:0	./.:.:5	0/1:36:13:13:4:9:69.23%:2.2883E-4:69:49:4:0:9:0
c34010_g1_i2	438	.	A	G	.	PASS	ADP=9;WT=2;HET=2;HOM=0;NC=2	GT:GQ:SDP:DP:RD:AD:FREQ:PVAL:RBQ:ABQ:RDF:RDR:ADF:ADR	0/0:1:10:10:5:5:50%:1.6254E-2:66:38:5:0:5:0	./.:.:3	0/0:7:9:9:7:2:22.22%:2.3529E-1:66:54:6:1:2:0	0/1:20:16:14:8:6:42.86%:7.971E-3:62:44:6:2:6:0	./.:.:5	0/1:36:13:13:4:9:69.23%:2.2883E-4:65:47:4:0:8:1
c34010_g1_i2	463	.	T	C	.	PASS	ADP=8;WT=2;HET=1;HOM=0;NC=3	GT:GQ:SDP:DP:RD:AD:FREQ:PVAL:RBQ:ABQ:RDF:RDR:ADF:ADR	0/0:1:9:9:4:4:44.44%:3.8462E-2:37:56:4:0:4:0	./.:.:3	./.:.:5	0/1:20:14:14:8:6:42.86%:7.971E-3:47:59:8:0:5:1	./.:.:3	0/0:8:16:16:12:4:25%:5.0612E-2:64:53:11:1:4:0
c34010_g1_i2	473	.	C	T	.	PASS	ADP=9;WT=2;HET=1;HOM=0;NC=3	GT:GQ:SDP:DP:RD:AD:FREQ:PVAL:RBQ:ABQ:RDF:RDR:ADF:ADR	0/0:3:10:10:6:4:40%:4.3344E-2:50:66:6:0:4:0	./.:.:5	./.:.:5	0/1:20:14:14:8:6:42.86%:7.971E-3:50:65:8:0:5:1	./.:.:3	0/0:14:17:17:14:3:17.65%:1.1364E-1:59:72:13:1:3:0
c34010_g1_i2	500	.	C	G	.	PASS	ADP=8;WT=2;HET=1;HOM=0;NC=3	GT:GQ:SDP:DP:RD:AD:FREQ:PVAL:RBQ:ABQ:RDF:RDR:ADF:ADR	0/0:4:9:9:6:3:33.33%:1.0294E-1:56:64:6:0:3:0	./.:.:2	./.:.:5	0/1:20:14:14:8:6:42.86%:7.971E-3:66:61:8:0:5:1	./.:.:3	0/0:15:16:16:14:2:12.5%:2.4194E-1:66:72:14:0:2:0
c33739_g1_i2	471	.	C	T	.	PASS	ADP=600;WT=4;HET=2;HOM=0;NC=0	GT:GQ:SDP:DP:RD:AD:FREQ:PVAL:RBQ:ABQ:RDF:RDR:ADF:ADR	0/0:865:486:483:481:2:0.41%:2.4974E-1:54:53:351:130:2:0	0/0:939:513:502:502:0:0%:1E0:50:0:339:163:0:0	0/1:255:537:523:254:269:51.43%:2.9365E-102:53:51:195:59:198:71	0/0:1022:554:545:545:0:0%:1E0:53:0:410:135:0:0	0/1:255:705:688:330:358:52.03%:2.475E-136:49:46:220:110:243:115	0/0:1614:875:862:862:0:0%:1E0:51:0:634:228:0:0
c33739_g1_i2	543	.	A	G	.	PASS	ADP=548;WT=4;HET=2;HOM=0;NC=0	GT:GQ:SDP:DP:RD:AD:FREQ:PVAL:RBQ:ABQ:RDF:RDR:ADF:ADR	0/0:921:511:503:502:1:0.2%:5E-1:48:26:340:162:0:1	0/0:843:473:462:461:1:0.22%:5E-1:47:32:303:158:0:1	0/1:255:469:457:266:191:41.79%:3.0333E-69:49:48:185:81:150:41	0/0:1007:548:537:537:0:0%:1E0:47:0:376:161:0:0	0/1:255:650:631:340:291:46.12%:1.7619E-107:48:46:237:103:225:66	0/0:1315:719:701:701:0:0%:1E0:49:0:501:200:0:0
c33739_g1_i2	669	.	T	C	.	PASS	ADP=632;WT=5;HET=1;HOM=0;NC=0	GT:GQ:SDP:DP:RD:AD:FREQ:PVAL:RBQ:ABQ:RDF:RDR:ADF:ADR	0/0:1085:606:593:591:1:0.17%:5E-1:50:32:468:123:0:1	0/0:899:495:479:479:0:0%:1E0:48:0:356:123:0:0	0/1:255:585:567:245:322:56.79%:4.7185E-126:48:49:182:63:253:69	0/0:1254:706:681:680:1:0.15%:5E-1:48:67:512:168:1:0	0/0:1391:775:756:755:1:0.13%:5E-1:48:68:540:215:1:0	0/0:1348:743:719:719:0:0%:1E0:52:0:558:161:0:0
c33739_g1_i2	942	.	T	C	.	PASS	ADP=82;WT=5;HET=1;HOM=0;NC=0	GT:GQ:SDP:DP:RD:AD:FREQ:PVAL:RBQ:ABQ:RDF:RDR:ADF:ADR	0/0:145:79:77:77:0:0%:1E0:59:0:71:6:0:0	0/0:115:62:62:62:0:0%:1E0:53:0:58:4:0:0	0/1:108:68:67:37:30:44.78%:1.3693E-11:59:53:35:2:29:1	0/0:152:83:82:82:0:0%:1E0:53:0:75:7:0:0	0/0:171:92:92:92:0:0%:1E0:54:0:89:3:0:0	0/0:212:114:114:114:0:0%:1E0:56:0:108:6:0:0
c45704_g1_i2	608	.	A	G	.	PASS	ADP=47;WT=5;HET=1;HOM=0;NC=0	GT:GQ:SDP:DP:RD:AD:FREQ:PVAL:RBQ:ABQ:RDF:RDR:ADF:ADR	0/0:78:44:41:41:0:0%:1E0:38:0:40:1:0:0	0/0:77:42:42:42:0:0%:1E0:37:0:41:1:0:0	0/0:122:67:66:66:0:0%:1E0:39:0:64:2:0:0	0/0:123:66:65:65:0:0%:1E0:38:0:64:1:0:0	0/0:77:45:42:42:0:0%:1E0:42:0:42:0:0:0	0/1:42:28:28:16:12:42.86%:5.4482E-5:44:47:15:1:11:1
c45704_g1_i2	707	.	C	T	.	PASS	ADP=154;WT=5;HET=1;HOM=0;NC=0	GT:GQ:SDP:DP:RD:AD:FREQ:PVAL:RBQ:ABQ:RDF:RDR:ADF:ADR	0/0:332:181:178:178:0:0%:1E0:58:0:165:13:0:0	0/0:261:140:139:139:0:0%:1E0:55:0:130:9:0:0	0/0:404:220:215:215:0:0%:1E0:59:0:202:13:0:0	0/0:291:157:155:155:0:0%:1E0:56:0:137:18:0:0	0/0:178:105:103:102:1:0.97%:5E-1:56:20:90:12:1:0	0/1:221:141:137:76:61:44.53%:7.2976E-23:56:55:72:4:58:3
c45704_g1_i2	761	.	G	A	.	PASS	ADP=202;WT=5;HET=0;HOM=1;NC=0	GT:GQ:SDP:DP:RD:AD:FREQ:PVAL:RBQ:ABQ:RDF:RDR:ADF:ADR	0/0:460:249:245:245:0:0%:1E0:58:0:205:40:0:0	0/0:396:216:211:211:0:0%:1E0:53:0:171:40:0:0	0/0:516:284:276:276:0:0%:1E0:56:0:218:58:0:0	0/0:344:187:183:183:0:0%:1E0:52:0:125:58:0:0	1/1:255:120:115:0:115:100%:1.1028E-68:0:51:0:0:77:38	0/0:330:190:185:184:1:0.54%:5E-1:59:72:170:14:1:0
c45704_g1_i2	809	.	C	T	.	PASS	ADP=187;WT=3;HET=0;HOM=3;NC=0	GT:GQ:SDP:DP:RD:AD:FREQ:PVAL:RBQ:ABQ:RDF:RDR:ADF:ADR	1/1:255:231:229:0:229:100%:3.6057E-137:0:55:0:0:142:87	1/1:255:206:205:0:205:100%:9.6033E-123:0:52:0:0:132:73	1/1:255:263:261:0:261:100%:2.0866E-156:0:53:0:0:153:108	0/0:295:160:158:158:0:0%:1E0:48:0:79:79:0:0	0/0:205:111:110:110:0:0%:1E0:48:0:54:56:0:0	0/0:303:162:161:161:0:0%:1E0:57:0:120:41:0:0
c45704_g1_i2	935	.	T	C	.	PASS	ADP=22;WT=5;HET=0;HOM=1;NC=0	GT:GQ:SDP:DP:RD:AD:FREQ:PVAL:RBQ:ABQ:RDF:RDR:ADF:ADR	0/0:25:14:14:14:0:0%:1E0:43:0:5:9:0:0	0/0:70:40:38:38:0:0%:1E0:37:0:2:36:0:0	0/0:52:27:27:27:0:0%:1E0:37:0:4:23:0:0	0/0:40:21:21:21:0:0%:1E0:36:0:1:20:0:0	1/1:93:17:17:0:17:100%:4.2852E-10:0:35:0:0:5:12	0/0:37:20:19:19:0:0%:1E0:37:0:3:16:0:0
c45704_g1_i2	983	.	C	A	.	PASS	ADP=15;WT=4;HET=0;HOM=2;NC=0	GT:GQ:SDP:DP:RD:AD:FREQ:PVAL:RBQ:ABQ:RDF:RDR:ADF:ADR	0/0:22:11:11:11:0:0%:1E0:57:0:7:4:0:0	0/0:37:21:19:19:0:0%:1E0:38:0:12:7:0:0	0/0:36:20:20:20:0:0%:1E0:43:0:10:10:0:0	1/1:52:10:10:0:10:100%:5.4125E-6:0:46:0:0:5:5	0/0:33:17:17:17:0:0%:1E0:39:0:12:5:0:0	1/1:76:15:14:0:14:100%:2.4927E-8:0:40:0:0:7:7
c45704_g1_i2	1394	.	C	T	.	PASS	ADP=338;WT=5;HET=0;HOM=1;NC=0	GT:GQ:SDP:DP:RD:AD:FREQ:PVAL:RBQ:ABQ:RDF:RDR:ADF:ADR	0/0:617:336:330:330:0:0%:1E0:50:0:269:61:0:0	0/0:568:310:304:304:0:0%:1E0:48:0:213:91:0:0	0/0:595:323:317:317:0:0%:1E0:50:0:245:72:0:0	0/0:726:396:387:387:0:0%:1E0:51:0:285:102:0:0	1/1:255:317:311:0:311:100%:1.7967E-186:0:51:0:0:217:94	0/0:719:392:383:383:0:0%:1E0:55:0:294:89:0:0
c45704_g1_i2	1430	.	G	A	.	PASS	ADP=344;WT=3;HET=0;HOM=3;NC=0	GT:GQ:SDP:DP:RD:AD:FREQ:PVAL:RBQ:ABQ:RDF:RDR:ADF:ADR	0/0:678:377:361:361:0:0%:1E0:48:0:281:80:0:0	0/0:554:308:295:295:0:0%:1E0:47:0:199:96:0:0	0/0:586:341:323:322:1:0.31%:5E-1:48:28:232:90:1:0	1/1:255:400:399:1:398:99.75%:8.4981E-237:68:48:1:0:249:149	1/1:255:321:312:0:312:100%:4.4989E-187:0:46:0:0:168:144	1/1:255:382:379:0:379:100%:2.2767E-227:0:53:0:0:252:127
c45704_g1_i2	1556	.	C	G	.	PASS	ADP=100;WT=5;HET=0;HOM=1;NC=0	GT:GQ:SDP:DP:RD:AD:FREQ:PVAL:RBQ:ABQ:RDF:RDR:ADF:ADR	0/0:276:153:148:148:0:0%:1E0:40:0:28:120:0:0	0/0:160:95:93:92:1:1.08%:5E-1:39:32:12:80:0:1	0/0:227:131:122:122:0:0%:1E0:40:0:24:98:0:0	0/0:190:106:102:102:0:0%:1E0:39:0:13:89:0:0	1/1:255:81:77:0:77:100%:6.8219E-46:0:37:0:0:9:68	0/0:107:60:58:58:0:0%:1E0:37:0:6:52:0:0
c41210_g1_i1	24	.	G	A	.	PASS	ADP=20;WT=5;HET=1;HOM=0;NC=0	GT:GQ:SDP:DP:RD:AD:FREQ:PVAL:RBQ:ABQ:RDF:RDR:ADF:ADR	0/0:40:25:22:22:0:0%:1E0:34:0:22:0:0:0	0/0:63:34:33:33:0:0%:1E0:34:0:33:0:0:0	0/0:18:10:9:9:0:0%:1E0:38:0:9:0:0:0	0/0:62:36:34:34:0:0%:1E0:35:0:34:0:0:0	0/0:22:13:11:11:0:0%:1E0:40:0:11:0:0:0	0/1:26:12:12:5:7:58.33%:2.2883E-3:35:35:5:0:7:0
c41210_g1_i1	120	.	T	C	.	PASS	ADP=140;WT=3;HET=1;HOM=2;NC=0	GT:GQ:SDP:DP:RD:AD:FREQ:PVAL:RBQ:ABQ:RDF:RDR:ADF:ADR	1/1:255:142:142:0:142:100%:6.8012E-85:0:53:0:0:142:0	1/1:255:191:182:0:182:100%:6.3678E-109:0:48:0:0:182:0	0/0:168:91:89:89:0:0%:1E0:46:0:88:1:0:0	0/0:340:189:181:181:0:0%:1E0:46:0:179:2:0:0	0/0:141:78:76:76:0:0%:1E0:44:0:76:0:0:0	0/1:255:178:174:87:87:50%:3.012E-33:43:42:87:0:87:0
c41210_g1_i1	135	.	C	T	.	PASS	ADP=146;WT=5;HET=1;HOM=0;NC=0	GT:GQ:SDP:DP:RD:AD:FREQ:PVAL:RBQ:ABQ:RDF:RDR:ADF:ADR	0/0:276:148:148:148:0:0%:1E0:54:0:148:0:0:0	0/0:359:195:191:191:0:0%:1E0:50:0:191:0:0:0	0/0:171:95:92:92:0:0%:1E0:48:0:92:0:0:0	0/0:355:193:190:190:0:0%:1E0:47:0:190:0:0:0	0/0:145:80:78:78:0:0%:1E0:44:0:78:0:0:0	0/1:255:186:182:90:92:50.55%:3.1804E-35:47:43:90:0:92:0
c41210_g1_i1	146	.	G	A	.	PASS	ADP=148;WT=5;HET=1;HOM=0;NC=0	GT:GQ:SDP:DP:RD:AD:FREQ:PVAL:RBQ:ABQ:RDF:RDR:ADF:ADR	0/0:280:151:149:149:0:0%:1E0:56:0:148:1:0:0	0/0:348:202:196:195:1:0.51%:5E-1:51:21:194:1:1:0	0/0:175:98:94:94:0:0%:1E0:48:0:94:0:0:0	0/0:351:199:188:188:0:0%:1E0:49:0:188:0:0:0	0/0:156:85:84:84:0:0%:1E0:43:0:84:0:0:0	0/1:255:191:180:87:93:51.67%:8.19E-36:52:48:87:0:93:0
c41210_g1_i1	153	.	A	G	.	PASS	ADP=151;WT=3;HET=1;HOM=2;NC=0	GT:GQ:SDP:DP:RD:AD:FREQ:PVAL:RBQ:ABQ:RDF:RDR:ADF:ADR	1/1:255:153:153:0:153:100%:1.683E-91:0:55:0:0:152:1	1/1:255:202:197:0:196:99.49%:2.4616E-117:0:50:0:0:193:3	0/0:175:99:94:94:0:0%:1E0:52:0:94:0:0:0	0/0:366:202:196:196:0:0%:1E0:54:0:196:0:0:0	0/0:153:85:81:81:0:0%:1E0:47:0:81:0:0:0	0/1:255:194:187:91:96:51.34%:6.9808E-37:54:47:91:0:96:0
c41210_g1_i1	165	.	A	C	.	PASS	ADP=154;WT=3;HET=1;HOM=2;NC=0	GT:GQ:SDP:DP:RD:AD:FREQ:PVAL:RBQ:ABQ:RDF:RDR:ADF:ADR	1/1:255:158:152:0:152:100%:6.7102E-91:0:56:0:0:149:3	1/1:255:203:192:0:192:100%:6.2372E-115:0:51:0:0:189:3	0/0:179:102:96:96:0:0%:1E0:51:0:95:1:0:0	0/0:378:204:201:201:0:0%:1E0:53:0:200:1:0:0	0/0:164:87:87:87:0:0%:1E0:45:0:86:1:0:0	0/1:255:200:196:93:103:52.55%:8.7123E-40:55:47:92:1:102:1
c41210_g1_i1	192	.	A	C	.	PASS	ADP=161;WT=2;HET=1;HOM=3;NC=0	GT:GQ:SDP:DP:RD:AD:FREQ:PVAL:RBQ:ABQ:RDF:RDR:ADF:ADR	0/0:295:158:158:158:0:0%:1E0:51:0:117:41:0:0	0/0:373:209:200:200:0:0%:1E0:49:0:137:63:0:0	1/1:255:107:98:1:97:98.98%:1.7318E-56:36:46:1:0:80:17	1/1:255:214:208:0:208:100%:1.5114E-124:0:48:0:0:158:50	1/1:255:94:89:0:89:100%:4.3706E-53:0:41:0:0:79:10	0/1:255:216:213:115:98:46.01%:1.3173E-36:46:52:96:19:83:15
c41210_g1_i1	226	.	A	C	.	PASS	ADP=166;WT=3;HET=1;HOM=2;NC=0	GT:GQ:SDP:DP:RD:AD:FREQ:PVAL:RBQ:ABQ:RDF:RDR:ADF:ADR	1/1:255:169:156:0:156:100%:2.6554E-93:0:45:0:0:77:79	1/1:255:225:206:0:206:100%:2.4067E-123:0:41:0:0:81:125	0/0:216:128:116:116:0:0%:1E0:40:0:70:46:0:0	0/0:385:236:205:205:0:0%:1E0:38:0:90:115:0:0	0/0:164:106:87:87:0:0%:1E0:36:0:62:25:0:0	0/1:255:245:231:99:132:57.14%:3.8215E-52:40:45:41:58:80:52
c41210_g1_i1	231	.	T	C	.	PASS	ADP=178;WT=4;HET=0;HOM=2;NC=0	GT:GQ:SDP:DP:RD:AD:FREQ:PVAL:RBQ:ABQ:RDF:RDR:ADF:ADR	1/1:255:168:160:0:160:100%:1.0505E-95:0:44:0:0:82:78	1/1:255:223:211:0:211:100%:2.3786E-126:0:41:0:0:82:129	0/0:215:127:123:122:1:0.81%:5E-1:39:21:69:53:1:0	0/0:441:243:235:235:0:0%:1E0:38:0:109:126:0:0	0/0:187:103:99:99:0:0%:1E0:37:0:74:25:0:0	0/0:452:251:242:242:0:0%:1E0:44:0:122:120:0:0
c41210_g1_i1	235	.	C	T	.	PASS	ADP=184;WT=3;HET=1;HOM=2;NC=0	GT:GQ:SDP:DP:RD:AD:FREQ:PVAL:RBQ:ABQ:RDF:RDR:ADF:ADR	1/1:255:169:160:0:159:99.38%:4.1887E-95:0:43:0:0:80:79	1/1:255:224:215:0:215:99.08%:9.3788E-129:0:40:0:0:80:135	0/0:250:136:134:134:0:0%:1E0:37:0:81:53:0:0	0/0:460:258:246:246:0:0%:1E0:37:0:122:124:0:0	0/0:194:109:103:103:0:0%:1E0:36:0:81:22:0:0	0/1:255:256:246:112:134:54.47%:4.0048E-52:39:44:49:63:78:56
c41210_g1_i1	243	.	C	T	.	PASS	ADP=194;WT=4;HET=0;HOM=2;NC=0	GT:GQ:SDP:DP:RD:AD:FREQ:PVAL:RBQ:ABQ:RDF:RDR:ADF:ADR	1/1:255:171:169:0:169:100%:4.1181E-101:0:42:0:0:77:92	1/1:255:233:227:0:227:100%:5.7439E-136:0:39:0:0:85:142	0/0:234:139:133:132:1:0.75%:5E-1:36:21:76:56:0:1	0/0:486:270:260:260:0:0%:1E0:36:0:126:134:0:0	0/0:201:112:108:108:0:0%:1E0:36:0:82:26:0:0	0/0:509:278:271:271:0:0%:1E0:40:0:131:140:0:0
c41210_g1_i1	245	.	A	G	.	PASS	ADP=190;WT=5;HET=1;HOM=0;NC=0	GT:GQ:SDP:DP:RD:AD:FREQ:PVAL:RBQ:ABQ:RDF:RDR:ADF:ADR	0/0:314:172:167:167:0:0%:1E0:42:0:76:91:0:0	0/0:415:235:221:221:0:0%:1E0:39:0:87:134:0:0	0/0:250:141:134:134:0:0%:1E0:36:0:76:58:0:0	0/0:468:272:249:249:0:0%:1E0:36:0:120:129:0:0	0/0:194:111:103:103:0:0%:1E0:36:0:79:24:0:0	0/1:255:279:266:116:150:56.39%:6.4975E-59:37:42:47:69:80:70
c41210_g1_i1	258	.	A	G	.	PASS	ADP=190;WT=5;HET=1;HOM=0;NC=0	GT:GQ:SDP:DP:RD:AD:FREQ:PVAL:RBQ:ABQ:RDF:RDR:ADF:ADR	0/0:261:147:140:140:0:0%:1E0:43:0:67:73:0:0	0/0:363:209:204:203:1:0.49%:5E-1:40:21:73:130:0:1	0/0:269:148:143:143:0:0%:1E0:38:0:75:68:0:0	0/0:501:280:268:268:0:0%:1E0:38:0:123:145:0:0	0/0:204:125:117:116:1:0.85%:5E-1:37:36:72:44:1:0	0/1:255:285:272:117:155:56.99%:4.5688E-61:37:42:42:75:80:75
c41210_g1_i1	324	.	T	C	.	PASS	ADP=130;WT=3;HET=1;HOM=2;NC=0	GT:GQ:SDP:DP:RD:AD:FREQ:PVAL:RBQ:ABQ:RDF:RDR:ADF:ADR	1/1:255:85:83:0:83:100%:1.729E-49:0:48:0:0:46:37	1/1:255:103:100:0:100:100%:1.1044E-59:0:45:0:0:42:58	0/0:213:113:113:113:0:0%:1E0:48:0:64:49:0:0	0/0:343:188:184:184:0:0%:1E0:48:0:110:74:0:0	0/0:213:115:113:113:0:0%:1E0:44:0:58:55:0:0	0/1:255:191:189:75:114:60.32%:5.6981E-46:46:49:41:34:59:55
c41210_g1_i1	510	.	T	G	.	PASS	ADP=125;WT=5;HET=1;HOM=0;NC=0	GT:GQ:SDP:DP:RD:AD:FREQ:PVAL:RBQ:ABQ:RDF:RDR:ADF:ADR	0/0:108:57:57:57:0:0%:1E0:47:0:45:12:0:0	0/0:55:30:30:30:0:0%:1E0:50:0:23:7:0:0	0/0:241:142:138:137:1:0.72%:5E-1:44:35:108:29:1:0	0/0:434:236:231:231:0:0%:1E0:45:0:171:60:0:0	0/0:197:120:113:112:1:0.88%:5E-1:41:36:83:29:0:1	0/1:255:187:181:76:105:58.01%:8.1679E-42:48:48:55:21:90:15
c41210_g1_i1	531	.	G	T	.	PASS	ADP=127;WT=4;HET=0;HOM=2;NC=0	GT:GQ:SDP:DP:RD:AD:FREQ:PVAL:RBQ:ABQ:RDF:RDR:ADF:ADR	1/1:255:61:59:0:59:100%:4.1056E-35:0:49:0:0:44:15	1/1:170:31:30:0:30:100%:8.4556E-18:0:49:0:0:19:11	0/0:258:150:137:137:0:0%:1E0:44:0:98:39:0:0	0/0:468:262:249:249:0:0%:1E0:42:0:177:72:0:0	0/0:194:119:104:104:0:0%:1E0:41:0:74:30:0:0	0/0:329:199:186:185:1:0.54%:5E-1:48:36:142:43:1:0
c41210_g1_i1	552	.	T	C	.	PASS	ADP=128;WT=5;HET=1;HOM=0;NC=0	GT:GQ:SDP:DP:RD:AD:FREQ:PVAL:RBQ:ABQ:RDF:RDR:ADF:ADR	0/0:100:56:54:54:0:0%:1E0:49:0:38:16:0:0	0/0:51:28:28:28:0:0%:1E0:49:0:16:12:0:0	0/0:265:146:142:142:0:0%:1E0:47:0:90:52:0:0	0/0:456:248:243:243:0:0%:1E0:46:0:166:77:0:0	0/0:217:117:115:115:0:0%:1E0:47:0:79:36:0:0	0/1:255:194:187:73:114:60.96%:3.7666E-46:47:52:45:28:91:23
c41210_g1_i1	765	.	A	C	.	PASS	ADP=15;WT=3;HET=1;HOM=0;NC=2	GT:GQ:SDP:DP:RD:AD:FREQ:PVAL:RBQ:ABQ:RDF:RDR:ADF:ADR	./.:.:4	./.:.:5	0/0:18:13:13:12:1:7.69%:5E-1:33:32:0:12:0:1	0/0:57:43:42:40:2:4.76%:2.4699E-1:34:28:2:38:0:2	0/0:33:17:17:17:0:0%:1E0:33:0:0:17:0:0	0/1:35:14:14:5:9:64.29%:2.8986E-4:34:36:0:5:0:9
c42400_g1_i1	409	.	C	A	.	PASS	ADP=7;WT=2;HET=0;HOM=1;NC=3	GT:GQ:SDP:DP:RD:AD:FREQ:PVAL:RBQ:ABQ:RDF:RDR:ADF:ADR	./.:.:4	1/1:41:8:8:0:8:100%:7.77E-5:0:44:0:0:8:0	0/0:4:12:11:7:4:36.36%:4.5113E-2:37:36:7:0:4:0	./.:.:5	./.:.:6	0/0:17:10:10:10:0:0%:1E0:35:0:7:3:0:0
c42400_g1_i1	648	.	T	C	.	PASS	ADP=35;WT=1;HET=2;HOM=3;NC=0	GT:GQ:SDP:DP:RD:AD:FREQ:PVAL:RBQ:ABQ:RDF:RDR:ADF:ADR	1/1:255:47:47:0:47:100%:6.1512E-28:0:53:0:0:46:1	0/0:63:33:33:33:0:0%:1E0:44:0:33:0:0:0	0/1:62:34:34:17:17:50%:5.1914E-7:57:48:17:0:17:0	1/1:129:23:23:0:23:100%:1.2146E-13:0:47:0:0:22:1	0/1:77:42:42:21:21:50%:1.6451E-8:51:50:21:0:21:0	1/1:194:37:34:0:34:100%:3.5146E-20:0:49:0:0:33:1
c42400_g1_i1	663	.	A	G	.	PASS	ADP=37;WT=1;HET=2;HOM=3;NC=0	GT:GQ:SDP:DP:RD:AD:FREQ:PVAL:RBQ:ABQ:RDF:RDR:ADF:ADR	1/1:255:46:45:0:45:100%:9.6314E-27:0:57:0:0:44:1	0/0:66:37:36:36:0:0%:1E0:56:0:36:0:0:0	0/1:67:36:35:17:18:51.43%:1.9562E-7:68:51:17:0:18:0	1/1:135:25:24:0:24:100%:3.101E-14:0:49:0:0:21:3	0/1:71:47:46:26:20:43.48%:6.7171E-8:55:53:25:1:20:0	1/1:206:38:36:0:36:100%:2.2598E-21:0:56:0:0:35:1
c42400_g1_i1	876	.	T	C	.	PASS	ADP=149;WT=3;HET=2;HOM=1;NC=0	GT:GQ:SDP:DP:RD:AD:FREQ:PVAL:RBQ:ABQ:RDF:RDR:ADF:ADR	0/0:389:213:207:207:0:0%:1E0:48:0:195:12:0:0	1/1:255:119:114:0:114:100%:4.392E-68:0:43:0:0:103:11	0/1:162:111:104:59:45:43.27%:6.1736E-17:42:42:57:2:41:4	0/0:332:187:178:178:0:0%:1E0:44:0:165:13:0:0	0/1:255:189:176:74:102:57.95%:1.2667E-40:39:40:63:11:90:12	0/0:224:121:119:119:0:0%:1E0:43:0:106:13:0:0
c42400_g1_i1	1281	.	A	G	.	PASS	ADP=12;WT=4;HET=1;HOM=0;NC=1	GT:GQ:SDP:DP:RD:AD:FREQ:PVAL:RBQ:ABQ:RDF:RDR:ADF:ADR	0/0:25:13:13:13:0:0%:1E0:63:0:10:3:0:0	./.:.:6	0/0:4:9:9:6:3:33.33%:1.0294E-1:52:42:5:1:2:1	0/0:25:13:13:13:0:0%:1E0:44:0:8:5:0:0	0/1:24:17:17:10:7:41.18%:3.6151E-3:57:57:7:3:5:2	0/0:25:14:14:14:0:0%:1E0:56:0:12:2:0:0
c42400_g1_i1	1503	.	C	T	.	PASS	ADP=30;WT=3;HET=2;HOM=1;NC=0	GT:GQ:SDP:DP:RD:AD:FREQ:PVAL:RBQ:ABQ:RDF:RDR:ADF:ADR	0/0:44:26:24:24:0:0%:1E0:45:0:9:15:0:0	1/1:176:32:31:0:31:100%:2.1486E-18:0:43:0:0:12:19	0/1:80:38:37:16:21:56.76%:8.5014E-9:41:43:4:12:6:15	0/0:55:31:29:29:0:0%:1E0:41:0:10:19:0:0	0/1:41:36:34:22:12:35.29%:7.5302E-5:41:44:7:15:4:8	0/0:51:29:28:28:0:0%:1E0:38:0:5:23:0:0
c42400_g1_i1	1833	.	T	C	.	PASS	ADP=43;WT=3;HET=2;HOM=1;NC=0	GT:GQ:SDP:DP:RD:AD:FREQ:PVAL:RBQ:ABQ:RDF:RDR:ADF:ADR	0/0:104:56:56:56:0:0%:1E0:60:0:53:3:0:0	1/1:255:59:56:2:54:96.43%:4.2321E-30:36:59:2:0:52:2	0/1:68:32:32:14:18:56.25%:1.3089E-7:49:56:14:0:17:1	0/0:55:31:29:29:0:0%:1E0:58:0:29:0:0:0	0/1:73:41:41:21:20:48.78%:4.3347E-8:55:59:20:1:19:1	0/0:85:45:45:45:0:0%:1E0:61:0:43:2:0:0
c42400_g1_i1	1848	.	A	C	.	PASS	ADP=43;WT=3;HET=2;HOM=1;NC=0	GT:GQ:SDP:DP:RD:AD:FREQ:PVAL:RBQ:ABQ:RDF:RDR:ADF:ADR	0/0:108:58:57:57:0:0%:1E0:60:0:54:3:0:0	1/1:255:58:57:2:55:96.49%:1.1048E-30:32:58:2:0:54:1	0/1:64:31:31:14:17:54.84%:3.5853E-7:49:53:14:0:16:1	0/0:55:30:30:30:0:0%:1E0:58:0:30:0:0:0	0/1:61:37:37:20:17:45.95%:6.9312E-7:54:54:19:1:16:1	0/0:85:46:46:46:0:0%:1E0:63:0:44:2:0:0
c42400_g1_i1	2127	.	C	T	.	PASS	ADP=15;WT=3;HET=2;HOM=1;NC=0	GT:GQ:SDP:DP:RD:AD:FREQ:PVAL:RBQ:ABQ:RDF:RDR:ADF:ADR	0/0:36:21:20:20:0:0%:1E0:49:0:10:10:0:0	1/1:70:15:13:0:13:100%:9.6148E-8:0:38:0:0:2:11	0/1:34:15:15:6:9:60%:3.4983E-4:36:43:0:6:4:5	0/0:22:11:11:11:0:0%:1E0:38:0:2:9:0:0	0/1:27:21:21:13:8:38.1%:1.7241E-3:46:56:5:8:6:2	0/0:22:11:11:11:0:0%:1E0:45:0:5:6:0:0
c42400_g1_i1	2183	.	T	A	.	PASS	ADP=10;WT=4;HET=0;HOM=1;NC=1	GT:GQ:SDP:DP:RD:AD:FREQ:PVAL:RBQ:ABQ:RDF:RDR:ADF:ADR	0/0:29:15:15:15:0:0%:1E0:42:0:8:7:0:0	./.:.:7	1/1:29:9:9:2:7:77.78%:1.1312E-3:34:36:1:1:4:3	0/0:14:8:8:8:0:0%:1E0:44:0:6:2:0:0	0/0:3:12:12:7:5:41.67%:1.8634E-2:38:36:3:4:4:1	0/0:22:12:11:11:0:0%:1E0:43:0:7:4:0:0
c42400_g1_i1	2198	.	A	G	.	PASS	ADP=10;WT=3;HET=1;HOM=0;NC=2	GT:GQ:SDP:DP:RD:AD:FREQ:PVAL:RBQ:ABQ:RDF:RDR:ADF:ADR	0/0:29:16:16:16:0:0%:1E0:43:0:10:6:0:0	./.:.:5	./.:.:7	0/0:18:9:9:9:0:0%:1E0:45:0:8:1:0:0	0/1:20:14:14:8:6:42.86%:7.971E-3:42:42:5:3:5:1	0/0:22:11:11:11:0:0%:1E0:46:0:8:3:0:0
c42400_g1_i1	2292	.	T	C	.	PASS	ADP=10;WT=3;HET=1;HOM=0;NC=2	GT:GQ:SDP:DP:RD:AD:FREQ:PVAL:RBQ:ABQ:RDF:RDR:ADF:ADR	0/0:17:10:10:10:0:0%:1E0:60:0:7:3:0:0	./.:.:6	./.:.:7	0/0:22:11:11:11:0:0%:1E0:64:0:10:1:0:0	0/1:29:15:15:7:8:53.33%:1.0995E-3:55:53:4:3:6:2	0/0:21:12:12:12:0:0%:1E0:65:0:11:1:0:0
c42400_g1_i1	2574	.	G	A	.	PASS	ADP=8;WT=3;HET=1;HOM=0;NC=2	GT:GQ:SDP:DP:RD:AD:FREQ:PVAL:RBQ:ABQ:RDF:RDR:ADF:ADR	0/0:22:11:11:11:0:0%:1E0:47:0:6:5:0:0	./.:.:6	0/1:22:11:11:5:6:54.55%:6.192E-3:56:46:3:2:5:1	0/0:21:12:12:12:0:0%:1E0:47:0:8:4:0:0	./.:.:5	0/0:14:8:8:8:0:0%:1E0:47:0:8:0:0:0
c44173_g1_i3	266	.	A	T	.	PASS	ADP=9;WT=1;HET=1;HOM=1;NC=3	GT:GQ:SDP:DP:RD:AD:FREQ:PVAL:RBQ:ABQ:RDF:RDR:ADF:ADR	./.:.:3	./.:.:5	./.:.:5	0/0:21:12:12:12:0:0%:1E0:61:0:12:0:0:0	0/1:24:16:16:9:7:43.75%:3.3988E-3:51:53:9:0:6:1	1/1:99:19:18:0:18:100%:1.1019E-10:0:52:0:0:18:0
c44173_g1_i3	286	.	C	A	.	PASS	ADP=10;WT=1;HET=2;HOM=0;NC=3	GT:GQ:SDP:DP:RD:AD:FREQ:PVAL:RBQ:ABQ:RDF:RDR:ADF:ADR	./.:.:3	./.:.:5	./.:.:5	0/0:25:13:13:13:0:0%:1E0:56:0:13:0:0:0	0/1:28:18:17:9:8:47.06%:1.3389E-3:54:60:9:0:7:1	0/1:20:19:18:12:6:33.33%:9.5308E-3:54:54:11:1:6:0
c44173_g1_i3	451	.	T	C	.	PASS	ADP=16;WT=1;HET=1;HOM=2;NC=2	GT:GQ:SDP:DP:RD:AD:FREQ:PVAL:RBQ:ABQ:RDF:RDR:ADF:ADR	./.:.:4	./.:.:6	1/1:58:11:11:0:11:100%:1.4176E-6:0:53:0:0:9:2	1/1:87:18:16:0:16:100%:1.6637E-9:0:48:0:0:13:3	0/1:63:25:25:9:16:64%:4.1493E-7:54:49:8:1:12:4	0/0:62:37:34:34:0:0%:1E0:55:0:28:6:0:0
c44173_g1_i3	454	.	T	C	.	PASS	ADP=16;WT=1;HET=1;HOM=2;NC=2	GT:GQ:SDP:DP:RD:AD:FREQ:PVAL:RBQ:ABQ:RDF:RDR:ADF:ADR	./.:.:4	./.:.:6	1/1:58:11:11:0:11:100%:1.4176E-6:0:51:0:0:9:2	1/1:93:18:17:0:17:100%:4.2852E-10:0:49:0:0:14:3	0/1:59:25:24:9:15:62.5%:1.196E-6:55:49:8:1:10:5	0/0:70:38:38:38:0:0%:1E0:52:0:31:7:0:0
c44173_g1_i3	470	.	A	G	.	PASS	ADP=16;WT=1;HET=1;HOM=2;NC=2	GT:GQ:SDP:DP:RD:AD:FREQ:PVAL:RBQ:ABQ:RDF:RDR:ADF:ADR	./.:.:3	./.:.:6	1/1:52:12:10:0:10:100%:5.4125E-6:0:53:0:0:10:0	1/1:93:17:17:0:17:100%:4.2852E-10:0:43:0:0:16:1	0/1:32:19:19:10:9:47.37%:5.667E-4:56:54:8:2:9:0	0/0:78:41:41:41:0:0%:1E0:54:0:34:7:0:0
c44173_g1_i3	501	.	T	C	.	PASS	ADP=17;WT=1;HET=1;HOM=2;NC=2	GT:GQ:SDP:DP:RD:AD:FREQ:PVAL:RBQ:ABQ:RDF:RDR:ADF:ADR	./.:.:4	./.:.:6	1/1:64:12:12:0:12:100%:3.698E-7:0:53:0:0:12:0	1/1:117:22:21:0:21:100%:1.8578E-12:0:55:0:0:20:1	0/1:28:19:17:9:8:47.06%:1.3389E-3:64:62:9:0:8:0	0/0:89:48:47:47:0:0%:1E0:57:0:44:3:0:0
c44173_g1_i3	576	.	A	G	.	PASS	ADP=17;WT=3;HET=1;HOM=1;NC=1	GT:GQ:SDP:DP:RD:AD:FREQ:PVAL:RBQ:ABQ:RDF:RDR:ADF:ADR	./.:.:4	0/0:18:9:9:9:0:0%:1E0:55:0:6:3:0:0	0/0:22:13:11:11:0:0%:1E0:59:0:10:1:0:0	1/1:117:21:21:0:21:100%:1.8578E-12:0:52:0:0:15:6	0/1:55:22:22:8:14:63.64%:2.7817E-6:49:55:7:1:11:3	0/0:67:35:35:35:0:0%:1E0:51:0:27:8:0:0
c44173_g1_i3	587	.	G	T	.	PASS	ADP=17;WT=4;HET=1;HOM=0;NC=1	GT:GQ:SDP:DP:RD:AD:FREQ:PVAL:RBQ:ABQ:RDF:RDR:ADF:ADR	./.:.:4	0/0:17:10:10:10:0:0%:1E0:53:0:7:3:0:0	0/0:25:13:13:13:0:0%:1E0:49:0:9:4:0:0	0/0:36:20:20:20:0:0%:1E0:53:0:14:6:0:0	0/0:40:21:21:21:0:0%:1E0:49:0:15:6:0:0	0/1:94:34:34:11:23:67.65%:3.5675E-10:38:51:7:4:17:6
c44173_g1_i3	646	.	T	A	.	PASS	ADP=14;WT=3;HET=1;HOM=1;NC=1	GT:GQ:SDP:DP:RD:AD:FREQ:PVAL:RBQ:ABQ:RDF:RDR:ADF:ADR	./.:.:4	0/0:17:10:10:10:0:0%:1E0:58:0:7:3:0:0	0/0:25:13:13:13:0:0%:1E0:50:0:8:5:0:0	1/1:76:14:14:0:14:100%:2.4927E-8:0:47:0:0:6:8	0/1:38:17:17:7:10:58.82%:1.4831E-4:50:51:5:2:6:4	0/0:51:28:28:28:0:0%:1E0:42:0:11:17:0:0
c44173_g1_i3	683	.	T	G	.	PASS	ADP=11;WT=2;HET=1;HOM=1;NC=2	GT:GQ:SDP:DP:RD:AD:FREQ:PVAL:RBQ:ABQ:RDF:RDR:ADF:ADR	./.:.:3	./.:.:7	0/0:17:10:10:10:0:0%:1E0:41:0:4:6:0:0	1/1:52:11:10:0:10:100%:5.4125E-6:0:42:0:0:5:5	0/1:30:14:14:6:8:57.14%:9.6618E-4:48:35:3:3:5:3	0/0:40:22:22:22:0:0%:1E0:48:0:15:7:0:0
c44173_g1_i3	688	.	T	C	.	PASS	ADP=10;WT=3;HET=0;HOM=1;NC=2	GT:GQ:SDP:DP:RD:AD:FREQ:PVAL:RBQ:ABQ:RDF:RDR:ADF:ADR	./.:.:3	./.:.:7	1/1:52:10:10:0:10:100%:5.4125E-6:0:41:0:0:4:6	0/0:17:11:10:10:0:0%:1E0:43:0:5:5:0:0	0/0:25:14:13:13:0:0%:1E0:46:0:7:6:0:0	0/0:40:22:22:22:0:0%:1E0:48:0:14:8:0:0
c44173_g1_i3	760	.	G	C	.	PASS	ADP=7;WT=0;HET=2;HOM=0;NC=4	GT:GQ:SDP:DP:RD:AD:FREQ:PVAL:RBQ:ABQ:RDF:RDR:ADF:ADR	./.:.:0	./.:.:5	./.:.:5	./.:.:5	0/1:40:15:15:5:10:66.67%:9.995E-5:57:56:3:2:8:2	0/1:44:17:16:5:11:68.75%:3.3854E-5:35:52:2:3:7:4
c44173_g1_i3	777	.	A	T	.	PASS	ADP=5;WT=1;HET=1;HOM=0;NC=4	GT:GQ:SDP:DP:RD:AD:FREQ:PVAL:RBQ:ABQ:RDF:RDR:ADF:ADR	./.:.:0	./.:.:0	./.:.:0	./.:.:6	0/0:29:16:16:16:0:0%:1E0:59:0:12:4:0:0	0/1:26:12:12:5:7:58.33%:2.2883E-3:36:59:0:5:6:1
c44173_g1_i3	783	.	A	T	.	PASS	ADP=7;WT=1;HET=1;HOM=0;NC=4	GT:GQ:SDP:DP:RD:AD:FREQ:PVAL:RBQ:ABQ:RDF:RDR:ADF:ADR	./.:.:0	./.:.:5	./.:.:5	./.:.:7	0/0:29:16:16:16:0:0%:1E0:62:0:12:4:0:0	0/1:25:14:14:7:7:50%:2.8986E-3:37:59:2:5:6:1
c39777_g1_i1	2569	.	C	T	.	PASS	ADP=96;WT=3;HET=0;HOM=3;NC=0	GT:GQ:SDP:DP:RD:AD:FREQ:PVAL:RBQ:ABQ:RDF:RDR:ADF:ADR	1/1:255:71:70:0:70:100%:1.0659E-41:0:53:0:0:52:18	1/1:255:49:48:0:48:100%:1.554E-28:0:49:0:0:36:12	1/1:255:68:66:0:66:100%:2.6498E-39:0:50:0:0:53:13	0/0:250:140:133:133:0:0%:1E0:48:0:116:17:0:0	0/0:277:161:158:157:1:0.63%:5E-1:45:72:133:24:1:0	0/0:174:104:102:101:1:0.98%:5E-1:48:36:77:24:1:0
c39777_g1_i1	2593	.	G	A	.	PASS	ADP=97;WT=3;HET=0;HOM=3;NC=0	GT:GQ:SDP:DP:RD:AD:FREQ:PVAL:RBQ:ABQ:RDF:RDR:ADF:ADR	1/1:255:74:74:0:70:100%:1.0659E-41:0:52:0:0:50:20	1/1:236:45:43:0:41:100%:2.3541E-24:0:50:0:0:28:13	1/1:255:69:67:0:65:100%:1.0519E-38:0:51:0:0:45:20	0/0:261:144:139:139:0:0%:1E0:48:0:112:27:0:0	0/0:270:158:154:153:1:0.65%:5E-1:50:36:122:31:0:1	0/0:202:112:107:107:0:0%:1E0:51:0:74:33:0:0
c39777_g1_i1	2596	.	A	G	.	PASS	ADP=96;WT=3;HET=0;HOM=3;NC=0	GT:GQ:SDP:DP:RD:AD:FREQ:PVAL:RBQ:ABQ:RDF:RDR:ADF:ADR	1/1:255:73:73:3:70:95.89%:1.1955E-38:30:51:0:3:47:23	1/1:231:44:43:1:42:97.67%:6.6289E-24:30:47:0:1:28:14	1/1:255:69:68:2:66:97.06%:4.0594E-37:49:49:1:1:46:20	0/0:258:143:137:137:0:0%:1E0:49:0:108:29:0:0	0/0:266:158:152:151:1:0.66%:5E-1:50:36:124:27:0:1	0/0:201:112:108:108:0:0%:1E0:51:0:76:32:0:0
c39777_g1_i1	2632	.	C	A	.	PASS	ADP=77;WT=3;HET=0;HOM=3;NC=0	GT:GQ:SDP:DP:RD:AD:FREQ:PVAL:RBQ:ABQ:RDF:RDR:ADF:ADR	1/1:255:51:48:0:48:100%:1.554E-28:0:50:0:0:24:24	1/1:206:37:36:0:36:100%:2.2598E-21:0:47:0:0:16:20	1/1:255:58:57:0:57:100%:6.4572E-34:0:55:0:0:35:22	0/0:220:119:118:118:0:0%:1E0:53:0:82:36:0:0	0/0:228:126:121:121:0:0%:1E0:52:0:77:44:0:0	0/0:160:87:86:86:0:0%:1E0:55:0:61:25:0:0
c39777_g1_i1	2644	.	G	A	.	PASS	ADP=66;WT=3;HET=0;HOM=3;NC=0	GT:GQ:SDP:DP:RD:AD:FREQ:PVAL:RBQ:ABQ:RDF:RDR:ADF:ADR	1/1:200:35:35:0:35:100%:8.9137E-21:0:47:0:0:14:21	1/1:141:26:25:0:25:100%:7.9107E-15:0:46:0:0:14:11	1/1:224:40:39:0:39:100%:3.6742E-23:0:58:0:0:28:11	0/0:201:112:108:108:0:0%:1E0:51:0:71:37:0:0	0/0:224:119:119:119:0:0%:1E0:49:0:69:50:0:0	0/0:138:74:73:73:0:0%:1E0:57:0:55:18:0:0
c39777_g1_i1	2671	.	G	A	.	PASS	ADP=62;WT=3;HET=0;HOM=3;NC=0	GT:GQ:SDP:DP:RD:AD:FREQ:PVAL:RBQ:ABQ:RDF:RDR:ADF:ADR	1/1:152:27:27:0:27:100%:5.1363E-16:0:40:0:0:4:23	1/1:141:25:25:0:25:100%:7.9107E-15:0:36:0:0:1:24	1/1:188:33:33:0:33:100%:1.3852E-19:0:42:0:0:6:27	0/0:201:109:108:108:0:0%:1E0:48:0:52:56:0:0	0/0:212:115:114:114:0:0%:1E0:43:0:31:83:0:0	0/0:130:72:70:70:0:0%:1E0:48:0:28:42:0:0
c39777_g1_i1	2677	.	C	T	.	PASS	ADP=60;WT=3;HET=0;HOM=3;NC=0	GT:GQ:SDP:DP:RD:AD:FREQ:PVAL:RBQ:ABQ:RDF:RDR:ADF:ADR	1/1:146:27:26:0:26:100%:2.0165E-15:0:41:0:0:4:22	1/1:141:25:25:0:25:100%:7.9107E-15:0:35:0:0:1:24	1/1:188:33:33:0:33:100%:1.3852E-19:0:42:0:0:6:27	0/0:178:105:103:102:1:0.97%:5E-1:48:28:47:55:1:0	0/0:209:115:112:112:0:0%:1E0:42:0:31:81:0:0	0/0:122:69:66:66:0:0%:1E0:45:0:27:39:0:0
c47790_g2_i2	476	.	G	A	.	PASS	ADP=210;WT=5;HET=0;HOM=1;NC=0	GT:GQ:SDP:DP:RD:AD:FREQ:PVAL:RBQ:ABQ:RDF:RDR:ADF:ADR	0/0:711:388:380:380:0:0%:1E0:50:0:368:12:0:0	0/0:370:205:198:198:0:0%:1E0:41:0:186:12:0:0	0/0:463:275:257:256:1:0.39%:5E-1:41:21:246:10:1:0	0/0:426:240:227:227:0:0%:1E0:38:0:212:15:0:0	1/1:255:70:66:2:64:96.97%:6.0362E-36:58:42:2:0:59:5	0/0:254:142:135:135:0:0%:1E0:38:0:115:20:0:0
c47790_g2_i2	530	.	G	A	.	PASS	ADP=278;WT=1;HET=2;HOM=3;NC=0	GT:GQ:SDP:DP:RD:AD:FREQ:PVAL:RBQ:ABQ:RDF:RDR:ADF:ADR	0/0:880:519:502:499:3:0.6%:1.2463E-1:49:29:452:47:3:0	0/1:255:279:256:160:93:36.33%:2.9706E-33:43:40:146:14:86:7	0/1:255:392:360:254:103:28.61%:1.76E-35:44:41:231:23:95:8	1/1:255:337:303:0:303:100%:1.1622E-181:0:42:0:0:280:23	1/1:255:85:69:3:66:95.65%:2.5246E-36:54:41:3:0:57:9	1/1:255:198:182:0:182:100%:6.3678E-109:0:39:0:0:166:16
c47790_g2_i2	671	.	A	G	.	PASS	ADP=317;WT=5;HET=0;HOM=1;NC=0	GT:GQ:SDP:DP:RD:AD:FREQ:PVAL:RBQ:ABQ:RDF:RDR:ADF:ADR	0/0:783:442:430:429:1:0.23%:5E-1:46:36:173:256:0:1	0/0:580:315:309:309:0:0%:1E0:44:0:117:192:0:0	0/0:727:416:400:399:1:0.25%:5E-1:44:36:148:251:0:1	0/0:708:397:390:389:1:0.26%:5E-1:42:63:130:259:1:0	1/1:255:119:117:0:117:100%:6.952E-70:0:46:0:0:56:61	0/0:482:267:258:258:0:0%:1E0:46:0:112:146:0:0
c47790_g2_i2	680	.	C	T	.	PASS	ADP=269;WT=5;HET=0;HOM=1;NC=0	GT:GQ:SDP:DP:RD:AD:FREQ:PVAL:RBQ:ABQ:RDF:RDR:ADF:ADR	0/0:615:347:340:339:1:0.29%:5E-1:47:28:144:195:1:0	0/0:509:278:271:271:0:0%:1E0:45:0:102:169:0:0	0/0:610:336:325:325:0:0%:1E0:44:0:117:208:0:0	0/0:614:333:327:327:0:0%:1E0:43:0:102:225:0:0	1/1:255:112:111:0:110:99.1%:1.1045E-65:0:48:0:0:55:55	0/0:452:246:242:242:0:0%:1E0:46:0:91:151:0:0
c47790_g2_i2	1319	.	T	C	.	PASS	ADP=105;WT=5;HET=0;HOM=1;NC=0	GT:GQ:SDP:DP:RD:AD:FREQ:PVAL:RBQ:ABQ:RDF:RDR:ADF:ADR	0/0:220:121:118:118:0:0%:1E0:47:0:68:50:0:0	0/0:182:100:98:98:0:0%:1E0:47:0:57:41:0:0	0/0:231:127:124:124:0:0%:1E0:46:0:70:54:0:0	0/0:209:111:111:111:0:0%:1E0:48:0:66:45:0:0	1/1:255:79:76:0:76:100%:2.711E-45:0:44:0:0:43:33	0/0:197:107:106:106:0:0%:1E0:51:0:73:33:0:0
c47790_g2_i2	1373	.	G	T	.	PASS	ADP=105;WT=4;HET=2;HOM=0;NC=0	GT:GQ:SDP:DP:RD:AD:FREQ:PVAL:RBQ:ABQ:RDF:RDR:ADF:ADR	0/0:220:121:118:118:0:0%:1E0:45:0:48:70:0:0	0/1:143:96:93:53:40:43.01%:4.1465E-15:42:40:12:41:8:32	0/1:178:123:121:70:50:41.32%:1.329E-18:42:48:20:50:20:30	0/0:213:115:113:113:0:0%:1E0:43:0:36:77:0:0	0/0:157:84:83:83:0:0%:1E0:36:0:8:75:0:0	0/0:197:107:106:106:0:0%:1E0:47:0:47:59:0:0
c47790_g2_i2	1721	.	C	T	.	PASS	ADP=930;WT=4;HET=0;HOM=2;NC=0	GT:GQ:SDP:DP:RD:AD:FREQ:PVAL:RBQ:ABQ:RDF:RDR:ADF:ADR	0/0:1637:892:874:874:0:0%:1E0:52:0:739:135:0:0	0/0:1798:989:960:960:0:0%:1E0:47:0:791:169:0:0	0/0:1724:960:934:933:1:0.11%:5E-1:48:72:779:154:1:0	1/1:255:954:898:0:898:100%:0E0:0:47:0:0:768:130	0/0:1839:1010:981:981:0:0%:1E0:46:0:808:173:0:0	1/1:255:991:935:4:931:99.57%:0E0:51:45:4:0:772:159
c47790_g2_i2	1793	.	T	C	.	PASS	ADP=695;WT=5;HET=0;HOM=1;NC=0	GT:GQ:SDP:DP:RD:AD:FREQ:PVAL:RBQ:ABQ:RDF:RDR:ADF:ADR	0/0:1176:649:628:628:0:0%:1E0:44:0:409:219:0:0	0/0:1363:756:728:728:0:0%:1E0:43:0:489:239:0:0	0/0:1209:675:646:646:0:0%:1E0:42:0:411:235:0:0	0/0:1415:788:756:756:0:0%:1E0:43:0:553:203:0:0	1/1:255:797:767:1:766:99.87%:0E0:36:41:1:0:520:246	0/0:1213:683:648:648:0:0%:1E0:42:0:449:199:0:0
c47790_g2_i2	1814	.	G	A	.	PASS	ADP=534;WT=3;HET=2;HOM=1;NC=0	GT:GQ:SDP:DP:RD:AD:FREQ:PVAL:RBQ:ABQ:RDF:RDR:ADF:ADR	1/1:255:457:440:3:437:99.32%:6.6396E-257:38:43:1:2:269:168	0/1:255:596:577:317:260:45.06%:1.4044E-95:41:44:187:130:173:87	0/1:255:500:477:272:205:42.98%:1.0415E-74:40:41:151:121:126:79	0/0:1154:657:615:615:0:0%:1E0:41:0:411:204:0:0	0/0:1122:649:612:611:1:0.16%:5E-1:40:21:376:235:1:0	0/0:910:516:485:485:0:0%:1E0:41:0:314:171:0:0
c47790_g2_i2	1854	.	G	T	.	PASS	ADP=366;WT=5;HET=0;HOM=1;NC=0	GT:GQ:SDP:DP:RD:AD:FREQ:PVAL:RBQ:ABQ:RDF:RDR:ADF:ADR	0/0:531:309:283:283:0:0%:1E0:45:0:140:143:0:0	0/0:685:396:365:365:0:0%:1E0:44:0:165:200:0:0	0/0:704:402:375:375:0:0%:1E0:43:0:186:189:0:0	0/0:678:396:361:361:0:0%:1E0:44:0:186:175:0:0	1/1:255:452:441:0:441:100%:1.1547E-264:0:46:0:0:253:188	0/0:700:400:374:374:0:0%:1E0:43:0:207:167:0:0
c47790_g2_i2	1858	.	A	G	.	PASS	ADP=348;WT=3;HET=2;HOM=1;NC=0	GT:GQ:SDP:DP:RD:AD:FREQ:PVAL:RBQ:ABQ:RDF:RDR:ADF:ADR	1/1:255:303:282:0:281:99.65%:1.9691E-168:0:45:0:0:143:138	0/1:255:384:354:174:179:50.56%:5.4576E-68:44:43:83:91:74:105	0/1:255:393:363:194:169:46.56%:7.8049E-63:42:44:83:111:87:82	0/0:614:362:327:327:0:0%:1E0:44:0:163:164:0:0	0/0:790:459:421:421:0:0%:1E0:46:0:229:192:0:0	0/0:647:397:346:346:0:0%:1E0:45:0:185:161:0:0
c47790_g2_i2	2100	.	A	G	.	PASS	ADP=35;WT=4;HET=0;HOM=2;NC=0	GT:GQ:SDP:DP:RD:AD:FREQ:PVAL:RBQ:ABQ:RDF:RDR:ADF:ADR	0/0:62:34:34:34:0:0%:1E0:62:0:30:4:0:0	0/0:77:42:42:42:0:0%:1E0:61:0:34:8:0:0	0/0:48:26:25:25:0:0%:1E0:57:0:19:6:0:0	1/1:212:38:37:0:37:100%:5.7269E-22:0:62:0:0:33:4	0/0:33:17:17:17:0:0%:1E0:64:0:15:2:0:0	1/1:255:56:55:0:55:100%:1.0149E-32:0:62:0:0:47:8
c37283_g1_i1	200	.	T	A	.	PASS	ADP=11;WT=3;HET=0;HOM=1;NC=2	GT:GQ:SDP:DP:RD:AD:FREQ:PVAL:RBQ:ABQ:RDF:RDR:ADF:ADR	1/1:52:10:10:0:10:100%:5.4125E-6:0:56:0:0:10:0	./.:.:7	0/0:5:8:8:6:2:25%:2.3333E-1:69:45:6:0:2:0	./.:.:7	0/0:33:17:17:17:0:0%:1E0:61:0:16:1:0:0	0/0:37:19:19:19:0:0%:1E0:66:0:19:0:0:0
c37283_g1_i1	568	.	T	C	.	PASS	ADP=216;WT=3;HET=1;HOM=2;NC=0	GT:GQ:SDP:DP:RD:AD:FREQ:PVAL:RBQ:ABQ:RDF:RDR:ADF:ADR	1/1:255:213:207:0:207:100%:6.0312E-124:0:51:0:0:180:27	1/1:255:181:177:0:177:100%:6.4306E-106:0:49:0:0:142:35	0/1:255:188:184:77:107:58.15%:1.2365E-42:55:49:70:7:96:11	0/0:422:236:226:226:0:0%:1E0:51:0:199:27:0:0	0/0:448:253:240:240:0:0%:1E0:49:0:207:33:0:0	0/0:497:271:266:266:0:0%:1E0:53:0:225:41:0:0
c37283_g1_i1	901	.	T	C	.	PASS	ADP=11;WT=1;HET=1;HOM=3;NC=1	GT:GQ:SDP:DP:RD:AD:FREQ:PVAL:RBQ:ABQ:RDF:RDR:ADF:ADR	1/1:81:15:15:0:15:100%:6.4467E-9:0:47:0:0:12:3	1/1:46:9:9:0:9:100%:2.0568E-5:0:47:0:0:5:4	0/1:22:11:10:4:6:60%:5.418E-3:58:41:4:0:4:2	0/0:4:9:9:6:3:33.33%:1.0294E-1:54:72:5:1:3:0	./.:.:6	1/1:93:17:17:0:17:100%:4.2852E-10:0:50:0:0:16:1
c33456_g1_i1	29	.	G	T	.	PASS	ADP=16;WT=5;HET=1;HOM=0;NC=0	GT:GQ:SDP:DP:RD:AD:FREQ:PVAL:RBQ:ABQ:RDF:RDR:ADF:ADR	0/0:44:26:24:24:0:0%:1E0:50:0:24:0:0:0	0/0:29:17:16:16:0:0%:1E0:39:0:16:0:0:0	0/1:34:29:27:17:10:37.04%:3.5253E-4:40:49:17:0:10:0	0/0:25:13:13:13:0:0%:1E0:47:0:13:0:0:0	0/0:17:10:10:10:0:0%:1E0:47:0:10:0:0:0	0/0:18:9:9:9:0:0%:1E0:44:0:9:0:0:0
c33456_g1_i1	157	.	G	A	.	PASS	ADP=23;WT=1;HET=5;HOM=0;NC=0	GT:GQ:SDP:DP:RD:AD:FREQ:PVAL:RBQ:ABQ:RDF:RDR:ADF:ADR	0/1:40:26:22:11:11:50%:9.1981E-5:56:28:9:2:11:0	0/0:8:24:17:12:5:29.41%:2.2239E-2:52:27:10:2:5:0	0/1:39:24:23:12:11:47.83%:1.0135E-4:65:29:11:1:10:1	0/1:38:30:28:17:11:39.29%:1.4422E-4:55:27:17:0:11:0	0/1:23:22:20:13:7:35%:4.158E-3:49:27:13:0:7:0	0/1:34:32:29:19:10:34.48%:3.8387E-4:55:31:18:1:10:0
c33456_g1_i1	159	.	A	G	.	PASS	ADP=23;WT=1;HET=5;HOM=0;NC=0	GT:GQ:SDP:DP:RD:AD:FREQ:PVAL:RBQ:ABQ:RDF:RDR:ADF:ADR	0/1:40:26:22:11:11:50%:9.1981E-5:58:28:9:2:11:0	0/0:8:24:16:12:4:25%:5.0612E-2:54:28:11:1:4:0	0/1:44:24:24:12:12:50%:3.8815E-5:67:28:11:1:11:1	0/1:38:30:28:17:11:39.29%:1.4422E-4:61:26:17:0:11:0	0/1:23:22:20:13:7:35%:4.158E-3:55:27:13:0:7:0	0/1:30:32:29:20:9:31.03%:9.4048E-4:55:31:19:1:9:0
c33456_g1_i1	160	.	A	G	.	PASS	ADP=22;WT=1;HET=5;HOM=0;NC=0	GT:GQ:SDP:DP:RD:AD:FREQ:PVAL:RBQ:ABQ:RDF:RDR:ADF:ADR	0/1:40:27:22:11:11:50%:9.1981E-5:58:28:9:2:11:0	0/0:8:24:17:12:5:29.41%:2.2239E-2:55:27:11:1:5:0	0/1:39:24:23:12:11:47.83%:1.0135E-4:68:29:11:1:10:1	0/1:38:30:27:16:11:40.74%:1.362E-4:61:27:16:0:11:0	0/1:23:22:19:12:7:36.84%:3.9926E-3:58:27:12:0:7:0	0/1:30:32:28:19:9:32.14%:9.1169E-4:56:31:18:1:9:0
c33456_g1_i1	163	.	T	G	.	PASS	ADP=23;WT=1;HET=5;HOM=0;NC=0	GT:GQ:SDP:DP:RD:AD:FREQ:PVAL:RBQ:ABQ:RDF:RDR:ADF:ADR	0/1:40:26:22:11:11:50%:9.1981E-5:56:28:9:2:11:0	0/0:6:24:15:10:5:33.33%:2.1073E-2:59:27:10:0:5:0	0/1:39:24:23:12:11:47.83%:1.0135E-4:66:29:11:1:10:1	0/1:38:30:28:17:11:39.29%:1.4422E-4:58:27:17:0:11:0	0/1:23:22:20:12:7:35%:3.9926E-3:55:27:12:0:7:0	0/1:33:32:30:20:10:33.33%:3.9851E-4:53:30:19:1:10:0
c33456_g1_i1	164	.	T	A	.	PASS	ADP=23;WT=1;HET=5;HOM=0;NC=0	GT:GQ:SDP:DP:RD:AD:FREQ:PVAL:RBQ:ABQ:RDF:RDR:ADF:ADR	0/1:40:26:22:11:11:50%:9.1981E-5:58:28:9:2:10:1	0/0:8:24:17:12:5:29.41%:2.2239E-2:54:27:10:2:5:0	0/1:39:24:23:12:11:47.83%:1.0135E-4:66:29:11:1:10:1	0/1:38:30:28:17:11:39.29%:1.4422E-4:61:27:17:0:11:0	0/1:23:22:20:13:7:35%:4.158E-3:57:27:13:0:7:0	0/1:34:32:29:19:10:34.48%:3.8387E-4:56:30:18:1:10:0
c33456_g1_i1	165	.	C	T	.	PASS	ADP=23;WT=1;HET=5;HOM=0;NC=0	GT:GQ:SDP:DP:RD:AD:FREQ:PVAL:RBQ:ABQ:RDF:RDR:ADF:ADR	0/1:40:26:22:11:11:50%:9.1981E-5:58:28:9:2:10:1	0/0:8:24:18:13:5:27.78%:2.2727E-2:54:27:10:3:5:0	0/1:39:24:23:12:11:47.83%:1.0135E-4:65:29:11:1:10:1	0/1:38:30:28:17:11:39.29%:1.4422E-4:61:27:17:0:11:0	0/1:23:22:20:13:7:35%:4.158E-3:53:27:13:0:7:0	0/1:34:32:29:19:10:34.48%:3.8387E-4:55:30:17:2:10:0
c33456_g1_i1	278	.	T	C	.	PASS	ADP=15;WT=5;HET=1;HOM=0;NC=0	GT:GQ:SDP:DP:RD:AD:FREQ:PVAL:RBQ:ABQ:RDF:RDR:ADF:ADR	0/0:29:16:15:15:0:0%:1E0:42:0:3:12:0:0	0/0:29:16:15:15:0:0%:1E0:40:0:5:10:0:0	0/1:31:25:23:14:9:39.13%:7.4174E-4:45:46:4:10:4:5	0/0:29:16:16:16:0:0%:1E0:39:0:5:11:0:0	0/0:21:15:12:12:0:0%:1E0:37:0:1:11:0:0	0/0:22:12:11:11:0:0%:1E0:38:0:1:10:0:0
c23265_g1_i1	338	.	G	A	.	PASS	ADP=74;WT=5;HET=0;HOM=1;NC=0	GT:GQ:SDP:DP:RD:AD:FREQ:PVAL:RBQ:ABQ:RDF:RDR:ADF:ADR	0/0:213:113:113:113:0:0%:1E0:51:0:81:32:0:0	0/0:137:76:74:74:0:0%:1E0:50:0:50:24:0:0	0/0:190:104:101:101:0:0%:1E0:50:0:55:46:0:0	0/0:93:50:49:49:0:0%:1E0:47:0:33:16:0:0	1/1:255:70:67:0:67:100%:6.6743E-40:0:51:0:0:48:19	0/0:69:45:44:43:1:2.27%:5E-1:47:28:29:14:0:1
c23265_g1_i1	457	.	C	G	.	PASS	ADP=23;WT=4;HET=1;HOM=1;NC=0	GT:GQ:SDP:DP:RD:AD:FREQ:PVAL:RBQ:ABQ:RDF:RDR:ADF:ADR	0/0:59:33:32:32:0:0%:1E0:47:0:11:21:0:0	0/1:22:28:28:21:7:25%:5.1054E-3:42:42:5:16:3:4	1/1:70:13:13:0:13:100%:9.6148E-8:0:46:0:0:5:8	0/0:40:22:22:22:0:0%:1E0:48:0:9:13:0:0	0/0:62:37:34:34:0:0%:1E0:40:0:5:29:0:0	0/0:25:14:14:14:0:0%:1E0:43:0:3:11:0:0
c42762_g1_i1	133	.	A	G	.	PASS	ADP=252;WT=3;HET=1;HOM=2;NC=0	GT:GQ:SDP:DP:RD:AD:FREQ:PVAL:RBQ:ABQ:RDF:RDR:ADF:ADR	0/0:336:187:180:180:0:0%:1E0:49:0:180:0:0:0	1/1:255:309:285:0:285:100%:7.7462E-171:0:48:0:0:285:0	1/1:255:356:338:0:338:100%:1.0397E-202:0:51:0:0:338:0	0/0:396:234:212:212:0:0%:1E0:45:0:211:1:0:0	0/1:255:289:276:87:189:68.48%:6.4253E-80:48:50:87:0:188:1	0/0:415:239:222:222:0:0%:1E0:50:0:222:0:0:0
c42762_g1_i1	553	.	A	T	.	PASS	ADP=233;WT=4;HET=0;HOM=2;NC=0	GT:GQ:SDP:DP:RD:AD:FREQ:PVAL:RBQ:ABQ:RDF:RDR:ADF:ADR	0/0:317:174:170:170:0:0%:1E0:54:0:139:31:0:0	1/1:255:234:230:0:230:100%:9.0339E-138:0:52:0:0:186:44	1/1:255:287:282:0:282:100%:4.9314E-169:0:54:0:0:232:50	0/0:449:245:239:239:0:0%:1E0:50:0:191:48:0:0	0/0:513:275:273:273:0:0%:1E0:51:0:223:50:0:0	0/0:385:212:206:206:0:0%:1E0:52:0:177:29:0:0
c42762_g1_i1	669	.	G	C	.	PASS	ADP=190;WT=2;HET=1;HOM=3;NC=0	GT:GQ:SDP:DP:RD:AD:FREQ:PVAL:RBQ:ABQ:RDF:RDR:ADF:ADR	1/1:255:155:154:0:154:100%:4.2213E-92:0:60:0:0:120:34	0/0:325:183:174:174:0:0%:1E0:50:0:101:73:0:0	0/0:438:236:233:233:0:0%:1E0:54:0:174:59:0:0	1/1:255:192:189:0:189:100%:3.9605E-113:0:54:0:0:124:65	0/1:255:215:208:115:93:44.71%:1.514E-34:50:53:73:42:54:39	1/1:255:190:187:0:187:100%:6.3033E-112:0:54:0:0:122:65
c42762_g1_i1	671	.	C	G	.	PASS	ADP=185;WT=4;HET=0;HOM=2;NC=0	GT:GQ:SDP:DP:RD:AD:FREQ:PVAL:RBQ:ABQ:RDF:RDR:ADF:ADR	0/0:284:154:151:151:0:0%:1E0:60:0:111:40:0:0	1/1:255:174:171:0:171:100%:2.589E-102:0:50:0:0:93:78	1/1:255:218:216:0:216:100%:2.3501E-129:0:53:0:0:151:65	0/0:355:190:189:189:0:0%:1E0:53:0:118:71:0:0	0/0:378:207:201:201:0:0%:1E0:53:0:122:79:0:0	0/0:351:190:187:187:0:0%:1E0:54:0:116:71:0:0
c43442_g1_i3	557	.	G	T	.	PASS	ADP=60;WT=5;HET=1;HOM=0;NC=0	GT:GQ:SDP:DP:RD:AD:FREQ:PVAL:RBQ:ABQ:RDF:RDR:ADF:ADR	0/0:92:51:50:50:0:0%:1E0:49:0:28:22:0:0	0/1:69:40:40:21:19:47.5%:1.1326E-7:45:47:11:10:7:12	0/0:119:64:63:63:0:0%:1E0:50:0:32:31:0:0	0/0:130:71:69:69:0:0%:1E0:44:0:36:33:0:0	0/0:109:69:66:65:1:1.52%:5E-1:41:32:28:37:0:1	0/0:127:80:76:75:1:1.32%:5E-1:45:21:36:39:0:1
c43442_g1_i3	1066	.	C	T	.	PASS	ADP=139;WT=5;HET=1;HOM=0;NC=0	GT:GQ:SDP:DP:RD:AD:FREQ:PVAL:RBQ:ABQ:RDF:RDR:ADF:ADR	0/0:209:113:112:112:0:0%:1E0:58:0:89:23:0:0	0/1:164:113:109:63:46:42.2%:3.2794E-17:55:55:48:15:36:10	0/0:246:133:132:132:0:0%:1E0:57:0:94:38:0:0	0/0:295:157:157:157:0:0%:1E0:54:0:121:36:0:0	0/0:280:151:150:150:0:0%:1E0:53:0:113:37:0:0	0/0:325:176:174:174:0:0%:1E0:55:0:130:44:0:0
c43442_g1_i3	1617	.	C	A	.	PASS	ADP=38;WT=5;HET=1;HOM=0;NC=0	GT:GQ:SDP:DP:RD:AD:FREQ:PVAL:RBQ:ABQ:RDF:RDR:ADF:ADR	0/0:50:68:45:41:4:8.89%:5.8311E-2:43:29:31:10:4:0	0/0:11:57:23:17:6:26.09%:1.0777E-2:37:32:14:3:6:0	0/0:41:70:43:38:5:11.63%:2.764E-2:40:24:31:7:5:0	0/0:57:89:66:57:8:12.12%:3.1077E-3:40:27:41:16:8:0	0/1:26:56:31:23:8:25.81%:2.3332E-3:36:25:16:7:8:0	0/0:25:52:25:22:3:12%:1.1735E-1:40:34:20:2:3:0
c43442_g1_i3	1650	.	T	A	.	PASS	ADP=46;WT=5;HET=1;HOM=0;NC=0	GT:GQ:SDP:DP:RD:AD:FREQ:PVAL:RBQ:ABQ:RDF:RDR:ADF:ADR	0/0:91:67:56:55:1:1.79%:5E-1:42:28:33:22:1:0	0/0:43:51:37:34:3:8.11%:1.1986E-1:34:26:12:22:3:0	0/0:49:68:46:42:4:8.7%:5.8402E-2:41:23:24:18:4:0	0/0:93:94:67:64:3:4.48%:1.2218E-1:38:24:33:31:3:0	0/0:44:52:33:31:2:6.06%:2.4615E-1:33:26:10:21:2:0	0/1:29:54:42:33:9:21.43%:1.2112E-3:40:28:18:15:9:0
c44880_g1_i2	73	.	C	T	.	PASS	ADP=228;WT=3;HET=2;HOM=1;NC=0	GT:GQ:SDP:DP:RD:AD:FREQ:PVAL:RBQ:ABQ:RDF:RDR:ADF:ADR	0/0:381:207:204:204:0:0%:1E0:56:0:203:1:0:0	0/0:385:210:205:205:0:0%:1E0:50:0:204:1:0:0	0/0:479:256:255:255:0:0%:1E0:58:0:255:0:0:0	1/1:255:214:213:2:211:99.06%:3.4361E-123:54:54:2:0:211:0	0/1:255:206:203:126:77:37.93%:8.4859E-28:56:53:126:0:77:0	0/1:255:293:290:156:134:46.21%:7.2543E-50:56:56:156:0:134:0
c44880_g1_i2	340	.	T	C	.	PASS	ADP=6;WT=1;HET=0;HOM=1;NC=4	GT:GQ:SDP:DP:RD:AD:FREQ:PVAL:RBQ:ABQ:RDF:RDR:ADF:ADR	0/0:18:9:9:9:0:0%:1E0:45:0:4:5:0:0	./.:.:4	./.:.:5	1/1:46:10:9:0:9:100%:2.0568E-5:0:47:0:0:4:5	./.:.:6	./.:.:6
c44880_g1_i2	490	.	C	T	.	PASS	ADP=5;WT=0;HET=0;HOM=1;NC=5	GT:GQ:SDP:DP:RD:AD:FREQ:PVAL:RBQ:ABQ:RDF:RDR:ADF:ADR	1/1:46:9:9:0:9:100%:2.0568E-5:0:49:0:0:8:1	./.:.:1	./.:.:6	./.:.:7	./.:.:4	./.:.:6
c44880_g1_i2	1917	.	C	T	.	PASS	ADP=9;WT=4;HET=0;HOM=1;NC=1	GT:GQ:SDP:DP:RD:AD:FREQ:PVAL:RBQ:ABQ:RDF:RDR:ADF:ADR	0/0:17:11:10:10:0:0%:1E0:37:0:3:7:0:0	0/0:18:9:9:9:0:0%:1E0:32:0:0:9:0:0	0/0:25:14:14:14:0:0%:1E0:41:0:5:9:0:0	1/1:46:9:9:0:9:100%:2.0568E-5:0:46:0:0:5:4	0/0:1:10:8:4:4:50%:3.8462E-2:34:36:0:4:2:2	./.:.:7
c44880_g1_i2	1967	.	C	G	.	PASS	ADP=8;WT=2;HET=0;HOM=2;NC=2	GT:GQ:SDP:DP:RD:AD:FREQ:PVAL:RBQ:ABQ:RDF:RDR:ADF:ADR	0/0:17:10:10:10:0:0%:1E0:58:0:8:2:0:0	./.:.:4	0/0:17:10:10:10:0:0%:1E0:68:0:9:1:0:0	1/1:41:8:8:0:8:100%:7.77E-5:0:51:0:0:5:3	./.:.:6	1/1:58:11:11:0:11:100%:1.4176E-6:0:51:0:0:9:2
c43790_g1_i4	53	.	T	G	.	PASS	ADP=14;WT=3;HET=2;HOM=0;NC=1	GT:GQ:SDP:DP:RD:AD:FREQ:PVAL:RBQ:ABQ:RDF:RDR:ADF:ADR	0/1:20:16:15:9:6:40%:8.4291E-3:44:31:9:0:6:0	./.:.:6	0/0:4:13:12:8:4:33.33%:4.6584E-2:48:36:8:0:4:0	0/0:10:15:15:10:2:16.67%:2.3913E-1:46:31:10:0:2:0	0/0:18:20:19:12:1:7.69%:5E-1:44:26:12:0:1:0	0/1:28:19:18:10:8:44.44%:1.4461E-3:50:42:10:0:8:0
c43790_g1_i4	81	.	C	A	.	PASS	ADP=72;WT=0;HET=6;HOM=0;NC=0	GT:GQ:SDP:DP:RD:AD:FREQ:PVAL:RBQ:ABQ:RDF:RDR:ADF:ADR	0/1:147:76:74:35:39:52.7%:1.8081E-15:51:46:35:0:39:0	0/1:102:45:43:17:26:60.47%:5.8338E-11:56:45:17:0:26:0	0/1:98:62:57:30:27:47.37%:1.2661E-10:57:46:30:0:27:0	0/1:114:95:93:60:33:35.48%:3.6375E-12:57:53:60:0:33:0	0/1:120:72:72:39:33:45.83%:9.5353E-13:53:49:39:0:33:0	0/1:250:100:98:36:62:63.27%:9.9415E-26:58:43:36:0:62:0
c43790_g1_i4	87	.	C	G	.	PASS	ADP=74;WT=0;HET=6;HOM=0;NC=0	GT:GQ:SDP:DP:RD:AD:FREQ:PVAL:RBQ:ABQ:RDF:RDR:ADF:ADR	0/1:146:77:75:36:39:52%:2.0579E-15:52:47:36:0:39:0	0/1:106:45:44:17:27:61.36%:2.0452E-11:58:45:17:0:27:0	0/1:115:63:61:30:31:50.82%:2.6199E-12:62:47:30:0:31:0	0/1:110:98:94:62:32:34.04%:9.5761E-12:59:53:62:0:32:0	0/1:128:74:74:39:35:47.3%:1.4154E-13:57:47:39:0:35:0	0/1:250:101:98:36:62:63.27%:9.9415E-26:61:46:36:0:62:0
c43790_g1_i4	99	.	G	A	.	PASS	ADP=40;WT=3;HET=0;HOM=3;NC=0	GT:GQ:SDP:DP:RD:AD:FREQ:PVAL:RBQ:ABQ:RDF:RDR:ADF:ADR	1/1:178:40:40:4:36:90%:1.2627E-18:29:59:4:0:36:0	1/1:78:20:20:3:17:85%:1.2848E-8:27:64:3:0:17:0	1/1:167:32:32:1:31:96.88%:1.8007E-17:32:62:1:0:31:0	0/0:119:67:65:64:0:0%:1E0:58:0:64:0:0:0	0/0:85:45:45:45:0:0%:1E0:54:0:45:0:0:0	0/0:77:42:42:42:0:0%:1E0:59:0:42:0:0:0
c43790_g1_i4	104	.	C	A	.	PASS	ADP=81;WT=0;HET=6;HOM=0;NC=0	GT:GQ:SDP:DP:RD:AD:FREQ:PVAL:RBQ:ABQ:RDF:RDR:ADF:ADR	0/1:169:81:79:35:44:55.7%:1.1883E-17:58:51:35:0:44:0	0/1:130:50:49:17:32:65.31%:9.8751E-14:64:49:17:0:32:0	0/1:133:66:65:30:35:53.85%:4.9668E-14:62:52:30:0:35:0	0/1:125:103:100:64:36:36%:3.0657E-13:60:56:64:0:36:0	0/1:149:80:80:40:40:50%:1.2446E-15:61:53:39:1:40:0	0/1:255:116:115:36:79:68.7%:8.7436E-34:62:48:36:0:79:0
c43790_g1_i4	113	.	T	A	.	PASS	ADP=81;WT=0;HET=6;HOM=0;NC=0	GT:GQ:SDP:DP:RD:AD:FREQ:PVAL:RBQ:ABQ:RDF:RDR:ADF:ADR	0/1:169:82:79:35:44:55.7%:1.1883E-17:62:52:35:0:44:0	0/1:135:50:49:16:33:67.35%:2.5436E-14:67:51:16:0:33:0	0/1:119:67:63:31:32:50.79%:1.1052E-12:63:53:31:0:32:0	0/1:140:106:105:65:40:38.1%:8.992E-15:60:53:65:0:40:0	0/1:149:80:80:40:40:50%:1.2446E-15:64:54:40:0:40:0	0/1:255:116:115:35:80:69.57%:2.0846E-34:65:49:35:0:80:0
c43790_g1_i4	121	.	A	T	.	PASS	ADP=84;WT=0;HET=6;HOM=0;NC=0	GT:GQ:SDP:DP:RD:AD:FREQ:PVAL:RBQ:ABQ:RDF:RDR:ADF:ADR	0/1:168:85:80:36:44:55%:1.3846E-17:64:52:36:0:44:0	0/1:139:51:51:17:34:66.67%:1.1249E-14:63:51:17:0:34:0	0/1:132:67:66:31:35:53.03%:5.6945E-14:65:53:31:0:35:0	0/1:139:110:109:69:40:36.7%:1.1098E-14:59:56:69:0:40:0	0/1:147:84:84:44:40:47.62%:1.9033E-15:64:55:44:0:40:0	0/1:255:119:117:36:81:69.23%:9.4449E-35:64:51:36:0:81:0
c43790_g1_i4	125	.	A	G	.	PASS	ADP=86;WT=0;HET=6;HOM=0;NC=0	GT:GQ:SDP:DP:RD:AD:FREQ:PVAL:RBQ:ABQ:RDF:RDR:ADF:ADR	0/1:177:87:82:36:46:56.1%:1.8211E-18:63:51:36:0:46:0	0/1:134:51:50:17:33:66%:3.3416E-14:64:52:17:0:33:0	0/1:146:68:67:29:38:56.72%:2.0525E-15:65:52:29:0:38:0	0/1:142:115:113:72:41:36.28%:5.2777E-15:58:55:72:0:41:0	0/1:147:84:84:44:40:47.62%:1.9033E-15:64:53:44:0:40:0	0/1:255:123:120:37:82:68.33%:4.2668E-35:62:52:37:0:82:0
c43790_g1_i4	135	.	T	G	.	PASS	ADP=89;WT=3;HET=3;HOM=0;NC=0	GT:GQ:SDP:DP:RD:AD:FREQ:PVAL:RBQ:ABQ:RDF:RDR:ADF:ADR	0/0:152:85:82:82:0:0%:1E0:57:0:82:0:0:0	0/0:96:53:52:52:0:0%:1E0:57:0:52:0:0:0	0/0:134:74:72:72:0:0%:1E0:59:0:71:1:0:0	0/1:130:120:116:78:38:32.76%:9.5783E-14:58:55:78:0:38:0	0/1:115:88:86:53:33:38.37%:2.553E-12:55:62:53:0:33:0	0/1:124:132:131:93:37:28.24%:3.6471E-13:55:61:93:0:37:0
c43790_g1_i4	139	.	G	C	.	PASS	ADP=91;WT=3;HET=3;HOM=0;NC=0	GT:GQ:SDP:DP:RD:AD:FREQ:PVAL:RBQ:ABQ:RDF:RDR:ADF:ADR	0/0:153:85:81:81:0:0%:1E0:60:0:81:0:0:0	0/0:100:54:54:54:0:0%:1E0:55:0:54:0:0:0	0/0:134:73:72:72:0:0%:1E0:61:0:72:0:0:0	0/1:133:122:120:81:39:32.5%:4.4967E-14:59:56:81:0:39:0	0/1:119:92:90:56:34:37.78%:1.2222E-12:58:64:56:0:34:0	0/1:116:133:130:95:35:26.92%:2.0584E-12:55:62:94:1:35:0
c43790_g1_i4	144	.	T	A	.	PASS	ADP=94;WT=3;HET=3;HOM=0;NC=0	GT:GQ:SDP:DP:RD:AD:FREQ:PVAL:RBQ:ABQ:RDF:RDR:ADF:ADR	0/0:160:87:85:85:0:0%:1E0:61:0:85:0:0:0	0/0:104:55:55:55:0:0%:1E0:58:0:55:0:0:0	0/0:138:74:73:73:0:0%:1E0:61:0:73:0:0:0	0/1:151:133:130:86:44:33.85%:6.9832E-16:59:55:86:0:44:0	0/1:123:92:90:55:35:38.89%:4.6878E-13:60:66:55:0:35:0	0/1:127:134:132:94:38:28.79%:1.6095E-13:56:61:94:0:38:0
c43790_g1_i4	146	.	T	A	.	PASS	ADP=93;WT=2;HET=4;HOM=0;NC=0	GT:GQ:SDP:DP:RD:AD:FREQ:PVAL:RBQ:ABQ:RDF:RDR:ADF:ADR	0/1:196:87:84:34:50:59.52%:2.0818E-20:60:58:34:0:50:0	0/1:131:55:53:20:33:62.26%:6.8522E-14:54:58:20:0:33:0	0/1:163:74:73:31:42:57.53%:4.7649E-17:59:57:30:1:42:0	0/0:111:133:129:114:15:11.63%:1.9823E-5:55:56:114:0:15:0	0/0:56:93:92:76:16:17.39%:7.4782E-6:57:61:75:1:16:0	0/1:255:134:128:37:91:71.09%:1.7715E-39:58:52:37:0:91:0
c43790_g1_i4	153	.	C	T	.	PASS	ADP=93;WT=3;HET=2;HOM=1;NC=0	GT:GQ:SDP:DP:RD:AD:FREQ:PVAL:RBQ:ABQ:RDF:RDR:ADF:ADR	0/0:160:87:85:85:0:0%:1E0:62:0:84:1:0:0	0/0:100:55:54:54:0:0%:1E0:59:0:54:0:0:0	0/0:130:71:69:69:0:0%:1E0:59:0:69:0:0:0	0/1:159:133:130:84:46:35.38%:1.0992E-16:57:56:84:0:46:0	0/1:127:92:91:55:36:39.56%:1.8907E-13:59:65:54:1:36:0	1/1:255:135:133:0:133:100%:1.7256E-79:0:59:0:0:133:0
c43790_g1_i4	154	.	C	T	.	PASS	ADP=94;WT=2;HET=4;HOM=0;NC=0	GT:GQ:SDP:DP:RD:AD:FREQ:PVAL:RBQ:ABQ:RDF:RDR:ADF:ADR	0/1:128:87:86:50:36:41.86%:1.3655E-13:64:62:49:1:35:1	0/1:65:55:55:36:19:34.55%:2.9054E-7:60:60:36:0:19:0	0/1:103:72:71:41:29:40.85%:4.6893E-11:58:65:41:0:29:0	0/1:136:133:127:87:40:31.5%:2.347E-14:58:59:86:1:40:0	0/0:64:94:91:77:14:15.38%:3.5546E-5:61:63:77:0:13:1	0/0:254:138:135:135:0:0%:1E0:57:0:135:0:0:0
c43790_g1_i4	160	.	A	G	.	PASS	ADP=96;WT=5;HET=1;HOM=0;NC=0	GT:GQ:SDP:DP:RD:AD:FREQ:PVAL:RBQ:ABQ:RDF:RDR:ADF:ADR	0/0:164:88:87:87:0:0%:1E0:61:0:86:1:0:0	0/0:104:56:55:55:0:0%:1E0:60:0:55:0:0:0	0/0:134:72:72:72:0:0%:1E0:58:0:71:1:0:0	0/0:250:134:134:134:0:0%:1E0:56:0:134:0:0:0	0/0:175:94:94:94:0:0%:1E0:59:0:93:1:0:0	0/1:255:141:137:41:96:70.07%:2.5436E-41:61:56:41:0:96:0
c43790_g1_i4	255	.	A	G	.	PASS	ADP=113;WT=0;HET=5;HOM=1;NC=0	GT:GQ:SDP:DP:RD:AD:FREQ:PVAL:RBQ:ABQ:RDF:RDR:ADF:ADR	0/1:161:99:93:49:44:47.31%:6.6848E-17:47:48:37:12:24:20	1/1:143:46:44:11:33:75%:4.5585E-15:48:43:9:2:15:18	0/1:171:66:64:22:42:65.62%:7.0924E-18:50:51:17:5:25:17	0/1:143:206:204:160:44:21.57%:4.2155E-15:51:42:143:17:28:16	0/1:152:112:108:65:43:39.81%:5.9188E-16:47:47:59:6:23:20	0/1:255:173:170:84:85:50.3%:1.5058E-32:52:45:78:6:38:47
c43790_g1_i4	261	.	C	A	.	PASS	ADP=110;WT=0;HET=5;HOM=1;NC=0	GT:GQ:SDP:DP:RD:AD:FREQ:PVAL:RBQ:ABQ:RDF:RDR:ADF:ADR	0/1:177:91:90:43:47:52.22%:1.8206E-18:49:46:35:8:23:24	1/1:140:44:42:10:32:76.19%:9.4228E-15:46:44:7:3:15:17	0/1:180:62:62:19:43:69.35%:9.9575E-19:52:52:16:3:26:17	0/1:136:206:202:160:42:20.79%:2.1036E-14:51:46:142:18:27:15	0/1:141:108:102:62:40:39.22%:7.5735E-15:46:48:57:5:22:18	0/1:255:165:163:86:77:47.24%:4.4115E-29:50:46:80:6:37:40
c43790_g1_i4	264	.	G	A	.	PASS	ADP=107;WT=0;HET=5;HOM=1;NC=0	GT:GQ:SDP:DP:RD:AD:FREQ:PVAL:RBQ:ABQ:RDF:RDR:ADF:ADR	0/1:158:91:80:38:42:52.5%:1.3596E-16:49:48:31:7:20:22	1/1:139:43:39:8:31:79.49%:1.1554E-14:52:43:6:2:14:17	0/1:171:62:59:18:41:69.49%:6.7133E-18:51:53:15:3:25:16	0/1:140:208:203:160:43:21.18%:9.427E-15:51:44:143:17:28:15	0/1:145:108:101:60:41:40.59%:2.6853E-15:46:47:55:5:23:18	0/1:255:165:161:85:76:47.2%:1.0444E-28:53:45:80:5:37:39
c43790_g1_i4	270	.	A	T	.	PASS	ADP=111;WT=1;HET=5;HOM=0;NC=0	GT:GQ:SDP:DP:RD:AD:FREQ:PVAL:RBQ:ABQ:RDF:RDR:ADF:ADR	0/1:174:90:87:41:46:52.87%:3.7814E-18:51:45:34:7:20:26	0/1:138:43:43:11:32:74.42%:1.4421E-14:47:43:9:2:15:17	0/1:178:61:59:17:42:71.19%:1.5693E-18:54:52:14:3:26:16	0/0:100:208:206:165:41:19.9%:4.9804E-14:53:46:146:19:25:16	0/1:144:107:106:65:41:38.68%:3.6437E-15:49:49:60:5:23:18	0/1:255:169:168:91:77:45.83%:7.0843E-29:53:46:85:6:37:40
c43790_g1_i4	285	.	G	A,T	.	PASS	ADP=106;WT=2;HET=4;HOM=0;NC=0	GT:GQ:SDP:DP:RD:AD:FREQ:PVAL:RBQ:ABQ:RDF:RDR:ADF:ADR	0/1:152:84:83:42:41:49.4%:5.8719E-16:41:60:17:25:35:6	0/0:22:36:36:29:7:19.44%:5.6667E-3:44:52:14:15:5:2	0/1:65:57:57:38:19:33.33%:3.1469E-7:51:51:22:16:15:4	0/0:174:210:204:180:23:11.27%:6.1608E-8:52:51:145:35:17:6	0/2:79:104:98:74:24:24.49%:1.1974E-8:46:52:57:17:18:6	0/2:245:160:158:90:68:43.04%:3.1502E-25:53:44:83:7:28:40
c43790_g1_i4	288	.	C	T	.	PASS	ADP=101;WT=3;HET=3;HOM=0;NC=0	GT:GQ:SDP:DP:RD:AD:FREQ:PVAL:RBQ:ABQ:RDF:RDR:ADF:ADR	0/1:158:73:72:31:41:56.94%:1.3287E-16:43:57:14:17:35:6	0/1:22:33:33:26:7:21.21%:5.4855E-3:42:55:13:13:5:2	0/1:62:55:51:33:18:35.29%:6.1577E-7:50:52:17:16:14:4	0/0:374:207:199:199:0:0%:1E0:52:0:164:35:0:0	0/0:182:103:98:98:0:0%:1E0:48:0:81:17:0:0	0/0:288:157:153:153:0:0%:1E0:51:0:105:48:0:0
c43790_g1_i4	337	.	C	T	.	PASS	ADP=73;WT=0;HET=6;HOM=0;NC=0	GT:GQ:SDP:DP:RD:AD:FREQ:PVAL:RBQ:ABQ:RDF:RDR:ADF:ADR	0/1:39:51:49:37:12:24.49%:1.1358E-4:50:56:21:16:9:3	0/1:76:30:29:10:19:65.52%:2.1144E-8:53:60:5:5:16:3	0/1:47:26:26:13:13:50%:1.6379E-5:61:57:11:2:8:5	0/1:255:165:157:73:84:53.5%:9.8545E-33:47:50:47:26:54:30	0/1:106:75:73:43:30:41.1%:2.1366E-11:51:47:33:10:22:8	0/1:82:109:107:82:25:23.36%:6.0924E-9:56:55:64:18:19:6
c43790_g1_i4	338	.	C	T	.	PASS	ADP=74;WT=0;HET=6;HOM=0;NC=0	GT:GQ:SDP:DP:RD:AD:FREQ:PVAL:RBQ:ABQ:RDF:RDR:ADF:ADR	0/1:39:52:50:38:12:24%:1.1557E-4:51:57:22:16:9:3	0/1:81:30:30:10:20:66.67%:7.1675E-9:52:59:5:5:16:4	0/1:47:26:26:13:13:50%:1.6379E-5:59:54:10:3:7:6	0/1:255:165:161:76:85:52.8%:5.4846E-33:47:51:48:28:55:30	0/1:110:75:75:44:31:41.33%:9.1061E-12:49:48:31:13:21:10	0/1:85:109:107:81:26:24.3%:2.6433E-9:55:54:61:20:19:7
c43790_g1_i4	349	.	A	G	.	PASS	ADP=67;WT=0;HET=6;HOM=0;NC=0	GT:GQ:SDP:DP:RD:AD:FREQ:PVAL:RBQ:ABQ:RDF:RDR:ADF:ADR	0/1:39:51:49:37:12:24.49%:1.1358E-4:50:51:19:18:8:4	0/1:74:28:26:8:18:69.23%:3.6611E-8:58:60:5:3:15:3	0/1:48:24:24:11:13:54.17%:1.2938E-5:66:54:11:0:8:5	0/1:255:147:141:67:74:52.48%:9.4417E-29:50:50:42:25:46:28	0/1:95:69:66:39:27:40.91%:2.5807E-10:51:45:25:14:19:8	0/1:90:99:98:71:27:27.55%:9.3146E-10:57:55:51:20:20:7
c43790_g1_i4	429	.	T	C	.	PASS	ADP=39;WT=1;HET=5;HOM=0;NC=0	GT:GQ:SDP:DP:RD:AD:FREQ:PVAL:RBQ:ABQ:RDF:RDR:ADF:ADR	0/1:59:28:24:9:15:62.5%:1.196E-6:46:44:3:6:5:10	0/0:7:20:20:14:6:30%:1.0098E-2:50:38:6:8:1:5	0/1:26:12:12:5:7:58.33%:2.2883E-3:52:35:3:2:1:6	0/1:51:79:78:62:16:20.51%:6.484E-6:36:41:5:57:8:8	0/1:36:48:46:35:11:23.91%:2.4819E-4:36:46:1:34:6:5	0/1:42:57:55:42:13:23.64%:5.473E-5:38:44:5:37:6:7
c43790_g1_i4	444	.	T	C	.	PASS	ADP=25;WT=4;HET=1;HOM=0;NC=1	GT:GQ:SDP:DP:RD:AD:FREQ:PVAL:RBQ:ABQ:RDF:RDR:ADF:ADR	0/0:3:11:10:6:4:40%:4.3344E-2:48:51:3:3:2:2	0/0:21:12:12:12:0:0%:1E0:50:0:7:5:0:0	./.:.:4	0/1:46:54:53:39:14:26.42%:2.2741E-5:37:36:6:33:1:13	0/0:35:35:35:31:4:11.43%:5.7106E-2:38:35:4:27:0:4	0/0:74:40:40:40:0:0%:1E0:41:0:10:30:0:0
c43790_g1_i4	462	.	C	G	.	PASS	ADP=21;WT=0;HET=4;HOM=1;NC=1	GT:GQ:SDP:DP:RD:AD:FREQ:PVAL:RBQ:ABQ:RDF:RDR:ADF:ADR	0/1:23:9:9:3:6:66.67%:4.5249E-3:46:35:1:2:1:5	1/1:41:8:8:0:8:100%:7.77E-5:0:34:0:0:1:7	./.:.:2	0/1:36:46:46:35:11:23.91%:2.4819E-4:38:37:3:32:1:10	0/1:33:32:32:22:10:31.25%:4.259E-4:35:38:0:22:3:7	0/1:45:32:32:19:13:40.62%:2.6443E-5:37:50:1:18:7:6
c43790_g1_i4	463	.	T	C	.	PASS	ADP=21;WT=0;HET=4;HOM=1;NC=1	GT:GQ:SDP:DP:RD:AD:FREQ:PVAL:RBQ:ABQ:RDF:RDR:ADF:ADR	0/1:23:9:9:3:6:66.67%:4.5249E-3:45:36:1:2:1:5	1/1:41:8:8:0:8:100%:7.77E-5:0:35:0:0:1:7	./.:.:3	0/1:36:46:46:35:11:23.91%:2.4819E-4:38:37:3:32:1:10	0/1:33:31:31:21:10:32.26%:4.1251E-4:36:39:0:21:3:7	0/1:45:32:32:19:13:40.62%:2.6443E-5:37:52:1:18:7:6
c43790_g1_i4	471	.	C	T	.	PASS	ADP=21;WT=2;HET=2;HOM=0;NC=2	GT:GQ:SDP:DP:RD:AD:FREQ:PVAL:RBQ:ABQ:RDF:RDR:ADF:ADR	0/1:22:10:10:4:6:60%:5.418E-3:39:36:2:2:1:5	./.:.:7	./.:.:3	0/0:34:45:45:38:7:15.56%:6.0738E-3:38:41:3:35:1:6	0/1:26:31:31:23:8:25.81%:2.3332E-3:35:40:0:23:2:6	0/0:55:32:30:30:0:0%:1E0:43:0:8:22:0:0
c43790_g1_i4	487	.	C	T	.	PASS	ADP=12;WT=2;HET=1;HOM=0;NC=3	GT:GQ:SDP:DP:RD:AD:FREQ:PVAL:RBQ:ABQ:RDF:RDR:ADF:ADR	./.:.:6	./.:.:2	./.:.:3	0/0:21:31:30:25:5:16.67%:2.6093E-2:37:35:2:23:1:4	0/0:6:14:13:9:4:30.77%:4.7826E-2:35:36:0:9:0:4	0/1:24:19:18:11:7:38.89%:3.8123E-3:34:56:0:11:4:3
c43790_g1_i4	493	.	C	T	.	PASS	ADP=10;WT=2;HET=1;HOM=0;NC=3	GT:GQ:SDP:DP:RD:AD:FREQ:PVAL:RBQ:ABQ:RDF:RDR:ADF:ADR	./.:.:6	./.:.:3	./.:.:3	0/0:18:25:23:19:4:17.39%:5.4264E-2:37:36:1:18:1:3	0/0:3:12:12:7:5:41.67%:1.8634E-2:36:33:0:7:1:4	0/1:25:13:13:6:7:53.85%:2.6087E-3:35:51:0:6:4:3
c43790_g1_i4	516	.	G	A	.	PASS	ADP=9;WT=1;HET=2;HOM=0;NC=3	GT:GQ:SDP:DP:RD:AD:FREQ:PVAL:RBQ:ABQ:RDF:RDR:ADF:ADR	./.:.:5	./.:.:6	./.:.:5	0/1:20:19:19:13:6:31.58%:9.828E-3:36:33:1:12:1:5	0/0:1:12:10:5:5:50%:1.6254E-2:35:57:0:5:3:2	0/1:26:12:12:5:7:58.33%:2.2883E-3:36:56:1:4:4:3
c43790_g1_i4	524	.	C	T	.	PASS	ADP=8;WT=1;HET=2;HOM=0;NC=3	GT:GQ:SDP:DP:RD:AD:FREQ:PVAL:RBQ:ABQ:RDF:RDR:ADF:ADR	./.:.:5	./.:.:5	./.:.:5	0/0:4:12:11:7:4:36.36%:4.5113E-2:34:34:0:7:1:3	0/1:22:10:10:4:6:60%:5.418E-3:36:54:0:4:4:2	0/1:26:12:12:5:7:58.33%:2.2883E-3:33:56:1:4:4:3
c43790_g1_i4	816	.	T	A	.	PASS	ADP=9;WT=1;HET=1;HOM=1;NC=3	GT:GQ:SDP:DP:RD:AD:FREQ:PVAL:RBQ:ABQ:RDF:RDR:ADF:ADR	./.:.:5	0/0:7:9:9:7:2:22.22%:2.3529E-1:51:65:5:2:2:0	./.:.:7	./.:.:7	1/1:34:10:10:2:8:80%:3.5723E-4:54:40:2:0:8:0	0/1:28:17:17:9:8:47.06%:1.3389E-3:48:36:5:4:7:1
c43790_g1_i4	817	.	A	G	.	PASS	ADP=9;WT=1;HET=1;HOM=2;NC=2	GT:GQ:SDP:DP:RD:AD:FREQ:PVAL:RBQ:ABQ:RDF:RDR:ADF:ADR	./.:.:5	0/0:7:9:9:7:2:22.22%:2.3529E-1:50:63:5:2:2:0	./.:.:7	1/1:24:8:8:2:6:75%:3.4965E-3:54:39:2:0:6:0	1/1:34:10:10:2:8:80%:3.5723E-4:54:38:2:0:8:0	0/1:28:17:17:9:8:47.06%:1.3389E-3:48:35:5:4:7:1
c43790_g1_i4	819	.	C	T	.	PASS	ADP=8;WT=1;HET=1;HOM=2;NC=2	GT:GQ:SDP:DP:RD:AD:FREQ:PVAL:RBQ:ABQ:RDF:RDR:ADF:ADR	./.:.:5	0/0:7:9:9:7:2:22.22%:2.3529E-1:47:65:5:2:2:0	./.:.:7	1/1:24:8:8:2:6:75%:3.4965E-3:54:40:2:0:6:0	1/1:34:10:10:2:8:80%:3.5723E-4:54:40:2:0:8:0	0/1:25:17:14:7:7:50%:2.8986E-3:51:36:5:2:7:0
c43790_g1_i4	821	.	A	G	.	PASS	ADP=9;WT=1;HET=1;HOM=2;NC=2	GT:GQ:SDP:DP:RD:AD:FREQ:PVAL:RBQ:ABQ:RDF:RDR:ADF:ADR	./.:.:5	0/0:7:9:9:7:2:22.22%:2.3529E-1:51:63:5:2:2:0	./.:.:7	1/1:24:8:8:2:6:75%:3.4965E-3:54:39:2:0:5:1	1/1:34:10:10:2:8:80%:3.5723E-4:54:40:2:0:8:0	0/1:28:17:17:9:8:47.06%:1.3389E-3:47:35:5:4:7:1
c43790_g1_i4	835	.	C	T	.	PASS	ADP=9;WT=1;HET=0;HOM=3;NC=2	GT:GQ:SDP:DP:RD:AD:FREQ:PVAL:RBQ:ABQ:RDF:RDR:ADF:ADR	./.:.:5	0/0:4:10:10:7:3:30%:1.0526E-1:50:58:5:2:3:0	./.:.:7	1/1:52:11:10:0:10:100%:5.4125E-6:0:46:0:0:9:1	1/1:52:10:10:0:10:100%:5.4125E-6:0:50:0:0:10:0	1/1:93:17:17:0:17:100%:4.2852E-10:0:42:0:0:14:3
c43790_g1_i4	842	.	G	A	.	PASS	ADP=9;WT=1;HET=1;HOM=2;NC=2	GT:GQ:SDP:DP:RD:AD:FREQ:PVAL:RBQ:ABQ:RDF:RDR:ADF:ADR	./.:.:4	0/0:4:10:10:7:3:30%:1.0526E-1:48:60:5:2:3:0	./.:.:6	1/1:42:11:10:1:9:90%:5.9538E-5:72:47:1:0:8:1	1/1:42:10:10:1:9:90%:5.9538E-5:72:54:1:0:9:0	0/1:29:17:16:8:8:50%:1.2236E-3:49:44:6:2:8:0
c43790_g1_i4	849	.	T	C	.	PASS	ADP=10;WT=1;HET=1;HOM=2;NC=2	GT:GQ:SDP:DP:RD:AD:FREQ:PVAL:RBQ:ABQ:RDF:RDR:ADF:ADR	./.:.:5	0/0:4:10:10:7:3:30%:1.0526E-1:51:60:5:2:3:0	./.:.:7	1/1:39:11:11:2:9:81.82%:1.1057E-4:52:46:2:0:8:1	1/1:42:10:10:1:9:90%:5.9538E-5:72:56:1:0:9:0	0/1:28:17:17:9:8:47.06%:1.3389E-3:52:45:6:3:8:0
c43790_g1_i4	853	.	G	A	.	PASS	ADP=9;WT=1;HET=2;HOM=1;NC=2	GT:GQ:SDP:DP:RD:AD:FREQ:PVAL:RBQ:ABQ:RDF:RDR:ADF:ADR	./.:.:5	0/0:4:10:9:6:3:33.33%:1.0294E-1:56:60:4:2:3:0	./.:.:7	0/1:28:11:10:3:7:70%:1.548E-3:48:51:3:0:6:1	1/1:34:10:10:2:8:80%:3.5723E-4:54:61:2:0:8:0	0/1:28:17:17:9:8:47.06%:1.3389E-3:53:45:6:3:8:0
c43790_g1_i4	855	.	T	C	.	PASS	ADP=10;WT=1;HET=2;HOM=1;NC=2	GT:GQ:SDP:DP:RD:AD:FREQ:PVAL:RBQ:ABQ:RDF:RDR:ADF:ADR	./.:.:5	0/0:4:10:10:7:3:30%:1.0526E-1:52:60:5:2:3:0	./.:.:7	0/1:32:11:11:3:8:72.73%:5.16E-4:48:51:3:0:7:1	1/1:34:10:10:2:8:80%:3.5723E-4:54:65:2:0:8:0	0/1:28:17:17:9:8:47.06%:1.3389E-3:53:46:6:3:8:0
c43790_g1_i4	943	.	T	C	.	PASS	ADP=7;WT=1;HET=0;HOM=2;NC=3	GT:GQ:SDP:DP:RD:AD:FREQ:PVAL:RBQ:ABQ:RDF:RDR:ADF:ADR	./.:.:3	./.:.:5	./.:.:5	0/0:0:9:8:3:5:62.5%:1.2821E-2:60:41:2:1:2:3	1/1:31:8:8:1:7:87.5%:6.993E-4:72:36:1:0:0:7	1/1:42:13:13:3:10:76.92%:5.3843E-5:52:49:2:1:4:6
c43790_g1_i4	957	.	C	T	.	PASS	ADP=6;WT=1;HET=1;HOM=1;NC=3	GT:GQ:SDP:DP:RD:AD:FREQ:PVAL:RBQ:ABQ:RDF:RDR:ADF:ADR	./.:.:2	./.:.:3	./.:.:5	0/1:23:9:9:3:6:66.67%:4.5249E-3:58:42:2:1:2:4	1/1:31:8:8:1:7:87.5%:6.993E-4:36:36:0:1:0:7	0/0:25:13:13:13:0:0%:1E0:44:0:3:10:0:0
c43790_g1_i4	960	.	G	A	.	PASS	ADP=6;WT=0;HET=0;HOM=3;NC=3	GT:GQ:SDP:DP:RD:AD:FREQ:PVAL:RBQ:ABQ:RDF:RDR:ADF:ADR	./.:.:2	./.:.:2	./.:.:5	1/1:36:9:9:1:8:88.89%:2.0568E-4:72:44:1:0:3:5	1/1:41:8:8:0:8:100%:7.77E-5:0:36:0:0:0:8	1/1:70:13:13:0:13:100%:9.6148E-8:0:44:0:0:3:10
c34471_g1_i1	1051	.	G	A	.	PASS	ADP=8;WT=2;HET=1;HOM=0;NC=3	GT:GQ:SDP:DP:RD:AD:FREQ:PVAL:RBQ:ABQ:RDF:RDR:ADF:ADR	./.:.:4	0/0:21:12:12:12:0:0%:1E0:47:0:11:1:0:0	0/0:25:13:13:13:0:0%:1E0:52:0:12:1:0:0	./.:.:5	./.:.:4	0/1:28:10:10:3:7:70%:1.548E-3:67:56:3:0:6:1
c34471_g1_i1	1235	.	G	A	.	PASS	ADP=15;WT=3;HET=2;HOM=1;NC=0	GT:GQ:SDP:DP:RD:AD:FREQ:PVAL:RBQ:ABQ:RDF:RDR:ADF:ADR	0/0:25:14:14:14:0:0%:1E0:55:0:13:1:0:0	0/0:32:19:18:18:0:0%:1E0:51:0:13:5:0:0	0/0:22:11:11:11:0:0%:1E0:51:0:7:4:0:0	1/1:58:11:11:0:11:100%:1.4176E-6:0:63:0:0:9:2	0/1:21:13:13:7:6:46.15%:7.4534E-3:56:64:7:0:6:0	0/1:44:23:23:11:12:52.17%:3.4748E-5:59:60:11:0:10:2
c43143_g1_i5	239	.	T	A	.	PASS	ADP=593;WT=2;HET=2;HOM=2;NC=0	GT:GQ:SDP:DP:RD:AD:FREQ:PVAL:RBQ:ABQ:RDF:RDR:ADF:ADR	0/1:255:528:522:251:271:51.92%:2.7479E-103:57:57:183:68:196:75	0/0:1033:557:552:552:0:0%:1E0:52:0:324:228:0:0	1/1:255:564:561:2:559:99.64%:0E0:72:56:2:0:402:157	0/0:1145:626:624:623:1:0.16%:5E-1:58:36:472:151:0:1	0/1:255:658:654:324:330:50.46%:1.2276E-124:57:56:241:83:236:94	1/1:255:670:650:6:644:99.08%:0E0:25:52:6:0:451:193
c43143_g1_i5	491	.	C	T	.	PASS	ADP=1084;WT=4;HET=1;HOM=1;NC=0	GT:GQ:SDP:DP:RD:AD:FREQ:PVAL:RBQ:ABQ:RDF:RDR:ADF:ADR	0/0:1888:1028:1008:1008:0:0%:1E0:45:0:914:94:0:0	0/0:1922:1079:1052:1050:2:0.19%:5E-1:43:36:915:135:2:0	0/0:1828:995:975:975:0:0%:1E0:46:0:886:89:0:0	0/0:2177:1218:1175:1174:1:0.09%:7.5011E-1:38:36:1093:81:1:0	0/1:255:1235:1171:646:525:44.83%:1.4125E-189:37:37:614:32:473:52	1/1:255:1193:1126:2:1124:99.82%:0E0:32:38:1:1:935:189
c43143_g1_i5	528	.	G	C	.	PASS	ADP=1040;WT=2;HET=2;HOM=2;NC=0	GT:GQ:SDP:DP:RD:AD:FREQ:PVAL:RBQ:ABQ:RDF:RDR:ADF:ADR	0/1:255:1034:985:513:471:47.82%:3.6697E-175:44:41:452:61:408:63	1/1:255:1065:1042:0:1041:100%:0E0:0:42:0:0:882:159	0/0:1798:1009:959:959:0:0%:1E0:44:0:839:120:0:0	1/1:255:1131:1084:0:1084:100%:0E0:0:37:0:0:1001:83	0/1:255:1172:1095:488:607:55.43%:1.3944E-232:37:37:444:44:567:40	0/0:1954:1169:1080:1077:3:0.28%:3.1233E-1:39:36:935:142:1:2
c43143_g1_i5	566	.	A	T	.	PASS	ADP=1086;WT=4;HET=1;HOM=1;NC=0	GT:GQ:SDP:DP:RD:AD:FREQ:PVAL:RBQ:ABQ:RDF:RDR:ADF:ADR	0/1:255:1119:1075:526:549:51.07%:4.7028E-205:40:41:408:118:404:145	0/0:2135:1169:1140:1140:0:0%:1E0:39:0:885:255:0:0	1/1:255:1094:1049:0:1049:100%:0E0:0:40:0:0:773:276	0/0:1933:1072:1032:1032:0:0%:1E0:42:0:883:149:0:0	0/0:2004:1116:1070:1070:0:0%:1E0:40:0:952:118:0:0	0/0:2166:1202:1155:1155:0:0%:1E0:38:0:971:184:0:0
c43143_g1_i5	590	.	C	T	.	PASS	ADP=1085;WT=4;HET=1;HOM=1;NC=0	GT:GQ:SDP:DP:RD:AD:FREQ:PVAL:RBQ:ABQ:RDF:RDR:ADF:ADR	0/1:255:1102:1048:514:533:50.86%:7.4312E-199:39:40:391:123:387:146	0/0:2083:1161:1126:1125:1:0.09%:7.5011E-1:39:72:848:277:1:0	1/1:255:1102:1043:0:1041:99.81%:0E0:0:40:0:0:732:309	0/0:2016:1114:1075:1075:0:0%:1E0:42:0:904:171:0:0	0/0:2001:1134:1093:1091:2:0.18%:5E-1:41:36:939:152:1:1	0/0:2113:1166:1128:1128:0:0%:1E0:38:0:925:203:0:0
c43143_g1_i5	614	.	G	C	.	PASS	ADP=1037;WT=4;HET=1;HOM=1;NC=0	GT:GQ:SDP:DP:RD:AD:FREQ:PVAL:RBQ:ABQ:RDF:RDR:ADF:ADR	0/1:255:1041:984:495:489:49.7%:1.2773E-183:41:41:370:125:409:80	1/1:255:1084:1040:0:1039:99.9%:0E0:0:39:0:0:820:219	0/0:1903:1071:1015:1015:0:0%:1E0:40:0:709:306:0:0	0/0:1914:1096:1022:1022:0:0%:1E0:42:0:839:183:0:0	0/0:1941:1118:1051:1048:1:0.1%:7.5012E-1:41:36:880:168:1:0	0/0:2083:1172:1112:1112:0:0%:1E0:38:0:894:218:0:0
c43143_g1_i5	656	.	G	A	.	PASS	ADP=800;WT=4;HET=1;HOM=1;NC=0	GT:GQ:SDP:DP:RD:AD:FREQ:PVAL:RBQ:ABQ:RDF:RDR:ADF:ADR	0/1:255:744:720:387:333:46.25%:5.5252E-123:45:48:307:80:265:68	0/0:1556:885:844:843:1:0.12%:5E-1:43:36:620:223:1:0	1/1:255:665:642:0:642:100%:0E0:0:48:0:0:472:170	0/0:1573:878:839:839:0:0%:1E0:43:0:652:187:0:0	0/0:1630:923:869:869:0:0%:1E0:41:0:636:233:0:0	0/0:1663:934:888:888:0:0%:1E0:40:0:578:310:0:0
c43143_g1_i5	743	.	G	A	.	PASS	ADP=589;WT=4;HET=1;HOM=1;NC=0	GT:GQ:SDP:DP:RD:AD:FREQ:PVAL:RBQ:ABQ:RDF:RDR:ADF:ADR	0/1:255:503:483:208:275:56.94%:7.7772E-108:39:43:48:160:85:190	1/1:255:727:704:0:704:100%:0E0:0:41:0:0:146:558	0/0:831:462:443:443:0:0%:1E0:38:0:72:371:0:0	0/0:1093:613:584:584:0:0%:1E0:39:0:111:473:0:0	0/0:1071:607:583:582:1:0.17%:5E-1:38:27:78:504:0:1	0/0:1386:777:739:739:0:0%:1E0:39:0:128:611:0:0
c43143_g1_i5	757	.	G	A	.	PASS	ADP=572;WT=4;HET=1;HOM=1;NC=0	GT:GQ:SDP:DP:RD:AD:FREQ:PVAL:RBQ:ABQ:RDF:RDR:ADF:ADR	0/0:864:478:462:462:0:0%:1E0:38:0:68:394:0:0	0/0:1288:706:688:688:0:0%:1E0:37:0:69:619:0:0	0/0:760:430:405:405:0:0%:1E0:36:0:35:370:0:0	1/1:255:602:587:0:587:100%:0E0:0:38:0:0:86:501	0/1:255:599:571:314:257:45.01%:1.8529E-94:37:38:29:285:35:222	0/0:1324:756:720:719:1:0.14%:5E-1:38:36:109:610:0:1
c43143_g1_i5	800	.	C	T	.	PASS	ADP=306;WT=1;HET=1;HOM=4;NC=0	GT:GQ:SDP:DP:RD:AD:FREQ:PVAL:RBQ:ABQ:RDF:RDR:ADF:ADR	0/1:255:214:211:113:96:45.93%:7.3683E-36:38:42:15:98:27:69	0/0:659:353:351:351:0:0%:1E0:38:0:38:313:0:0	1/1:255:171:166:0:164:100%:4.1542E-98:0:39:0:0:26:138	1/1:255:366:364:0:357:100%:3.8873E-214:0:37:0:0:34:323	1/1:255:344:340:0:331:100%:1.6858E-198:0:37:0:0:31:300	1/1:255:415:408:0:401:99.75%:1.3311E-240:0:39:0:0:77:324
c43143_g1_i5	853	.	C	T	.	PASS	ADP=97;WT=3;HET=0;HOM=3;NC=0	GT:GQ:SDP:DP:RD:AD:FREQ:PVAL:RBQ:ABQ:RDF:RDR:ADF:ADR	1/1:255:87:85:1:84:98.82%:9.4042E-49:32:48:0:1:40:44	1/1:255:98:95:0:95:100%:1.1023E-56:0:42:0:0:26:69	1/1:255:81:81:0:81:100%:2.7329E-48:0:44:0:0:27:54	0/0:212:118:114:114:0:0%:1E0:39:0:23:91:0:0	0/0:172:94:91:91:0:0%:1E0:42:0:28:63:0:0	0/0:220:121:118:118:0:0%:1E0:47:0:62:56:0:0
c43143_g1_i5	884	.	T	C	.	PASS	ADP=66;WT=4;HET=1;HOM=1;NC=0	GT:GQ:SDP:DP:RD:AD:FREQ:PVAL:RBQ:ABQ:RDF:RDR:ADF:ADR	0/0:115:61:61:61:0:0%:1E0:53:0:37:24:0:0	0/0:100:55:53:53:0:0%:1E0:47:0:25:28:0:0	0/0:104:56:55:55:0:0%:1E0:48:0:25:30:0:0	0/0:134:72:72:72:0:0%:1E0:43:0:18:54:0:0	0/1:144:71:71:33:38:53.52%:3.7425E-15:46:47:12:21:15:23	1/1:255:91:89:0:89:100%:4.3706E-53:0:52:0:0:58:31
c43143_g1_i5	903	.	A	G	.	PASS	ADP=50;WT=3;HET=0;HOM=3;NC=0	GT:GQ:SDP:DP:RD:AD:FREQ:PVAL:RBQ:ABQ:RDF:RDR:ADF:ADR	0/0:92:50:50:50:0:0%:1E0:48:0:24:26:0:0	0/0:62:41:40:39:1:2.5%:5E-1:48:36:27:12:0:1	0/0:74:39:39:39:0:0%:1E0:49:0:24:15:0:0	1/1:255:49:49:0:49:100%:3.925E-29:0:39:0:0:9:40	1/1:255:51:51:0:51:100%:2.5024E-30:0:43:0:0:22:29	1/1:255:75:71:0:71:100%:2.6835E-42:0:49:0:0:36:35
c43143_g1_i5	1081	.	C	T	.	PASS	ADP=19;WT=4;HET=1;HOM=1;NC=0	GT:GQ:SDP:DP:RD:AD:FREQ:PVAL:RBQ:ABQ:RDF:RDR:ADF:ADR	0/0:36:20:20:20:0:0%:1E0:57:0:13:7:0:0	0/0:40:21:21:21:0:0%:1E0:50:0:13:8:0:0	0/0:40:22:22:22:0:0%:1E0:59:0:19:3:0:0	0/0:29:15:15:15:0:0%:1E0:50:0:13:2:0:0	0/1:36:21:21:11:10:47.62%:2.3971E-4:56:62:8:3:8:2	1/1:111:20:20:0:20:100%:7.2544E-12:0:58:0:0:15:5
c43143_g1_i5	1111	.	A	G	.	PASS	ADP=16;WT=4;HET=1;HOM=1;NC=0	GT:GQ:SDP:DP:RD:AD:FREQ:PVAL:RBQ:ABQ:RDF:RDR:ADF:ADR	0/0:33:17:17:17:0:0%:1E0:59:0:14:3:0:0	0/0:29:16:15:15:0:0%:1E0:55:0:12:3:0:0	0/0:40:21:21:21:0:0%:1E0:63:0:19:2:0:0	0/0:29:15:15:15:0:0%:1E0:58:0:12:3:0:0	0/1:28:19:19:11:8:42.11%:1.5455E-3:50:48:6:5:6:2	1/1:64:15:14:1:13:92.86%:3.7391E-7:68:51:1:0:10:3
c43143_g1_i5	1128	.	A	C	.	PASS	ADP=14;WT=4;HET=1;HOM=1;NC=0	GT:GQ:SDP:DP:RD:AD:FREQ:PVAL:RBQ:ABQ:RDF:RDR:ADF:ADR	0/0:25:13:13:13:0:0%:1E0:45:0:6:7:0:0	0/0:33:18:17:17:0:0%:1E0:49:0:13:4:0:0	0/0:29:16:15:15:0:0%:1E0:48:0:9:6:0:0	1/1:81:15:15:0:15:100%:6.4467E-9:0:55:0:0:9:6	0/1:20:14:14:8:6:42.86%:7.971E-3:48:41:4:4:2:4	0/0:29:15:15:15:0:0%:1E0:51:0:8:7:0:0
c43143_g1_i5	1152	.	C	A	.	PASS	ADP=13;WT=5;HET=0;HOM=1;NC=0	GT:GQ:SDP:DP:RD:AD:FREQ:PVAL:RBQ:ABQ:RDF:RDR:ADF:ADR	0/0:22:11:11:11:0:0%:1E0:48:0:6:5:0:0	0/0:29:18:16:16:0:0%:1E0:46:0:10:6:0:0	0/0:25:15:14:14:0:0%:1E0:45:0:8:6:0:0	1/1:76:14:14:0:14:100%:2.4927E-8:0:53:0:0:7:7	0/0:7:12:11:8:3:27.27%:1.0714E-1:42:36:3:5:0:3	0/0:29:15:15:15:0:0%:1E0:49:0:8:7:0:0
c43143_g1_i5	1170	.	G	A	.	PASS	ADP=11;WT=3;HET=0;HOM=2;NC=1	GT:GQ:SDP:DP:RD:AD:FREQ:PVAL:RBQ:ABQ:RDF:RDR:ADF:ADR	0/0:22:11:11:11:0:0%:1E0:54:0:7:4:0:0	0/0:32:19:18:18:0:0%:1E0:46:0:10:8:0:0	0/0:25:14:13:13:0:0%:1E0:44:0:6:7:0:0	1/1:64:14:12:0:12:100%:3.698E-7:0:51:0:0:5:7	./.:.:6	1/1:46:12:9:0:9:100%:2.0568E-5:0:55:0:0:7:2
c43143_g1_i5	1174	.	A	G	.	PASS	ADP=11;WT=4;HET=0;HOM=1;NC=1	GT:GQ:SDP:DP:RD:AD:FREQ:PVAL:RBQ:ABQ:RDF:RDR:ADF:ADR	0/0:17:10:10:10:0:0%:1E0:55:0:7:3:0:0	0/0:37:19:19:19:0:0%:1E0:46:0:11:8:0:0	0/0:25:13:13:13:0:0%:1E0:44:0:7:6:0:0	1/1:70:13:13:0:13:100%:9.6148E-8:0:48:0:0:5:8	./.:.:5	0/0:17:10:10:10:0:0%:1E0:52:0:7:3:0:0
c43143_g1_i5	1179	.	C	T	.	PASS	ADP=11;WT=3;HET=0;HOM=2;NC=1	GT:GQ:SDP:DP:RD:AD:FREQ:PVAL:RBQ:ABQ:RDF:RDR:ADF:ADR	0/0:17:10:10:10:0:0%:1E0:54:0:7:3:0:0	0/0:33:17:17:17:0:0%:1E0:46:0:11:6:0:0	0/0:25:13:13:13:0:0%:1E0:45:0:8:5:0:0	1/1:64:12:12:0:12:100%:3.698E-7:0:51:0:0:5:7	./.:.:6	1/1:41:8:8:0:8:100%:7.77E-5:0:58:0:0:7:1
c43143_g1_i5	1202	.	C	T	.	PASS	ADP=11;WT=3;HET=0;HOM=1;NC=2	GT:GQ:SDP:DP:RD:AD:FREQ:PVAL:RBQ:ABQ:RDF:RDR:ADF:ADR	./.:.:7	0/0:36:21:20:20:0:0%:1E0:50:0:17:3:0:0	0/0:21:12:12:12:0:0%:1E0:51:0:10:2:0:0	1/1:87:16:16:0:16:100%:1.6637E-9:0:44:0:0:10:6	./.:.:6	0/0:14:8:8:8:0:0%:1E0:44:0:7:1:0:0
c43143_g1_i5	1551	.	C	T	.	PASS	ADP=117;WT=4;HET=1;HOM=1;NC=0	GT:GQ:SDP:DP:RD:AD:FREQ:PVAL:RBQ:ABQ:RDF:RDR:ADF:ADR	0/0:220:118:117:117:0:0%:1E0:60:0:113:4:0:0	0/0:321:176:171:171:0:0%:1E0:60:0:169:2:0:0	0/0:217:119:115:115:0:0%:1E0:60:0:111:4:0:0	1/1:255:58:58:0:58:100%:1.6283E-34:0:59:0:0:54:4	0/1:103:85:85:55:30:35.29%:4.1158E-11:61:50:55:0:28:2	0/0:299:159:159:159:0:0%:1E0:63:0:159:0:0:0
c43143_g1_i5	1609	.	T	G,A	.	PASS	ADP=129;WT=3;HET=2;HOM=1;NC=0	GT:GQ:SDP:DP:RD:AD:FREQ:PVAL:RBQ:ABQ:RDF:RDR:ADF:ADR	0/0:105:131:124:107:14:11.2%:4.0975E-5:44:50:40:67:14:0	0/0:157:198:195:169:23:11.79%:5.9179E-8:45:42:65:104:23:0	0/1:81:133:125:98:25:20%:7.6708E-9:45:41:37:61:25:0	2/2:255:84:82:0:72:86.75%:6.7558E-43:0:48:0:0:44:28	0/2:123:97:96:54:35:36.46%:4.4206E-13:43:43:18:36:21:14	0/0:209:154:153:146:6:3.92%:1.4859E-2:45:37:55:91:6:0
c43143_g1_i5	1661	.	G	A	.	PASS	ADP=143;WT=4;HET=1;HOM=1;NC=0	GT:GQ:SDP:DP:RD:AD:FREQ:PVAL:RBQ:ABQ:RDF:RDR:ADF:ADR	0/0:313:173:168:168:0:0%:1E0:48:0:127:41:0:0	0/0:348:199:185:185:0:0%:1E0:45:0:117:68:0:0	0/0:329:179:175:175:0:0%:1E0:51:0:126:49:0:0	1/1:255:95:94:1:93:98.94%:4.1668E-54:57:54:1:0:74:19	0/1:150:102:98:56:42:42.86%:8.064E-16:46:53:29:27:26:16	0/0:252:154:143:142:1:0.7%:5E-1:43:30:73:69:0:1
c43143_g1_i5	1687	.	G	C	.	PASS	ADP=173;WT=4;HET=1;HOM=1;NC=0	GT:GQ:SDP:DP:RD:AD:FREQ:PVAL:RBQ:ABQ:RDF:RDR:ADF:ADR	0/0:430:236:230:230:0:0%:1E0:54:0:213:17:0:0	0/0:423:235:225:225:0:0%:1E0:50:0:191:34:0:0	0/0:411:224:219:219:0:0%:1E0:56:0:193:26:0:0	0/0:224:122:120:120:0:0%:1E0:57:0:107:13:0:0	0/1:255:120:116:48:68:58.62%:2.1609E-27:52:50:38:10:59:9	1/1:255:135:128:0:128:100%:1.7335E-76:0:51:0:0:110:18
c43143_g1_i5	1806	.	A	G	.	PASS	ADP=163;WT=3;HET=0;HOM=3;NC=0	GT:GQ:SDP:DP:RD:AD:FREQ:PVAL:RBQ:ABQ:RDF:RDR:ADF:ADR	1/1:255:253:249:46:202:81.12%:2.1089E-94:63:56:44:2:157:45	1/1:255:223:218:33:184:84.4%:1.0083E-88:53:55:26:7:140:44	1/1:255:191:188:29:159:84.57%:1.4414E-76:58:58:27:2:126:33	0/0:175:94:94:94:0:0%:1E0:57:0:72:22:0:0	0/0:201:108:108:108:0:0%:1E0:60:0:87:21:0:0	0/0:235:127:125:125:0:0%:1E0:58:0:95:30:0:0
c43143_g1_i5	1931	.	T	C	.	PASS	ADP=19;WT=4;HET=1;HOM=1;NC=0	GT:GQ:SDP:DP:RD:AD:FREQ:PVAL:RBQ:ABQ:RDF:RDR:ADF:ADR	0/0:33:19:17:17:0:0%:1E0:51:0:13:4:0:0	0/0:33:19:17:17:0:0%:1E0:47:0:12:5:0:0	0/0:29:16:16:16:0:0%:1E0:46:0:11:5:0:0	1/1:99:20:18:0:18:100%:1.1019E-10:0:53:0:0:11:7	0/1:31:23:22:13:9:40.91%:7.0165E-4:49:46:7:6:5:4	0/0:48:27:25:25:0:0%:1E0:48:0:13:12:0:0
c43143_g1_i5	2000	.	G	A	.	PASS	ADP=10;WT=3;HET=0;HOM=2;NC=1	GT:GQ:SDP:DP:RD:AD:FREQ:PVAL:RBQ:ABQ:RDF:RDR:ADF:ADR	./.:.:7	1/1:52:10:10:0:10:100%:5.4125E-6:0:50:0:0:5:5	1/1:41:8:8:0:8:100%:7.77E-5:0:54:0:0:6:2	0/0:18:9:9:9:0:0%:1E0:44:0:5:4:0:0	0/0:22:11:11:11:0:0%:1E0:40:0:5:6:0:0	0/0:33:17:17:17:0:0%:1E0:41:0:7:10:0:0
c39338_g1_i2	2161	.	C	A	.	PASS	ADP=5;WT=0;HET=1;HOM=0;NC=5	GT:GQ:SDP:DP:RD:AD:FREQ:PVAL:RBQ:ABQ:RDF:RDR:ADF:ADR	0/1:32:11:11:3:8:72.73%:5.16E-4:34:53:2:1:7:1	./.:.:2	./.:.:2	./.:.:7	./.:.:3	./.:.:5
c46531_g1_i1	56	.	G	A	.	PASS	ADP=23;WT=4;HET=1;HOM=1;NC=0	GT:GQ:SDP:DP:RD:AD:FREQ:PVAL:RBQ:ABQ:RDF:RDR:ADF:ADR	0/0:55:32:30:30:0:0%:1E0:35:0:30:0:0:0	0/0:29:15:15:15:0:0%:1E0:34:0:15:0:0:0	0/1:44:23:23:11:12:52.17%:3.4748E-5:38:40:11:0:12:0	0/0:44:25:23:23:0:0%:1E0:37:0:23:0:0:0	0/0:62:35:34:34:0:0%:1E0:36:0:34:0:0:0	1/1:87:16:16:0:16:100%:1.6637E-9:0:40:0:0:16:0
c46531_g1_i1	365	.	T	A	.	PASS	ADP=57;WT=5;HET=1;HOM=0;NC=0	GT:GQ:SDP:DP:RD:AD:FREQ:PVAL:RBQ:ABQ:RDF:RDR:ADF:ADR	0/0:70:37:37:37:0:0%:1E0:39:0:6:31:0:0	0/0:92:52:50:50:0:0%:1E0:40:0:8:42:0:0	0/1:82:43:42:20:22:52.38%:5.4836E-9:40:46:3:17:9:13	0/0:126:68:68:68:0:0%:1E0:39:0:9:59:0:0	0/0:130:72:69:69:0:0%:1E0:40:0:12:57:0:0	0/0:149:81:80:80:0:0%:1E0:40:0:15:65:0:0
c46531_g1_i1	420	.	G	A	.	PASS	ADP=28;WT=5;HET=0;HOM=1;NC=0	GT:GQ:SDP:DP:RD:AD:FREQ:PVAL:RBQ:ABQ:RDF:RDR:ADF:ADR	0/0:37:20:19:19:0:0%:1E0:40:0:7:12:0:0	0/0:37:21:19:19:0:0%:1E0:43:0:5:14:0:0	0/0:36:20:20:20:0:0%:1E0:42:0:7:13:0:0	0/0:70:38:38:38:0:0%:1E0:39:0:9:29:0:0	0/0:74:39:39:39:0:0%:1E0:37:0:8:31:0:0	1/1:212:37:37:0:37:100%:5.7269E-22:0:42:0:0:8:29
c46531_g1_i1	568	.	C	T	.	PASS	ADP=7;WT=2;HET=0;HOM=1;NC=3	GT:GQ:SDP:DP:RD:AD:FREQ:PVAL:RBQ:ABQ:RDF:RDR:ADF:ADR	0/0:17:12:10:10:0:0%:1E0:41:0:6:4:0:0	./.:.:3	1/1:31:8:8:1:7:87.5%:6.993E-4:68:48:1:0:5:2	./.:.:6	0/0:17:10:10:10:0:0%:1E0:38:0:5:5:0:0	./.:.:5
c46531_g1_i1	1955	.	G	A	.	PASS	ADP=14;WT=4;HET=0;HOM=1;NC=1	GT:GQ:SDP:DP:RD:AD:FREQ:PVAL:RBQ:ABQ:RDF:RDR:ADF:ADR	0/0:25:14:14:14:0:0%:1E0:59:0:12:2:0:0	0/0:18:9:9:9:0:0%:1E0:46:0:7:2:0:0	./.:.:5	0/0:44:24:23:23:0:0%:1E0:49:0:21:2:0:0	0/0:22:11:11:11:0:0%:1E0:45:0:8:3:0:0	1/1:135:24:24:0:24:100%:3.101E-14:0:48:0:0:20:4
c46531_g1_i1	2024	.	G	T	.	PASS	ADP=26;WT=5;HET=1;HOM=0;NC=0	GT:GQ:SDP:DP:RD:AD:FREQ:PVAL:RBQ:ABQ:RDF:RDR:ADF:ADR	0/0:47:26:26:26:0:0%:1E0:59:0:25:1:0:0	0/0:44:24:24:24:0:0%:1E0:47:0:23:1:0:0	0/1:42:20:19:8:11:57.89%:6.2811E-5:60:58:8:0:11:0	0/0:59:33:31:31:0:0%:1E0:57:0:28:3:0:0	0/0:47:27:26:26:0:0%:1E0:49:0:23:3:0:0	0/0:48:32:32:31:1:3.12%:5E-1:56:72:29:2:1:0
c46531_g1_i1	2062	.	C	T	.	PASS	ADP=24;WT=5;HET=1;HOM=0;NC=0	GT:GQ:SDP:DP:RD:AD:FREQ:PVAL:RBQ:ABQ:RDF:RDR:ADF:ADR	0/0:36:20:20:20:0:0%:1E0:57:0:19:1:0:0	0/0:51:28:28:28:0:0%:1E0:51:0:26:2:0:0	0/1:39:18:16:6:10:62.5%:1.2413E-4:56:57:5:1:10:0	0/0:52:28:27:27:0:0%:1E0:51:0:20:7:0:0	0/0:55:30:29:29:0:0%:1E0:51:0:26:3:0:0	0/0:44:25:24:24:0:0%:1E0:59:0:22:2:0:0
c46531_g1_i1	2460	.	A	C	.	PASS	ADP=16;WT=5;HET=1;HOM=0;NC=0	GT:GQ:SDP:DP:RD:AD:FREQ:PVAL:RBQ:ABQ:RDF:RDR:ADF:ADR	0/0:25:13:13:13:0:0%:1E0:44:0:3:10:0:0	0/0:25:14:14:14:0:0%:1E0:42:0:6:8:0:0	0/1:50:23:22:9:13:59.09%:9.5813E-6:59:43:6:3:7:6	0/0:25:14:13:13:0:0%:1E0:38:0:6:7:0:0	0/0:25:14:13:13:0:0%:1E0:35:0:2:11:0:0	0/0:38:25:25:24:1:4%:5E-1:52:72:14:10:1:0
c46531_g1_i1	2508	.	T	C	.	PASS	ADP=13;WT=4;HET=0;HOM=1;NC=1	GT:GQ:SDP:DP:RD:AD:FREQ:PVAL:RBQ:ABQ:RDF:RDR:ADF:ADR	0/0:17:10:10:10:0:0%:1E0:53:0:8:2:0:0	0/0:25:13:13:13:0:0%:1E0:53:0:9:4:0:0	0/0:29:15:15:15:0:0%:1E0:54:0:11:4:0:0	./.:.:7	0/0:22:11:11:11:0:0%:1E0:54:0:8:3:0:0	1/1:109:22:22:1:21:95.45%:1.0931E-11:72:58:1:0:16:5
c46531_g1_i1	2581	.	T	G	.	PASS	ADP=9;WT=1;HET=1;HOM=1;NC=3	GT:GQ:SDP:DP:RD:AD:FREQ:PVAL:RBQ:ABQ:RDF:RDR:ADF:ADR	./.:.:6	./.:.:6	0/1:36:13:13:4:9:69.23%:2.2883E-4:54:36:4:0:2:7	./.:.:7	0/0:17:11:10:10:0:0%:1E0:52:0:8:2:0:0	1/1:81:15:15:0:15:100%:6.4467E-9:0:44:0:0:5:10
c46531_g1_i1	2604	.	C	T	.	PASS	ADP=8;WT=2;HET=0;HOM=1;NC=3	GT:GQ:SDP:DP:RD:AD:FREQ:PVAL:RBQ:ABQ:RDF:RDR:ADF:ADR	./.:.:5	./.:.:7	0/0:18:9:9:9:0:0%:1E0:44:0:6:3:0:0	./.:.:7	0/0:22:11:11:11:0:0%:1E0:49:0:8:3:0:0	1/1:70:14:13:0:13:100%:9.6148E-8:0:44:0:0:6:7
c46531_g1_i1	2775	.	T	C	.	PASS	ADP=6;WT=2;HET=0;HOM=1;NC=3	GT:GQ:SDP:DP:RD:AD:FREQ:PVAL:RBQ:ABQ:RDF:RDR:ADF:ADR	./.:.:3	./.:.:7	./.:.:5	0/0:18:10:9:9:0:0%:1E0:51:0:8:1:0:0	0/0:14:8:8:8:0:0%:1E0:53:0:5:3:0:0	1/1:41:8:8:0:8:100%:7.77E-5:0:50:0:0:7:1
c46531_g1_i1	2908	.	G	C	.	PASS	ADP=9;WT=2;HET=0;HOM=1;NC=3	GT:GQ:SDP:DP:RD:AD:FREQ:PVAL:RBQ:ABQ:RDF:RDR:ADF:ADR	./.:.:7	./.:.:7	./.:.:7	0/0:21:12:12:12:0:0%:1E0:43:0:7:5:0:0	0/0:14:8:8:8:0:0%:1E0:59:0:8:0:0:0	1/1:70:13:13:0:13:100%:9.6148E-8:0:51:0:0:12:1
c46531_g1_i1	2987	.	G	A	.	PASS	ADP=8;WT=1;HET=0;HOM=2;NC=3	GT:GQ:SDP:DP:RD:AD:FREQ:PVAL:RBQ:ABQ:RDF:RDR:ADF:ADR	1/1:41:8:8:0:8:100%:7.77E-5:0:58:0:0:8:0	./.:.:7	./.:.:5	1/1:41:8:8:0:8:100%:7.77E-5:0:41:0:0:6:2	./.:.:6	0/0:29:15:15:15:0:0%:1E0:50:0:14:1:0:0
c46531_g1_i1	3167	.	T	C	.	PASS	ADP=7;WT=3;HET=1;HOM=0;NC=2	GT:GQ:SDP:DP:RD:AD:FREQ:PVAL:RBQ:ABQ:RDF:RDR:ADF:ADR	./.:.:2	0/0:14:8:8:8:0:0%:1E0:46:0:3:5:0:0	0/1:23:10:9:3:6:66.67%:4.5249E-3:46:51:1:2:5:1	./.:.:6	0/0:14:8:8:8:0:0%:1E0:52:0:4:4:0:0	0/0:17:10:10:10:0:0%:1E0:45:0:3:7:0:0
c38260_g1_i2	1334	.	C	T	.	PASS	ADP=42;WT=3;HET=0;HOM=3;NC=0	GT:GQ:SDP:DP:RD:AD:FREQ:PVAL:RBQ:ABQ:RDF:RDR:ADF:ADR	1/1:81:17:17:1:16:94.12%:7.7134E-9:68:63:1:0:14:2	1/1:105:19:19:0:19:100%:2.8292E-11:0:49:0:0:15:4	1/1:47:11:11:1:10:90.91%:1.7011E-5:36:60:0:1:8:2	0/0:194:105:104:104:0:0%:1E0:50:0:83:21:0:0	0/0:104:62:56:56:0:0%:1E0:51:0:45:11:0:0	0/0:31:50:50:41:9:18%:1.3171E-3:63:63:38:3:8:1
c38260_g1_i2	1340	.	G	T	.	PASS	ADP=42;WT=3;HET=0;HOM=3;NC=0	GT:GQ:SDP:DP:RD:AD:FREQ:PVAL:RBQ:ABQ:RDF:RDR:ADF:ADR	1/1:81:15:15:0:15:100%:6.4467E-9:0:59:0:0:12:3	1/1:87:17:16:0:16:100%:1.6637E-9:0:52:0:0:13:3	1/1:58:11:11:0:11:100%:1.4176E-6:0:53:0:0:8:3	0/0:194:104:103:103:0:0%:1E0:50:0:82:21:0:0	0/0:112:61:59:59:0:0%:1E0:49:0:48:11:0:0	0/0:31:50:50:41:9:18%:1.3171E-3:61:62:37:4:8:1
c38260_g1_i2	1435	.	T	C	.	PASS	ADP=25;WT=3;HET=0;HOM=1;NC=2	GT:GQ:SDP:DP:RD:AD:FREQ:PVAL:RBQ:ABQ:RDF:RDR:ADF:ADR	./.:.:3	1/1:50:16:16:4:12:75%:8.0605E-6:44:47:1:3:4:8	./.:.:7	0/0:119:67:64:64:0:0%:1E0:40:0:11:53:0:0	0/0:70:39:37:37:0:0%:1E0:45:0:12:25:0:0	0/0:47:26:26:26:0:0%:1E0:41:0:4:22:0:0
c38260_g1_i2	1453	.	C	G	.	PASS	ADP=26;WT=3;HET=0;HOM=1;NC=2	GT:GQ:SDP:DP:RD:AD:FREQ:PVAL:RBQ:ABQ:RDF:RDR:ADF:ADR	./.:.:2	1/1:50:16:16:4:12:75%:8.0605E-6:37:44:1:3:4:8	./.:.:7	0/0:127:68:67:67:0:0%:1E0:37:0:3:64:0:0	0/0:77:43:42:42:0:0%:1E0:41:0:9:33:0:0	0/0:48:25:25:25:0:0%:1E0:36:0:1:24:0:0
c43327_g1_i1	13	.	A	T	.	PASS	ADP=54;WT=5;HET=1;HOM=0;NC=0	GT:GQ:SDP:DP:RD:AD:FREQ:PVAL:RBQ:ABQ:RDF:RDR:ADF:ADR	0/0:78:44:41:41:0:0%:1E0:37:0:41:0:0:0	0/0:78:41:41:41:0:0%:1E0:36:0:41:0:0:0	0/1:121:52:52:21:31:59.62%:6.8522E-13:36:36:21:0:31:0	0/0:111:60:60:60:0:0%:1E0:39:0:60:0:0:0	0/0:111:62:60:60:0:0%:1E0:35:0:60:0:0:0	0/0:134:72:71:71:0:0%:1E0:37:0:71:0:0:0
c43327_g1_i1	28	.	C	G	.	PASS	ADP=106;WT=5;HET=1;HOM=0;NC=0	GT:GQ:SDP:DP:RD:AD:FREQ:PVAL:RBQ:ABQ:RDF:RDR:ADF:ADR	0/0:163:97:96:95:1:1.04%:5E-1:46:36:95:0:1:0	0/0:134:73:72:72:0:0%:1E0:42:0:72:0:0:0	0/1:182:101:98:49:49:50%:5.2692E-19:45:37:49:0:48:1	0/0:228:123:121:121:0:0%:1E0:44:0:121:0:0:0	0/0:212:116:114:114:0:0%:1E0:41:0:114:0:0:0	0/0:258:140:137:137:0:0%:1E0:42:0:137:0:0:0
c43327_g1_i1	29	.	T	A	.	PASS	ADP=106;WT=5;HET=1;HOM=0;NC=0	GT:GQ:SDP:DP:RD:AD:FREQ:PVAL:RBQ:ABQ:RDF:RDR:ADF:ADR	0/0:160:99:94:93:1:1.06%:5E-1:47:21:93:0:1:0	0/0:130:73:70:70:0:0%:1E0:42:0:70:0:0:0	0/1:191:101:100:49:51:51%:7.4099E-20:45:39:49:0:51:0	0/0:235:126:126:126:0:0%:1E0:44:0:126:0:0:0	0/0:216:118:116:116:0:0%:1E0:42:0:116:0:0:0	0/0:246:141:132:132:0:0%:1E0:43:0:132:0:0:0
c43327_g1_i1	118	.	G	A	.	PASS	ADP=462;WT=3;HET=1;HOM=2;NC=0	GT:GQ:SDP:DP:RD:AD:FREQ:PVAL:RBQ:ABQ:RDF:RDR:ADF:ADR	1/1:255:382:376:1:375:99.73%:5.4714E-223:57:61:1:0:375:0	1/1:255:305:298:0:298:100%:1.1803E-178:0:56:0:0:298:0	0/1:255:375:367:195:172:46.87%:4.8513E-64:61:60:195:0:172:0	0/0:1049:564:559:559:0:0%:1E0:59:0:557:2:0:0	0/0:940:518:501:501:0:0%:1E0:57:0:495:6:0:0	0/0:1262:697:674:674:0:0%:1E0:58:0:672:2:0:0
c43327_g1_i1	192	.	A	G	.	PASS	ADP=346;WT=2;HET=1;HOM=3;NC=0	GT:GQ:SDP:DP:RD:AD:FREQ:PVAL:RBQ:ABQ:RDF:RDR:ADF:ADR	1/1:255:266:255:0:255:100%:8.4481E-153:0:49:0:0:180:75	1/1:255:260:250:0:250:100%:8.5657E-150:0:49:0:0:170:80	1/1:255:279:270:0:270:100%:8.0958E-162:0:47:0:0:163:107	0/0:808:440:432:432:0:0%:1E0:51:0:330:102:0:0	0/0:696:379:371:371:0:0%:1E0:50:0:279:92:0:0	0/1:255:515:503:249:254:50.5%:4.2339E-96:51:48:179:70:173:81
c43327_g1_i1	219	.	C	T	.	PASS	ADP=310;WT=2;HET=1;HOM=3;NC=0	GT:GQ:SDP:DP:RD:AD:FREQ:PVAL:RBQ:ABQ:RDF:RDR:ADF:ADR	1/1:255:251:225:0:225:100%:9.1498E-135:0:41:0:0:84:141	1/1:255:242:220:0:220:100%:9.2648E-132:0:41:0:0:77:143	1/1:255:255:241:0:241:100%:2.2047E-144:0:41:0:0:84:157	0/0:767:422:410:410:0:0%:1E0:42:0:168:242:0:0	0/0:625:342:333:333:0:0%:1E0:40:0:103:230:0:0	0/1:255:465:432:219:212:49.07%:9.43E-80:41:41:64:155:81:131
c41904_g1_i4	777	.	A	G	.	PASS	ADP=198;WT=3;HET=0;HOM=3;NC=0	GT:GQ:SDP:DP:RD:AD:FREQ:PVAL:RBQ:ABQ:RDF:RDR:ADF:ADR	1/1:255:469:426:91:335:78.64%:1.6681E-152:45:55:89:2:335:0	1/1:255:433:403:0:403:100%:8.3404E-242:0:55:0:0:402:1	0/0:98:67:66:64:2:3.03%:2.4809E-1:52:36:61:3:2:0	0/0:167:91:90:90:0:0%:1E0:44:0:88:2:0:0	1/1:255:148:144:0:144:100%:4.2805E-86:0:53:0:0:143:1	0/0:115:62:62:62:0:0%:1E0:51:0:61:1:0:0
c41904_g1_i4	786	.	A	G	.	PASS	ADP=204;WT=3;HET=0;HOM=3;NC=0	GT:GQ:SDP:DP:RD:AD:FREQ:PVAL:RBQ:ABQ:RDF:RDR:ADF:ADR	1/1:255:475:455:89:366:80.44%:3.801E-169:44:53:88:1:365:1	1/1:255:439:422:0:421:99.76%:1.2405E-252:0:53:0:0:419:2	0/0:106:66:63:62:1:1.59%:5E-1:49:36:59:3:1:0	0/0:160:92:86:86:0:0%:1E0:42:0:84:2:0:0	1/1:255:149:142:0:142:100%:6.8012E-85:0:52:0:0:141:1	0/0:107:60:58:58:0:0%:1E0:49:0:56:2:0:0
c41904_g1_i4	789	.	C	G	.	PASS	ADP=203;WT=3;HET=0;HOM=3;NC=0	GT:GQ:SDP:DP:RD:AD:FREQ:PVAL:RBQ:ABQ:RDF:RDR:ADF:ADR	1/1:255:480:460:92:368:80%:2.0136E-169:44:54:91:1:366:2	1/1:255:440:420:0:420:100%:4.956E-252:0:54:0:0:417:3	0/0:84:63:59:56:2:3.39%:2.4783E-1:51:36:54:2:2:0	0/0:157:92:83:83:0:0%:1E0:44:0:80:3:0:0	1/1:255:149:140:0:140:100%:1.0805E-83:0:54:0:0:139:1	0/0:107:60:58:58:0:0%:1E0:52:0:57:1:0:0
c41904_g1_i4	828	.	G	T	.	PASS	ADP=214;WT=3;HET=0;HOM=3;NC=0	GT:GQ:SDP:DP:RD:AD:FREQ:PVAL:RBQ:ABQ:RDF:RDR:ADF:ADR	1/1:255:520:509:101:408:80.16%:4.8594E-188:48:54:98:3:374:34	1/1:255:457:447:0:447:100%:2.8381E-268:0:53:0:0:392:55	0/0:77:51:47:46:1:2.13%:5E-1:49:36:37:9:1:0	0/0:160:88:86:86:0:0%:1E0:46:0:76:10:0:0	1/1:255:152:147:0:147:100%:6.7575E-88:0:51:0:0:124:23	0/0:92:52:50:50:0:0%:1E0:48:0:45:5:0:0
c41904_g1_i4	852	.	T	C	.	PASS	ADP=213;WT=3;HET=0;HOM=3;NC=0	GT:GQ:SDP:DP:RD:AD:FREQ:PVAL:RBQ:ABQ:RDF:RDR:ADF:ADR	1/1:255:510:500:101:399:79.8%:2.4468E-183:60:57:88:13:315:84	1/1:255:458:447:1:446:99.78%:1.2715E-265:72:52:1:0:315:131	0/0:71:52:49:47:2:4.08%:2.4742E-1:50:70:29:18:2:0	0/0:164:88:87:87:0:0%:1E0:57:0:66:21:0:0	1/1:255:150:146:0:145:99.32%:1.0738E-86:0:53:0:0:111:34	0/0:97:51:51:51:0:0%:1E0:57:0:42:9:0:0
c41904_g1_i4	884	.	A	G	.	PASS	ADP=156;WT=3;HET=1;HOM=2;NC=0	GT:GQ:SDP:DP:RD:AD:FREQ:PVAL:RBQ:ABQ:RDF:RDR:ADF:ADR	0/1:255:376:363:104:259:71.35%:1.5172E-111:52:52:64:40:168:91	1/1:255:305:297:1:296:99.66%:1.4045E-175:32:46:0:1:149:147	0/0:74:53:52:50:2:3.85%:2.4757E-1:43:54:24:26:2:0	0/0:152:86:82:82:0:0%:1E0:52:0:44:38:0:0	1/1:255:100:96:0:96:100%:2.7702E-57:0:46:0:0:52:44	0/0:93:50:49:49:0:0%:1E0:47:0:22:27:0:0
c41904_g1_i4	889	.	C	T	.	PASS	ADP=148;WT=3;HET=1;HOM=2;NC=0	GT:GQ:SDP:DP:RD:AD:FREQ:PVAL:RBQ:ABQ:RDF:RDR:ADF:ADR	0/1:255:355:350:94:256:73.14%:1.0129E-111:55:55:62:32:165:91	1/1:255:289:283:0:283:100%:1.235E-169:0:50:0:0:147:136	0/0:60:45:44:42:2:4.55%:2.4713E-1:44:61:22:20:2:0	0/0:130:84:78:77:1:1.28%:5E-1:50:28:41:36:1:0	1/1:255:96:93:0:93:100%:1.7451E-55:0:50:0:0:54:39	0/0:81:46:44:44:0:0%:1E0:51:0:22:22:0:0
c41904_g1_i4	939	.	C	T	.	PASS	ADP=129;WT=3;HET=1;HOM=2;NC=0	GT:GQ:SDP:DP:RD:AD:FREQ:PVAL:RBQ:ABQ:RDF:RDR:ADF:ADR	0/1:255:304:299:85:214:71.57%:2.0779E-92:40:42:22:63:49:165	1/1:255:235:234:1:233:99.57%:8.3646E-138:31:40:0:1:51:182	0/0:73:49:46:45:1:2.17%:5E-1:38:36:18:27:0:1	0/0:137:82:74:74:0:0%:1E0:39:0:17:57:0:0	1/1:255:87:86:0:86:100%:2.7498E-51:0:40:0:0:23:63	0/0:70:38:38:38:0:0%:1E0:40:0:11:27:0:0
c41904_g1_i4	948	.	A	G	.	PASS	ADP=126;WT=3;HET=1;HOM=2;NC=0	GT:GQ:SDP:DP:RD:AD:FREQ:PVAL:RBQ:ABQ:RDF:RDR:ADF:ADR	0/1:255:296:283:90:193:68.2%:1.9276E-81:40:38:19:71:33:160	1/1:255:230:223:0:223:100%:1.4574E-133:0:38:0:0:42:181	0/0:77:55:54:52:2:3.7%:2.4766E-1:40:36:26:26:0:2	0/0:157:86:83:83:0:0%:1E0:37:0:17:66:0:0	1/1:255:80:78:0:78:100%:1.7165E-46:0:39:0:0:19:59	0/0:74:44:40:40:0:0%:1E0:42:0:12:28:0:0
c41904_g1_i4	1209	.	A	T	.	PASS	ADP=63;WT=1;HET=1;HOM=4;NC=0	GT:GQ:SDP:DP:RD:AD:FREQ:PVAL:RBQ:ABQ:RDF:RDR:ADF:ADR	0/1:87:92:89:63:26:29.21%:1.7512E-9:49:49:60:3:24:2	0/0:186:105:100:100:0:0%:1E0:43:0:91:9:0:0	1/1:255:54:53:0:53:100%:1.5943E-31:0:48:0:0:51:2	1/1:242:45:42:0:42:100%:5.9562E-25:0:48:0:0:39:3	1/1:230:40:40:0:40:100%:9.3017E-24:0:50:0:0:36:4	1/1:255:56:55:0:55:100%:1.0149E-32:0:53:0:0:54:1
c41904_g1_i4	1218	.	G	A	.	PASS	ADP=60;WT=2;HET=1;HOM=3;NC=0	GT:GQ:SDP:DP:RD:AD:FREQ:PVAL:RBQ:ABQ:RDF:RDR:ADF:ADR	0/1:91:91:86:59:27:31.4%:6.5865E-10:48:50:57:2:25:2	0/0:179:104:95:95:0:0%:1E0:44:0:87:8:0:0	1/1:255:54:49:0:49:100%:3.925E-29:0:47:0:0:47:2	1/1:254:45:44:0:44:100%:3.8097E-26:0:48:0:0:41:3	0/0:70:40:37:37:0:0%:1E0:52:0:33:4:0:0	1/1:255:55:54:0:54:100%:4.0229E-32:0:52:0:0:53:1
c41904_g1_i4	1329	.	T	C	.	PASS	ADP=49;WT=2;HET=1;HOM=3;NC=0	GT:GQ:SDP:DP:RD:AD:FREQ:PVAL:RBQ:ABQ:RDF:RDR:ADF:ADR	0/1:56:66:63:46:17:26.98%:2.193E-6:43:40:13:33:4:13	0/0:152:85:82:82:0:0%:1E0:40:0:19:63:0:0	1/1:255:45:45:0:45:100%:9.6314E-27:0:45:0:0:21:24	1/1:176:33:31:0:31:100%:2.1486E-18:0:38:0:0:7:24	0/0:55:30:30:30:0:0%:1E0:48:0:15:15:0:0	1/1:254:46:44:0:44:100%:3.8097E-26:0:41:0:0:14:30
c41904_g1_i4	1377	.	C	T	.	PASS	ADP=44;WT=5;HET=0;HOM=1;NC=0	GT:GQ:SDP:DP:RD:AD:FREQ:PVAL:RBQ:ABQ:RDF:RDR:ADF:ADR	0/0:101:64:62:61:1:1.61%:5E-1:40:32:14:47:0:1	0/0:152:85:82:82:0:0%:1E0:38:0:19:63:0:0	0/0:77:43:42:42:0:0%:1E0:42:0:10:32:0:0	0/0:48:25:25:25:0:0%:1E0:36:0:1:24:0:0	1/1:129:24:23:0:23:100%:1.2146E-13:0:42:0:0:8:15	0/0:62:37:34:34:0:0%:1E0:38:0:10:24:0:0
c41904_g1_i4	1505	.	C	T	.	PASS	ADP=44;WT=4;HET=1;HOM=1;NC=0	GT:GQ:SDP:DP:RD:AD:FREQ:PVAL:RBQ:ABQ:RDF:RDR:ADF:ADR	0/1:74:71:71:49:22:30.99%:3.47E-8:55:53:49:0:19:3	1/1:152:28:27:0:27:100%:5.1363E-16:0:57:0:0:24:3	0/0:107:60:58:58:0:0%:1E0:56:0:58:0:0:0	0/0:63:35:33:33:0:0%:1E0:60:0:32:1:0:0	0/0:55:29:29:29:0:0%:1E0:60:0:26:3:0:0	0/0:89:47:47:47:0:0%:1E0:58:0:44:3:0:0
c41904_g1_i4	1554	.	G	A	.	PASS	ADP=40;WT=5;HET=0;HOM=1;NC=0	GT:GQ:SDP:DP:RD:AD:FREQ:PVAL:RBQ:ABQ:RDF:RDR:ADF:ADR	0/0:115:61:61:61:0:0%:1E0:64:0:57:4:0:0	0/0:44:24:24:24:0:0%:1E0:58:0:17:7:0:0	0/0:108:57:57:57:0:0%:1E0:66:0:57:0:0:0	0/0:52:27:27:27:0:0%:1E0:64:0:27:0:0:0	1/1:158:28:28:0:28:100%:1.3074E-16:0:65:0:0:24:4	0/0:81:44:44:44:0:0%:1E0:63:0:37:7:0:0
c41904_g1_i4	1612	.	C	A	.	PASS	ADP=18;WT=3;HET=0;HOM=2;NC=1	GT:GQ:SDP:DP:RD:AD:FREQ:PVAL:RBQ:ABQ:RDF:RDR:ADF:ADR	0/0:63:34:33:33:0:0%:1E0:41:0:6:27:0:0	0/0:22:11:11:11:0:0%:1E0:38:0:3:8:0:0	0/0:55:30:30:30:0:0%:1E0:35:0:0:30:0:0	1/1:76:14:14:0:14:100%:2.4927E-8:0:38:0:0:2:12	./.:.:6	1/1:76:14:14:0:14:100%:2.4927E-8:0:41:0:0:2:12
c37012_g1_i3	206	.	T	C	.	PASS	ADP=15;WT=4;HET=1;HOM=1;NC=0	GT:GQ:SDP:DP:RD:AD:FREQ:PVAL:RBQ:ABQ:RDF:RDR:ADF:ADR	0/0:25:13:13:13:0:0%:1E0:57:0:11:2:0:0	0/0:29:17:16:16:0:0%:1E0:44:0:13:3:0:0	0/0:22:11:11:11:0:0%:1E0:49:0:8:3:0:0	0/0:22:12:11:11:0:0%:1E0:48:0:7:4:0:0	0/1:27:22:21:13:8:38.1%:1.7241E-3:55:56:10:3:8:0	1/1:123:23:22:0:22:95.65%:4.7526E-13:0:53:0:0:16:6
c37012_g1_i3	264	.	G	T	.	PASS	ADP=18;WT=5;HET=1;HOM=0;NC=0	GT:GQ:SDP:DP:RD:AD:FREQ:PVAL:RBQ:ABQ:RDF:RDR:ADF:ADR	0/0:25:15:13:13:0:0%:1E0:47:0:10:3:0:0	0/0:55:31:30:30:0:0%:1E0:43:0:24:6:0:0	0/0:25:13:13:13:0:0%:1E0:49:0:11:2:0:0	0/1:34:16:15:6:9:60%:3.4983E-4:54:47:5:1:6:3	0/0:44:27:24:24:0:0%:1E0:45:0:16:8:0:0	0/0:32:20:18:18:0:0%:1E0:49:0:13:5:0:0
c37012_g1_i3	500	.	T	C	.	PASS	ADP=46;WT=5;HET=1;HOM=0;NC=0	GT:GQ:SDP:DP:RD:AD:FREQ:PVAL:RBQ:ABQ:RDF:RDR:ADF:ADR	0/0:187:100:99:99:0:0%:1E0:65:0:85:14:0:0	0/0:78:41:41:41:0:0%:1E0:60:0:31:10:0:0	0/0:62:34:34:34:0:0%:1E0:63:0:28:6:0:0	0/1:78:53:53:31:22:41.51%:1.5031E-8:69:61:30:1:18:4	0/0:44:23:23:23:0:0%:1E0:57:0:15:8:0:0	0/0:45:29:29:28:1:3.45%:5E-1:53:68:17:11:1:0
c37012_g1_i3	554	.	C	T	.	PASS	ADP=50;WT=4;HET=1;HOM=1;NC=0	GT:GQ:SDP:DP:RD:AD:FREQ:PVAL:RBQ:ABQ:RDF:RDR:ADF:ADR	0/0:220:119:118:118:0:0%:1E0:61:0:97:21:0:0	0/0:67:36:35:35:0:0%:1E0:56:0:25:10:0:0	0/0:74:40:40:40:0:0%:1E0:57:0:27:13:0:0	0/0:96:52:52:52:0:0%:1E0:58:0:41:11:0:0	0/1:47:23:19:7:12:63.16%:1.8611E-5:47:56:3:4:8:4	1/1:202:41:38:1:37:97.37%:5.6582E-21:36:55:0:1:32:5
c40754_g1_i1	261	.	C	T	.	PASS	ADP=9;WT=3;HET=0;HOM=1;NC=2	GT:GQ:SDP:DP:RD:AD:FREQ:PVAL:RBQ:ABQ:RDF:RDR:ADF:ADR	./.:.:5	./.:.:5	0/0:18:9:9:9:0:0%:1E0:41:0:3:6:0:0	0/0:22:11:11:11:0:0%:1E0:39:0:4:7:0:0	0/0:17:10:10:10:0:0%:1E0:42:0:3:7:0:0	1/1:99:18:18:0:18:100%:1.1019E-10:0:48:0:0:12:6
c40754_g1_i1	585	.	T	C	.	PASS	ADP=53;WT=2;HET=2;HOM=2;NC=0	GT:GQ:SDP:DP:RD:AD:FREQ:PVAL:RBQ:ABQ:RDF:RDR:ADF:ADR	1/1:255:65:64:0:64:100%:4.1752E-38:0:49:0:0:55:9	1/1:255:62:56:0:56:100%:2.5602E-33:0:46:0:0:41:15	0/0:78:45:41:41:0:0%:1E0:54:0:39:2:0:0	0/1:50:31:30:16:14:46.67%:8.3837E-6:50:41:14:2:7:7	0/1:60:44:41:24:17:41.46%:9.3546E-7:51:57:19:5:16:1	0/0:172:92:91:91:0:0%:1E0:54:0:76:15:0:0
c40754_g1_i1	708	.	G	A	.	PASS	ADP=50;WT=4;HET=0;HOM=2;NC=0	GT:GQ:SDP:DP:RD:AD:FREQ:PVAL:RBQ:ABQ:RDF:RDR:ADF:ADR	1/1:150:30:29:1:28:96.55%:9.9776E-16:50:51:1:0:21:7	1/1:255:48:45:0:45:100%:9.6314E-27:0:42:0:0:36:9	0/0:112:62:59:59:0:0%:1E0:43:0:46:13:0:0	0/0:97:51:51:51:0:0%:1E0:43:0:40:11:0:0	0/0:93:53:49:49:0:0%:1E0:43:0:44:5:0:0	0/0:134:73:71:71:0:0%:1E0:45:0:51:20:0:0
c40754_g1_i1	726	.	C	G	.	PASS	ADP=78;WT=5;HET=0;HOM=1;NC=0	GT:GQ:SDP:DP:RD:AD:FREQ:PVAL:RBQ:ABQ:RDF:RDR:ADF:ADR	0/0:98:63:60:59:1:1.67%:5E-1:37:25:40:19:1:0	0/0:130:73:70:70:0:0%:1E0:38:0:54:16:0:0	1/1:255:88:85:1:84:98.82%:9.4042E-49:32:40:1:0:63:21	0/0:138:83:81:80:1:1.23%:5E-1:39:21:68:12:0:1	0/0:145:79:77:77:0:0%:1E0:39:0:67:10:0:0	0/0:179:101:95:95:0:0%:1E0:41:0:71:24:0:0
c40754_g1_i1	795	.	A	G	.	PASS	ADP=305;WT=0;HET=2;HOM=4;NC=0	GT:GQ:SDP:DP:RD:AD:FREQ:PVAL:RBQ:ABQ:RDF:RDR:ADF:ADR	1/1:255:327:310:0:310:100%:7.1752E-186:0:42:0:0:303:7	1/1:255:312:295:0:295:100%:7.5158E-177:0:40:0:0:291:4	1/1:255:354:338:0:338:100%:1.0397E-202:0:44:0:0:325:13	0/1:255:251:242:120:122:50.41%:1.8115E-46:44:41:114:6:117:5	0/1:255:274:264:122:142:53.79%:5.4826E-55:39:39:111:11:141:1	1/1:255:412:384:2:382:99.48%:1.6629E-225:34:42:2:0:370:12
c40754_g1_i1	810	.	A	G,T	.	PASS	ADP=347;WT=0;HET=2;HOM=4;NC=0	GT:GQ:SDP:DP:RD:AD:FREQ:PVAL:RBQ:ABQ:RDF:RDR:ADF:ADR	1/1:255:376:351:0:351:100%:1.5788E-210:0:47:0:0:345:6	1/1:255:349:334:2:332:99.1%:1.4891E-195:34:43:2:0:328:4	1/1:255:407:389:0:389:100%:2.1996E-233:0:46:0:0:374:15	0/2:255:283:270:130:140:51.85%:1.2033E-53:47:43:124:6:134:6	0/2:255:302:287:134:153:53.31%:4.8456E-59:42:45:123:11:152:1	1/1:255:476:451:2:449:99.56%:1.1401E-265:36:44:2:0:436:13
c40754_g1_i1	939	.	G	A	.	PASS	ADP=846;WT=5;HET=0;HOM=1;NC=0	GT:GQ:SDP:DP:RD:AD:FREQ:PVAL:RBQ:ABQ:RDF:RDR:ADF:ADR	0/0:1679:940:910:909:1:0.11%:5E-1:48:27:690:219:1:0	0/0:1618:881:863:863:0:0%:1E0:49:0:631:232:0:0	0/0:1652:914:882:882:0:0%:1E0:50:0:671:211:0:0	0/0:1341:736:715:715:0:0%:1E0:52:0:547:168:0:0	0/0:1373:756:745:744:1:0.13%:5E-1:53:72:550:194:1:0	1/1:255:984:961:3:957:99.48%:0E0:57:46:2:1:688:269
c40754_g1_i1	969	.	G	C	.	PASS	ADP=788;WT=4;HET=2;HOM=0;NC=0	GT:GQ:SDP:DP:RD:AD:FREQ:PVAL:RBQ:ABQ:RDF:RDR:ADF:ADR	0/0:1573:868:840:840:0:0%:1E0:47:0:592:248:0:0	0/0:1466:811:796:795:1:0.13%:5E-1:50:30:548:247:0:1	0/0:1464:831:806:803:2:0.25%:2.4984E-1:48:24:565:238:1:1	0/1:255:684:664:366:295:44.43%:4.0499E-108:51:51:262:104:215:80	0/1:255:692:680:392:287:42.21%:5.8315E-104:50:52:261:131:197:90	0/0:1697:990:943:939:3:0.32%:1.248E-1:44:46:566:373:1:2
c40754_g1_i1	1103	.	T	C	.	PASS	ADP=254;WT=5;HET=0;HOM=1;NC=0	GT:GQ:SDP:DP:RD:AD:FREQ:PVAL:RBQ:ABQ:RDF:RDR:ADF:ADR	0/0:561:304:299:299:0:0%:1E0:41:0:76:223:0:0	0/0:546:298:292:292:0:0%:1E0:39:0:57:235:0:0	0/0:430:238:230:230:0:0%:1E0:44:0:65:165:0:0	0/0:359:198:191:191:0:0%:1E0:41:0:40:151:0:0	0/0:284:154:151:151:0:0%:1E0:39:0:25:126:0:0	1/1:255:377:364:1:362:99.45%:3.4834E-215:72:39:1:0:82:280
c40754_g1_i1	1105	.	T	A	.	PASS	ADP=253;WT=5;HET=0;HOM=1;NC=0	GT:GQ:SDP:DP:RD:AD:FREQ:PVAL:RBQ:ABQ:RDF:RDR:ADF:ADR	0/0:561:304:299:299:0:0%:1E0:41:0:73:226:0:0	0/0:538:298:288:288:0:0%:1E0:38:0:55:233:0:0	0/0:411:236:229:228:1:0.44%:5E-1:44:36:65:163:0:1	0/0:348:199:195:194:1:0.51%:5E-1:40:32:40:154:0:1	0/0:276:154:148:148:0:0%:1E0:39:0:23:125:0:0	1/1:255:373:362:1:361:99.72%:1.3876E-214:72:40:1:0:77:284
c40754_g1_i1	1124	.	C	T	.	PASS	ADP=173;WT=4;HET=0;HOM=2;NC=0	GT:GQ:SDP:DP:RD:AD:FREQ:PVAL:RBQ:ABQ:RDF:RDR:ADF:ADR	1/1:255:169:165:0:165:100%:1.0417E-98:0:46:0:0:57:108	1/1:255:181:178:0:178:100%:1.6122E-106:0:41:0:0:42:136	0/0:343:188:184:184:0:0%:1E0:43:0:46:138:0:0	0/0:276:153:147:147:0:0%:1E0:42:0:34:113:0:0	0/0:220:126:117:117:0:0%:1E0:40:0:21:96:0:0	0/0:463:251:248:248:0:0%:1E0:43:0:70:178:0:0
c40754_g1_i1	1155	.	T	C	.	PASS	ADP=147;WT=4;HET=2;HOM=0;NC=0	GT:GQ:SDP:DP:RD:AD:FREQ:PVAL:RBQ:ABQ:RDF:RDR:ADF:ADR	0/0:253:138:136:136:0:0%:1E0:47:0:51:85:0:0	0/0:291:155:155:155:0:0%:1E0:42:0:40:115:0:0	0/0:298:160:160:160:0:0%:1E0:43:0:40:120:0:0	0/1:250:136:133:66:67:50.38%:8.4047E-26:41:43:15:51:17:50	0/1:148:110:105:63:42:40%:1.302E-15:41:43:11:52:12:30	0/0:366:200:195:195:0:0%:1E0:45:0:65:130:0:0
c40754_g1_i1	1249	.	C	G	.	PASS	ADP=21;WT=4;HET=1;HOM=0;NC=1	GT:GQ:SDP:DP:RD:AD:FREQ:PVAL:RBQ:ABQ:RDF:RDR:ADF:ADR	0/0:52:28:27:27:0:0%:1E0:44:0:7:20:0:0	0/0:66:37:36:36:0:0%:1E0:42:0:8:28:0:0	./.:.:7	0/1:22:12:11:5:6:54.55%:6.192E-3:36:38:1:4:1:5	0/0:0:8:8:3:5:62.5%:1.2821E-2:44:36:1:2:0:5	0/0:77:42:42:42:0:0%:1E0:41:0:10:32:0:0
c37373_g1_i1	70	.	A	G,C	.	PASS	ADP=6;WT=1;HET=1;HOM=1;NC=3	GT:GQ:SDP:DP:RD:AD:FREQ:PVAL:RBQ:ABQ:RDF:RDR:ADF:ADR	0/0:14:8:8:8:0:0%:1E0:52:0:8:0:0:0	./.:.:4	./.:.:3	0/1:27:11:11:4:7:63.64%:1.935E-3:53:54:4:0:7:0	./.:.:2	2/2:46:9:9:0:9:100%:2.0568E-5:0:45:0:0:9:0
c37373_g1_i1	85	.	T	A	.	PASS	ADP=7;WT=2;HET=1;HOM=0;NC=3	GT:GQ:SDP:DP:RD:AD:FREQ:PVAL:RBQ:ABQ:RDF:RDR:ADF:ADR	0/0:14:9:8:8:0:0%:1E0:61:0:8:0:0:0	./.:.:4	./.:.:6	0/1:27:11:11:4:7:63.64%:1.935E-3:56:63:4:0:7:0	./.:.:2	0/0:22:11:11:11:0:0%:1E0:64:0:11:0:0:0
c37373_g1_i1	112	.	A	T	.	PASS	ADP=14;WT=4;HET=1;HOM=0;NC=1	GT:GQ:SDP:DP:RD:AD:FREQ:PVAL:RBQ:ABQ:RDF:RDR:ADF:ADR	0/0:21:12:12:12:0:0%:1E0:58:0:12:0:0:0	./.:.:6	0/1:20:14:14:8:6:42.86%:7.971E-3:60:66:8:0:6:0	0/0:37:19:19:19:0:0%:1E0:52:0:19:0:0:0	0/0:25:14:14:14:0:0%:1E0:56:0:14:0:0:0	0/0:40:23:22:22:0:0%:1E0:58:0:22:0:0:0
c37373_g1_i1	124	.	A	G	.	PASS	ADP=13;WT=4;HET=1;HOM=0;NC=1	GT:GQ:SDP:DP:RD:AD:FREQ:PVAL:RBQ:ABQ:RDF:RDR:ADF:ADR	0/0:17:10:10:10:0:0%:1E0:59:0:10:0:0:0	./.:.:6	0/1:20:14:14:8:6:42.86%:7.971E-3:62:58:8:0:6:0	0/0:29:17:16:16:0:0%:1E0:54:0:16:0:0:0	0/0:25:14:14:14:0:0%:1E0:56:0:14:0:0:0	0/0:40:21:21:21:0:0%:1E0:56:0:21:0:0:0
c37373_g1_i1	274	.	G	A	.	PASS	ADP=22;WT=4;HET=2;HOM=0;NC=0	GT:GQ:SDP:DP:RD:AD:FREQ:PVAL:RBQ:ABQ:RDF:RDR:ADF:ADR	0/0:37:20:19:19:0:0%:1E0:43:0:16:3:0:0	0/1:43:22:17:6:11:64.71%:4.3258E-5:41:48:5:1:10:1	0/1:50:24:21:8:13:61.9%:7.9741E-6:42:38:6:2:12:1	0/0:48:28:25:25:0:0%:1E0:42:0:17:8:0:0	0/0:55:32:30:30:0:0%:1E0:43:0:23:7:0:0	0/0:44:23:23:23:0:0%:1E0:47:0:14:9:0:0
c37373_g1_i1	347	.	A	G	.	PASS	ADP=23;WT=4;HET=2;HOM=0;NC=0	GT:GQ:SDP:DP:RD:AD:FREQ:PVAL:RBQ:ABQ:RDF:RDR:ADF:ADR	0/0:36:20:20:20:0:0%:1E0:51:0:12:8:0:0	0/0:40:23:22:22:0:0%:1E0:49:0:11:11:0:0	0/0:55:30:29:29:0:0%:1E0:46:0:11:18:0:0	0/1:27:21:20:12:8:40%:1.638E-3:45:45:4:8:4:4	0/1:81:36:36:15:21:58.33%:7.2058E-9:51:51:9:6:15:6	0/0:29:15:15:15:0:0%:1E0:45:0:5:10:0:0
c37373_g1_i1	355	.	G	A	.	PASS	ADP=23;WT=2;HET=4;HOM=0;NC=0	GT:GQ:SDP:DP:RD:AD:FREQ:PVAL:RBQ:ABQ:RDF:RDR:ADF:ADR	0/0:36:20:20:20:0:0%:1E0:45:0:8:12:0:0	0/1:36:22:20:10:10:50%:2.1796E-4:47:49:5:5:4:6	0/1:76:30:29:10:19:65.52%:2.1144E-8:46:47:4:6:7:12	0/1:27:21:21:13:8:38.1%:1.7241E-3:45:52:4:9:4:4	0/1:81:36:36:15:21:58.33%:7.2058E-9:51:52:8:7:14:7	0/0:25:13:13:13:0:0%:1E0:43:0:4:9:0:0
c37373_g1_i1	367	.	G	A	.	PASS	ADP=22;WT=4;HET=2;HOM=0;NC=0	GT:GQ:SDP:DP:RD:AD:FREQ:PVAL:RBQ:ABQ:RDF:RDR:ADF:ADR	0/0:37:19:19:19:0:0%:1E0:44:0:8:11:0:0	0/0:44:24:24:24:0:0%:1E0:44:0:12:12:0:0	0/0:52:28:27:27:0:0%:1E0:44:0:9:18:0:0	0/1:20:19:19:13:6:31.58%:9.828E-3:46:56:5:8:4:2	0/1:77:36:34:14:20:58.82%:1.6951E-8:47:55:7:7:13:7	0/0:17:10:10:10:0:0%:1E0:40:0:2:8:0:0
c37373_g1_i1	402	.	G	A	.	PASS	ADP=19;WT=3;HET=3;HOM=0;NC=0	GT:GQ:SDP:DP:RD:AD:FREQ:PVAL:RBQ:ABQ:RDF:RDR:ADF:ADR	0/0:33:18:17:17:0:0%:1E0:38:0:4:13:0:0	0/1:37:19:18:8:10:55.56%:1.7215E-4:35:28:1:7:2:8	0/1:48:24:24:11:13:54.17%:1.2938E-5:39:29:3:8:3:10	0/0:10:18:18:14:4:22.22%:5.1948E-2:37:25:2:12:0:4	0/1:70:31:30:12:18:60%:9.3503E-8:45:28:5:7:4:14	0/0:21:12:12:12:0:0%:1E0:38:0:2:10:0:0
c37373_g1_i1	406	.	A	C	.	PASS	ADP=19;WT=1;HET=3;HOM=2;NC=0	GT:GQ:SDP:DP:RD:AD:FREQ:PVAL:RBQ:ABQ:RDF:RDR:ADF:ADR	1/1:81:16:15:0:15:100%:6.4467E-9:0:39:0:0:5:10	0/1:28:20:19:11:8:42.11%:1.5455E-3:34:35:3:8:1:7	0/1:39:24:24:13:11:45.83%:1.1047E-4:35:41:3:10:3:8	1/1:60:18:18:4:14:77.78%:8.0605E-7:28:37:0:4:2:12	0/1:42:31:29:17:12:41.38%:5.8193E-5:32:41:3:14:5:7	0/0:22:11:11:11:0:0%:1E0:38:0:2:9:0:0
c31092_g1_i2	261	.	A	G	.	PASS	ADP=8;WT=2;HET=0;HOM=1;NC=3	GT:GQ:SDP:DP:RD:AD:FREQ:PVAL:RBQ:ABQ:RDF:RDR:ADF:ADR	./.:.:7	0/0:29:16:15:15:0:0%:1E0:44:0:12:3:0:0	0/0:14:8:8:8:0:0%:1E0:55:0:5:3:0:0	./.:.:6	./.:.:6	1/1:52:10:10:0:10:100%:5.4125E-6:0:50:0:0:9:1
c31092_g1_i2	612	.	G	A	.	PASS	ADP=11;WT=3;HET=1;HOM=1;NC=1	GT:GQ:SDP:DP:RD:AD:FREQ:PVAL:RBQ:ABQ:RDF:RDR:ADF:ADR	0/0:22:11:11:11:0:0%:1E0:54:0:9:2:0:0	1/1:64:14:12:0:12:100%:3.698E-7:0:37:0:0:1:11	./.:.:6	0/0:21:12:12:12:0:0%:1E0:46:0:5:7:0:0	0/1:31:14:12:4:8:66.67%:6.7304E-4:47:37:2:2:1:7	0/0:25:14:14:14:0:0%:1E0:45:0:7:7:0:0
c31422_g1_i2	127	.	C	T	.	PASS	ADP=35;WT=4;HET=2;HOM=0;NC=0	GT:GQ:SDP:DP:RD:AD:FREQ:PVAL:RBQ:ABQ:RDF:RDR:ADF:ADR	0/1:37:31:31:20:11:35.48%:1.6659E-4:54:54:20:0:11:0	0/1:36:38:38:27:11:28.95%:2.1011E-4:51:58:27:0:11:0	0/0:89:47:47:47:0:0%:1E0:52:0:47:0:0:0	0/0:48:27:25:25:0:0%:1E0:55:0:25:0:0:0	0/0:55:31:30:30:0:0%:1E0:55:0:30:0:0:0	0/0:74:43:40:40:0:0%:1E0:52:0:40:0:0:0
c31422_g1_i2	163	.	T	C	.	PASS	ADP=40;WT=1;HET=2;HOM=3;NC=0	GT:GQ:SDP:DP:RD:AD:FREQ:PVAL:RBQ:ABQ:RDF:RDR:ADF:ADR	0/1:49:36:35:21:14:40%:1.2005E-5:59:55:21:0:14:0	0/1:59:45:44:27:17:38.64%:1.1194E-6:58:50:27:0:16:1	0/0:100:54:54:54:0:0%:1E0:60:0:54:0:0:0	1/1:158:28:28:0:28:100%:1.3074E-16:0:56:0:0:28:0	1/1:218:39:38:0:38:100%:1.4508E-22:0:58:0:0:38:0	1/1:255:45:45:0:45:100%:9.6314E-27:0:55:0:0:45:0
c46311_g1_i12	59	.	G	C	.	PASS	ADP=6;WT=1;HET=1;HOM=0;NC=4	GT:GQ:SDP:DP:RD:AD:FREQ:PVAL:RBQ:ABQ:RDF:RDR:ADF:ADR	0/0:14:8:8:8:0:0%:1E0:67:0:8:0:0:0	./.:.:4	./.:.:5	./.:.:5	./.:.:5	0/1:28:10:10:3:7:70%:1.548E-3:57:52:3:0:7:0
c46311_g1_i12	169	.	G	T	.	PASS	ADP=9;WT=2;HET=1;HOM=0;NC=3	GT:GQ:SDP:DP:RD:AD:FREQ:PVAL:RBQ:ABQ:RDF:RDR:ADF:ADR	./.:.:4	0/0:10:19:18:14:4:22.22%:5.1948E-2:57:37:14:0:4:0	0/1:23:9:9:3:6:66.67%:4.5249E-3:60:39:3:0:6:0	./.:.:5	./.:.:5	0/0:6:16:13:9:4:30.77%:4.7826E-2:51:37:9:0:4:0
c46311_g1_i12	171	.	G	A	.	PASS	ADP=8;WT=2;HET=1;HOM=0;NC=3	GT:GQ:SDP:DP:RD:AD:FREQ:PVAL:RBQ:ABQ:RDF:RDR:ADF:ADR	./.:.:5	0/0:10:20:18:14:4:22.22%:5.1948E-2:59:36:14:0:4:0	0/1:23:10:9:3:6:66.67%:4.5249E-3:60:38:3:0:6:0	./.:.:5	./.:.:4	0/0:6:14:12:9:3:25%:1.087E-1:51:37:9:0:3:0
c46311_g1_i12	185	.	A	G	.	PASS	ADP=6;WT=1;HET=1;HOM=0;NC=4	GT:GQ:SDP:DP:RD:AD:FREQ:PVAL:RBQ:ABQ:RDF:RDR:ADF:ADR	./.:.:4	0/1:25:16:15:8:7:46.67%:3.1609E-3:51:62:8:0:6:1	./.:.:4	./.:.:2	./.:.:2	0/0:18:9:9:9:0:0%:1E0:54:0:9:0:0:0
c46311_g1_i12	226	.	G	T	.	PASS	ADP=10;WT=3;HET=0;HOM=1;NC=2	GT:GQ:SDP:DP:RD:AD:FREQ:PVAL:RBQ:ABQ:RDF:RDR:ADF:ADR	./.:.:5	0/0:36:22:20:20:0:0%:1E0:43:0:12:8:0:0	0/0:29:15:15:15:0:0%:1E0:38:0:13:2:0:0	1/1:24:8:8:2:6:75%:3.4965E-3:36:36:2:0:5:1	./.:.:5	0/0:6:12:12:9:3:25%:1.087E-1:54:48:6:3:2:1
c46311_g1_i12	306	.	G	T	.	PASS	ADP=281;WT=4;HET=1;HOM=1;NC=0	GT:GQ:SDP:DP:RD:AD:FREQ:PVAL:RBQ:ABQ:RDF:RDR:ADF:ADR	0/0:453:253:241:241:0:0%:1E0:36:0:239:2:0:0	0/0:492:285:274:273:1:0.36%:5E-1:35:21:262:11:1:0	0/0:415:243:222:222:0:0%:1E0:36:0:219:3:0:0	1/1:255:460:442:8:434:98.19%:1.1321E-248:34:36:8:0:433:1	0/0:389:232:217:216:1:0.46%:5E-1:36:32:213:3:1:0	0/1:255:308:291:134:157:53.95%:8.7285E-61:36:36:130:4:152:5
c46311_g1_i12	506	.	G	A	.	PASS	ADP=597;WT=0;HET=2;HOM=4;NC=0	GT:GQ:SDP:DP:RD:AD:FREQ:PVAL:RBQ:ABQ:RDF:RDR:ADF:ADR	1/1:255:532:522:26:496:95.02%:4.7121E-269:51:50:17:9:346:150	1/1:255:610:595:42:553:92.94%:2.7303E-291:42:49:17:25:345:208	1/1:255:575:557:50:506:91.01%:4.1075E-260:43:50:21:29:325:181	0/1:255:779:747:420:325:43.51%:1.927E-118:39:42:234:186:184:141	1/1:255:577:567:65:502:88.54%:8.0749E-251:46:47:30:35:283:219	0/1:255:620:594:292:302:50.84%:2.3559E-114:39:41:139:153:141:161
c46311_g1_i12	519	.	A	G	.	PASS	ADP=538;WT=2;HET=4;HOM=0;NC=0	GT:GQ:SDP:DP:RD:AD:FREQ:PVAL:RBQ:ABQ:RDF:RDR:ADF:ADR	0/0:869:483:475:474:1:0.21%:5E-1:51:64:331:143:1:0	0/1:255:546:535:277:257:48.04%:5.3046E-96:49:45:163:114:160:97	0/1:255:507:491:248:243:49.49%:1.8125E-91:50:48:153:95:154:89	0/1:255:781:753:427:326:43.29%:1.3196E-118:42:41:232:195:184:142	0/0:939:512:502:502:0:0%:1E0:47:0:264:238:0:0	0/1:255:491:474:340:134:28.27%:7.7464E-46:44:40:183:157:61:73
c46311_g1_i12	711	.	T	A	.	PASS	ADP=849;WT=4;HET=2;HOM=0;NC=0	GT:GQ:SDP:DP:RD:AD:FREQ:PVAL:RBQ:ABQ:RDF:RDR:ADF:ADR	0/0:1284:715:697:696:1:0.14%:5E-1:48:32:623:73:0:1	0/1:255:807:787:393:394:50.06%:2.2875E-148:44:46:362:31:349:45	0/1:255:844:817:435:382:46.76%:2.3354E-141:46:46:395:40:345:37	0/0:2083:1141:1111:1111:0:0%:1E0:40:0:884:227:0:0	0/0:1182:665:644:643:1:0.16%:5E-1:45:32:564:79:0:1	0/0:1952:1067:1041:1041:0:0%:1E0:43:0:927:114:0:0
c46311_g1_i12	762	.	T	A	.	PASS	ADP=959;WT=2;HET=3;HOM=1;NC=0	GT:GQ:SDP:DP:RD:AD:FREQ:PVAL:RBQ:ABQ:RDF:RDR:ADF:ADR	0/0:1362:899:873:856:17:1.95%:7.0524E-6:51:52:715:141:14:3	0/1:255:935:917:434:483:52.67%:2.2865E-184:49:49:372:62:404:79	0/1:255:957:932:464:468:50.21%:2.943E-176:48:48:398:66:411:57	1/1:255:1124:1090:2:1088:99.82%:0E0:34:40:2:0:865:223	0/0:916:879:855:792:62:7.25%:6.8745E-20:53:54:651:141:49:13	0/1:255:1115:1090:367:722:66.24%:1.7608E-296:42:41:312:55:618:104
c46311_g1_i12	930	.	T	A	.	PASS	ADP=828;WT=2;HET=4;HOM=0;NC=0	GT:GQ:SDP:DP:RD:AD:FREQ:PVAL:RBQ:ABQ:RDF:RDR:ADF:ADR	0/0:1052:716:700:683:17:2.43%:6.9151E-6:48:55:491:192:14:3	0/1:255:808:790:365:424:53.67%:6.744E-163:47:46:235:130:276:148	0/1:255:808:778:361:417:53.6%:4.3109E-160:47:45:226:135:261:156	0/1:255:1082:1037:445:591:56.99%:1.4222E-228:42:42:332:113:403:188	0/0:679:677:658:606:52:7.9%:7.7785E-17:44:46:389:217:29:23	0/1:255:1044:1005:607:398:39.6%:1.2238E-139:44:43:397:210:247:151
c46311_g1_i12	1147	.	G	C	.	PASS	ADP=528;WT=4;HET=2;HOM=0;NC=0	GT:GQ:SDP:DP:RD:AD:FREQ:PVAL:RBQ:ABQ:RDF:RDR:ADF:ADR	0/0:747:523:502:489:13:2.59%:1.1283E-4:42:48:301:188:7:6	0/0:722:574:540:517:22:4.07%:1.9159E-7:42:43:247:270:11:11	0/0:558:475:458:433:25:5.46%:2.1286E-8:43:38:261:172:16:9	0/1:255:681:646:365:281:43.5%:1.9781E-102:41:42:177:188:129:152	0/0:558:480:457:432:25:5.47%:2.127E-8:42:46:222:210:18:7	0/1:255:604:569:409:160:28.12%:1.4599E-54:40:42:161:248:65:95
c46311_g1_i12	1185	.	G	A	.	PASS	ADP=341;WT=4;HET=2;HOM=0;NC=0	GT:GQ:SDP:DP:RD:AD:FREQ:PVAL:RBQ:ABQ:RDF:RDR:ADF:ADR	0/0:505:277:269:269:0:0%:1E0:42:0:83:186:0:0	0/0:613:336:328:328:0:0%:1E0:41:0:72:256:0:0	0/0:535:298:286:286:0:0%:1E0:42:0:92:194:0:0	0/1:255:495:485:261:223:45.98%:1.6914E-82:40:41:66:195:54:169	0/0:497:275:266:266:0:0%:1E0:40:0:62:204:0:0	0/1:255:421:413:283:130:31.48%:4.0475E-45:38:38:48:235:14:116
c46311_g1_i12	1200	.	G	T	.	PASS	ADP=273;WT=4;HET=2;HOM=0;NC=0	GT:GQ:SDP:DP:RD:AD:FREQ:PVAL:RBQ:ABQ:RDF:RDR:ADF:ADR	0/0:377:208:202:202:0:0%:1E0:39:0:32:170:0:0	0/0:512:284:274:274:0:0%:1E0:39:0:35:239:0:0	0/0:411:225:220:220:0:0%:1E0:39:0:35:185:0:0	0/1:255:417:402:208:194:48.26%:1.1222E-72:39:38:30:178:20:174	0/0:370:200:197:197:0:0%:1E0:38:0:23:174:0:0	0/1:255:349:346:241:105:30.35%:2.1584E-36:37:37:19:222:6:99
c46311_g1_i12	1251	.	T	C	.	PASS	ADP=132;WT=4;HET=2;HOM=0;NC=0	GT:GQ:SDP:DP:RD:AD:FREQ:PVAL:RBQ:ABQ:RDF:RDR:ADF:ADR	0/0:209:112:111:111:0:0%:1E0:37:0:6:105:0:0	0/0:238:148:144:142:2:1.39%:2.4913E-1:37:36:9:133:0:2	0/0:184:114:113:111:2:1.77%:2.4889E-1:37:36:6:105:0:2	0/1:255:203:194:116:78:40.21%:1.8822E-28:37:35:6:110:0:78	0/0:167:93:90:90:0:0%:1E0:36:0:2:88:0:0	0/1:112:148:142:108:34:23.94%:6.1582E-12:37:35:5:103:0:34
c46311_g1_i12	1287	.	A	C	.	PASS	ADP=30;WT=5;HET=1;HOM=0;NC=0	GT:GQ:SDP:DP:RD:AD:FREQ:PVAL:RBQ:ABQ:RDF:RDR:ADF:ADR	0/0:44:25:23:23:0:0%:1E0:40:0:4:19:0:0	0/0:97:55:51:51:0:0%:1E0:39:0:8:43:0:0	0/0:55:29:29:29:0:0%:1E0:37:0:2:27:0:0	0/1:45:39:34:21:13:38.24%:2.9583E-5:40:34:4:17:0:13	0/0:21:13:12:12:0:0%:1E0:32:0:0:12:0:0	0/0:35:39:35:31:4:11.43%:5.7106E-2:36:35:3:28:0:4
c9352_g1_i1	43	.	G	A	.	PASS	ADP=513;WT=0;HET=0;HOM=6;NC=0	GT:GQ:SDP:DP:RD:AD:FREQ:PVAL:RBQ:ABQ:RDF:RDR:ADF:ADR	1/1:255:438:431:0:430:99.77%:4.7823E-258:0:35:0:0:430:0	1/1:255:480:474:0:474:100%:1.6223E-284:0:34:0:0:474:0	1/1:255:506:499:7:491:98.4%:9.4166E-284:31:35:7:0:491:0	1/1:255:589:584:5:579:99.14%:0E0:32:35:5:0:579:0	1/1:255:649:641:2:638:99.53%:0E0:34:34:2:0:638:0	1/1:255:454:450:2:448:99.56%:4.5351E-265:32:34:2:0:448:0
c9352_g1_i1	82	.	G	C	.	PASS	ADP=733;WT=0;HET=0;HOM=6;NC=0	GT:GQ:SDP:DP:RD:AD:FREQ:PVAL:RBQ:ABQ:RDF:RDR:ADF:ADR	1/1:255:610:592:0:592:100%:0E0:0:38:0:0:592:0	1/1:255:686:657:0:656:99.85%:0E0:0:37:0:0:656:0	1/1:255:670:642:8:633:98.6%:0E0:48:37:8:0:633:0	1/1:255:913:883:12:871:98.64%:0E0:41:37:12:0:871:0	1/1:255:967:929:7:922:99.25%:0E0:35:37:7:0:922:0	1/1:255:733:700:0:700:100%:0E0:0:37:0:0:700:0
c9352_g1_i1	98	.	C	T	.	PASS	ADP=939;WT=3;HET=1;HOM=2;NC=0	GT:GQ:SDP:DP:RD:AD:FREQ:PVAL:RBQ:ABQ:RDF:RDR:ADF:ADR	0/0:1588:873:847:847:0:0%:1E0:46:0:847:0:0:0	0/0:1600:882:853:853:0:0%:1E0:43:0:853:0:0:0	0/0:1560:864:845:844:1:0.12%:5E-1:44:32:844:0:1:0	1/1:255:1095:1053:12:1039:98.67%:0E0:40:43:12:0:1039:0	1/1:255:1117:1081:11:1070:98.98%:0E0:35:42:11:0:1070:0	0/1:255:977:955:428:526:55.08%:1.492E-203:43:44:427:1:526:0
c9352_g1_i1	102	.	T	G	.	PASS	ADP=956;WT=0;HET=0;HOM=6;NC=0	GT:GQ:SDP:DP:RD:AD:FREQ:PVAL:RBQ:ABQ:RDF:RDR:ADF:ADR	1/1:255:897:872:2:870:99.77%:0E0:36:47:2:0:870:0	1/1:255:902:877:1:876:99.89%:0E0:36:44:1:0:876:0	1/1:255:891:868:14:851:98.04%:0E0:48:46:14:0:850:1	1/1:255:1098:1068:11:1056:98.88%:0E0:47:42:11:0:1056:0	1/1:255:1119:1076:10:1066:99.07%:0E0:35:41:10:0:1066:0	1/1:255:1003:977:0:977:100%:0E0:0:44:0:0:977:0
c9352_g1_i1	137	.	A	G	.	PASS	ADP=986;WT=0;HET=0;HOM=6;NC=0	GT:GQ:SDP:DP:RD:AD:FREQ:PVAL:RBQ:ABQ:RDF:RDR:ADF:ADR	1/1:255:962:931:0:931:100%:0E0:0:48:0:0:930:1	1/1:255:930:897:0:897:100%:0E0:0:49:0:0:897:0	1/1:255:959:934:0:934:100%:0E0:0:49:0:0:933:1	1/1:255:1105:1060:0:1060:100%:0E0:0:43:0:0:1060:0	1/1:255:1132:1087:12:1075:98.9%:0E0:35:42:12:0:1073:2	1/1:255:1038:1010:0:1010:100%:0E0:0:45:0:0:1010:0
c9352_g1_i1	155	.	A	G	.	PASS	ADP=978;WT=0;HET=0;HOM=6;NC=0	GT:GQ:SDP:DP:RD:AD:FREQ:PVAL:RBQ:ABQ:RDF:RDR:ADF:ADR	1/1:255:960:931:0:930:99.89%:0E0:0:48:0:0:930:0	1/1:255:928:890:0:890:100%:0E0:0:49:0:0:890:0	1/1:255:959:930:1:913:98.17%:0E0:36:48:1:0:913:0	1/1:255:1103:1057:0:1045:98.86%:0E0:0:42:0:0:1044:1	1/1:255:1132:1071:13:1058:98.79%:0E0:35:42:13:0:1050:8	1/1:255:1028:989:0:988:100%:0E0:0:45:0:0:986:2
c9352_g1_i1	192	.	T	G	.	PASS	ADP=742;WT=0;HET=0;HOM=6;NC=0	GT:GQ:SDP:DP:RD:AD:FREQ:PVAL:RBQ:ABQ:RDF:RDR:ADF:ADR	1/1:255:768:749:0:749:100%:0E0:0:45:0:0:504:245	1/1:255:777:751:0:751:100%:0E0:0:43:0:0:433:318	1/1:255:713:690:15:675:97.83%:0E0:43:46:12:3:425:250	1/1:255:753:731:12:718:98.22%:0E0:37:41:11:1:484:234	1/1:255:799:762:14:748:98.16%:0E0:38:39:13:1:446:302	1/1:255:801:773:0:773:100%:0E0:0:44:0:0:559:214
c9352_g1_i1	225	.	A	G	.	PASS	ADP=606;WT=0;HET=0;HOM=6;NC=0	GT:GQ:SDP:DP:RD:AD:FREQ:PVAL:RBQ:ABQ:RDF:RDR:ADF:ADR	1/1:255:623:609:0:609:100%:0E0:0:43:0:0:357:252	1/1:255:677:653:0:653:100%:0E0:0:41:0:0:297:356	1/1:255:611:598:0:598:100%:0E0:0:44:0:0:306:292	1/1:255:543:520:0:520:100%:3.4315E-312:0:39:0:0:226:294	1/1:255:658:632:11:621:98.26%:0E0:47:37:9:2:200:421	1/1:255:650:628:0:628:100%:0E0:0:43:0:0:361:267
c9352_g1_i1	356	.	T	G	.	PASS	ADP=53;WT=0;HET=0;HOM=6;NC=0	GT:GQ:SDP:DP:RD:AD:FREQ:PVAL:RBQ:ABQ:RDF:RDR:ADF:ADR	1/1:176:33:31:0:31:100%:2.1486E-18:0:34:0:0:0:31	1/1:236:44:41:0:41:100%:2.3541E-24:0:34:0:0:0:41	1/1:177:36:36:2:34:94.44%:1.5887E-18:52:35:1:1:0:34	1/1:255:74:69:3:66:95.65%:2.5246E-36:34:35:0:3:0:66	1/1:255:92:88:1:87:98.86%:1.5472E-50:36:35:0:1:1:86	1/1:255:61:58:0:58:100%:1.6283E-34:0:34:0:0:0:58
c47310_g3_i1	23	.	A	G	.	PASS	ADP=58;WT=4;HET=0;HOM=1;NC=1	GT:GQ:SDP:DP:RD:AD:FREQ:PVAL:RBQ:ABQ:RDF:RDR:ADF:ADR	0/0:197:107:106:106:0:0%:1E0:33:0:106:0:0:0	0/0:74:41:40:40:0:0%:1E0:34:0:40:0:0:0	0/0:85:47:45:45:0:0%:1E0:36:0:45:0:0:0	./.:.:1	0/0:119:63:63:63:0:0%:1E0:34:0:63:0:0:0	1/1:255:116:96:8:87:90.62%:2.6209E-45:33:35:8:0:87:0
c47310_g3_i1	76	.	G	C	.	PASS	ADP=529;WT=5;HET=1;HOM=0;NC=0	GT:GQ:SDP:DP:RD:AD:FREQ:PVAL:RBQ:ABQ:RDF:RDR:ADF:ADR	0/0:1127:625:601:601:0:0%:1E0:44:0:601:0:0:0	0/0:500:286:277:276:1:0.36%:5E-1:41:21:276:0:1:0	0/0:546:307:291:291:0:0%:1E0:43:0:290:1:0:0	0/0:1502:829:801:801:0:0%:1E0:40:0:801:0:0:0	0/1:255:500:479:205:273:56.99%:3.6251E-107:39:43:205:0:273:0	0/0:1335:752:726:725:1:0.14%:5E-1:43:20:724:1:1:0
c47310_g3_i1	109	.	A	G	.	PASS	ADP=653;WT=5;HET=1;HOM=0;NC=0	GT:GQ:SDP:DP:RD:AD:FREQ:PVAL:RBQ:ABQ:RDF:RDR:ADF:ADR	0/0:1449:783:774:774:0:0%:1E0:59:0:774:0:0:0	0/0:628:340:336:336:0:0%:1E0:58:0:335:1:0:0	0/0:649:362:357:356:1:0.28%:5E-1:61:28:356:0:1:0	0/0:1723:953:919:919:0:0%:1E0:50:0:919:0:0:0	0/1:255:682:660:266:394:59.7%:8.4129E-157:56:54:266:0:394:0	0/0:1640:896:876:876:0:0%:1E0:52:0:876:0:0:0
c47310_g3_i1	191	.	G	T	.	PASS	ADP=573;WT=3;HET=0;HOM=3;NC=0	GT:GQ:SDP:DP:RD:AD:FREQ:PVAL:RBQ:ABQ:RDF:RDR:ADF:ADR	1/1:255:664:652:0:650:99.69%:0E0:0:50:0:0:434:216	1/1:255:319:310:1:309:99.68%:2.2315E-183:59:52:1:0:210:99	1/1:255:340:335:0:335:100%:6.6246E-201:0:53:0:0:229:106	0/0:1429:828:775:774:1:0.13%:5E-1:45:32:590:184:0:1	0/0:1211:692:670:667:2:0.3%:2.4981E-1:52:48:481:186:1:1	0/0:1315:752:701:701:0:0%:1E0:47:0:533:168:0:0
c47310_g3_i1	209	.	C	T	.	PASS	ADP=501;WT=2;HET=1;HOM=3;NC=0	GT:GQ:SDP:DP:RD:AD:FREQ:PVAL:RBQ:ABQ:RDF:RDR:ADF:ADR	1/1:255:556:544:0:544:100%:0E0:0:48:0:0:282:262	1/1:255:306:299:0:299:100%:2.9557E-179:0:49:0:0:142:157	1/1:255:312:306:0:306:100%:1.825E-183:0:50:0:0:158:148	0/0:1193:666:650:649:1:0.15%:5E-1:45:36:374:275:0:1	0/1:255:625:613:253:360:58.73%:1.7441E-142:47:49:118:135:206:154	0/0:1120:615:597:597:0:0%:1E0:45:0:352:245:0:0
c47310_g3_i1	251	.	C	T	.	PASS	ADP=244;WT=3;HET=0;HOM=3;NC=0	GT:GQ:SDP:DP:RD:AD:FREQ:PVAL:RBQ:ABQ:RDF:RDR:ADF:ADR	1/1:255:204:188:0:188:100%:1.58E-112:0:37:0:0:53:135	1/1:255:184:177:0:177:100%:6.4306E-106:0:39:0:0:48:129	1/1:255:181:174:0:174:100%:4.0806E-104:0:39:0:0:64:110	0/0:636:355:339:339:0:0%:1E0:36:0:77:262:0:0	0/0:705:400:387:386:1:0.26%:5E-1:38:36:79:307:0:1	0/0:377:204:202:202:0:0%:1E0:37:0:45:157:0:0
c47310_g3_i1	329	.	C	T	.	PASS	ADP=357;WT=5;HET=1;HOM=0;NC=0	GT:GQ:SDP:DP:RD:AD:FREQ:PVAL:RBQ:ABQ:RDF:RDR:ADF:ADR	0/0:565:316:301:301:0:0%:1E0:35:0:229:72:0:0	0/0:456:255:243:243:0:0%:1E0:35:0:199:44:0:0	0/0:614:337:327:327:0:0%:1E0:35:0:291:36:0:0	0/0:981:544:524:524:0:0%:1E0:34:0:287:237:0:0	0/1:255:373:355:172:183:51.55%:8.1936E-70:34:35:127:45:94:89	0/0:720:415:396:395:1:0.25%:5E-1:35:36:303:92:1:0
c47310_g3_i1	458	.	C	G	.	PASS	ADP=793;WT=4;HET=1;HOM=1;NC=0	GT:GQ:SDP:DP:RD:AD:FREQ:PVAL:RBQ:ABQ:RDF:RDR:ADF:ADR	0/0:1442:791:770:770:0:0%:1E0:53:0:633:137:0:0	0/0:1064:587:567:567:0:0%:1E0:49:0:446:121:0:0	0/0:1631:905:883:882:1:0.11%:5E-1:49:36:708:174:1:0	0/0:1594:878:863:862:1:0.12%:5E-1:49:21:679:183:1:0	0/1:255:792:767:416:351:45.76%:2.8607E-129:47:47:334:82:290:61	1/1:255:962:908:3:904:99.56%:0E0:23:47:3:0:751:153
c47310_g3_i1	902	.	A	G	.	PASS	ADP=26;WT=5;HET=1;HOM=0;NC=0	GT:GQ:SDP:DP:RD:AD:FREQ:PVAL:RBQ:ABQ:RDF:RDR:ADF:ADR	0/0:59:31:31:31:0:0%:1E0:49:0:13:18:0:0	0/0:44:24:24:24:0:0%:1E0:45:0:7:17:0:0	0/0:59:31:31:31:0:0%:1E0:48:0:12:19:0:0	0/0:40:22:21:21:0:0%:1E0:44:0:6:15:0:0	0/1:25:15:15:8:7:46.67%:3.1609E-3:57:47:5:3:3:4	0/0:62:35:34:34:0:0%:1E0:52:0:17:17:0:0
c47310_g3_i1	1206	.	C	G	.	PASS	ADP=7;WT=3;HET=0;HOM=1;NC=2	GT:GQ:SDP:DP:RD:AD:FREQ:PVAL:RBQ:ABQ:RDF:RDR:ADF:ADR	0/0:18:9:9:9:0:0%:1E0:60:0:9:0:0:0	./.:.:7	./.:.:7	0/0:14:9:8:8:0:0%:1E0:54:0:7:1:0:0	0/0:14:8:8:8:0:0%:1E0:55:0:8:0:0:0	1/1:41:8:8:0:8:100%:7.77E-5:0:50:0:0:7:1
c47310_g3_i1	1923	.	T	A	.	PASS	ADP=208;WT=5;HET=1;HOM=0;NC=0	GT:GQ:SDP:DP:RD:AD:FREQ:PVAL:RBQ:ABQ:RDF:RDR:ADF:ADR	0/0:370:198:197:197:0:0%:1E0:49:0:184:13:0:0	0/0:291:158:156:156:0:0%:1E0:44:0:146:10:0:0	0/0:370:202:197:197:0:0%:1E0:48:0:185:12:0:0	0/0:404:218:215:215:0:0%:1E0:46:0:203:12:0:0	0/1:255:178:178:99:79:44.38%:2.1397E-29:46:47:89:10:74:5	0/0:576:311:308:308:0:0%:1E0:47:0:288:20:0:0
c47310_g3_i1	1995	.	G	A	.	PASS	ADP=580;WT=5;HET=1;HOM=0;NC=0	GT:GQ:SDP:DP:RD:AD:FREQ:PVAL:RBQ:ABQ:RDF:RDR:ADF:ADR	0/0:936:507:499:499:0:0%:1E0:51:0:483:16:0:0	0/0:850:471:453:453:0:0%:1E0:47:0:435:18:0:0	0/0:1089:593:582:582:0:0%:1E0:50:0:562:20:0:0	0/0:1135:617:605:605:0:0%:1E0:48:0:572:33:0:0	0/1:255:431:418:260:155:37.17%:3.9694E-55:47:45:254:6:150:5	0/0:1702:951:923:921:1:0.11%:5E-1:49:52:877:44:1:0
c47310_g3_i1	2077	.	T	G	.	PASS	ADP=782;WT=2;HET=4;HOM=0;NC=0	GT:GQ:SDP:DP:RD:AD:FREQ:PVAL:RBQ:ABQ:RDF:RDR:ADF:ADR	0/1:255:819:743:509:234:31.49%:1.1244E-80:46:39:438:71:182:52	0/1:255:798:700:455:245:35%:8.4749E-86:41:39:389:66:163:82	0/1:255:829:747:558:188:25.17%:3.4196E-63:43:33:473:85:104:84	0/1:255:877:777:603:174:22.39%:7.4698E-58:41:32:499:104:98:76	0/0:504:871:789:669:120:15.21%:5.597E-39:46:36:586:83:81:39	0/0:1710:1004:938:936:2:0.21%:2.4987E-1:45:31:853:83:2:0
c47310_g3_i1	2097	.	A	G	.	PASS	ADP=697;WT=2;HET=4;HOM=0;NC=0	GT:GQ:SDP:DP:RD:AD:FREQ:PVAL:RBQ:ABQ:RDF:RDR:ADF:ADR	0/1:255:824:670:372:297:44.33%:1.0208E-108:39:46:324:48:191:106	0/1:255:785:600:372:228:38%:5.0224E-81:41:44:301:71:126:102	0/1:255:824:622:318:304:48.87%:6.8267E-114:36:45:235:83:183:121	0/1:255:894:608:317:289:47.53%:1.2593E-107:36:43:243:74:139:150	0/0:384:897:754:615:139:18.44%:1.2887E-45:43:46:479:136:84:55	0/0:1713:989:929:927:1:0.11%:5E-1:43:36:811:116:1:0
c47310_g3_i1	2104	.	C	T	.	PASS	ADP=755;WT=2;HET=4;HOM=0;NC=0	GT:GQ:SDP:DP:RD:AD:FREQ:PVAL:RBQ:ABQ:RDF:RDR:ADF:ADR	0/1:255:851:737:418:311:42.2%:8.0557E-113:38:48:324:94:183:128	0/1:255:806:675:406:252:37.33%:1.3028E-89:38:46:252:154:116:136	0/1:255:884:718:394:315:43.87%:2.7514E-115:35:47:231:163:169:146	0/1:255:933:712:390:307:43.12%:3.7093E-112:36:43:238:152:126:181	0/0:386:906:778:624:143:18.38%:6.0027E-47:42:47:463:161:77:66	0/0:1687:973:913:912:1:0.11%:5E-1:42:27:797:115:1:0
c47310_g3_i1	2108	.	A	G	.	PASS	ADP=774;WT=1;HET=5;HOM=0;NC=0	GT:GQ:SDP:DP:RD:AD:FREQ:PVAL:RBQ:ABQ:RDF:RDR:ADF:ADR	0/1:255:869:766:394:372:48.56%:5.4012E-139:43:40:245:149:317:55	0/1:255:797:684:358:325:47.51%:6.9343E-121:40:40:211:147:249:76	0/1:255:886:758:434:322:42.48%:9.5279E-117:43:37:274:160:241:81	0/1:255:917:749:433:316:42.19%:2.3567E-114:40:38:246:187:242:74	0/1:255:912:803:610:193:24.03%:1.5517E-64:43:40:428:182:163:30	0/0:1667:941:889:889:0:0%:1E0:41:0:768:121:0:0
c47310_g3_i1	2256	.	A	G	.	PASS	ADP=374;WT=4;HET=1;HOM=1;NC=0	GT:GQ:SDP:DP:RD:AD:FREQ:PVAL:RBQ:ABQ:RDF:RDR:ADF:ADR	0/0:701:396:386:385:1:0.26%:5E-1:47:22:184:201:1:0	0/0:621:341:331:331:0:0%:1E0:45:0:144:187:0:0	0/0:733:401:392:392:0:0%:1E0:46:0:185:207:0:0	0/0:685:383:366:366:0:0%:1E0:45:0:149:217:0:0	0/1:255:312:304:178:126:41.45%:7.9403E-46:46:44:79:99:59:67	1/1:255:490:468:0:468:100%:6.6029E-281:0:43:0:0:253:215
c47310_g3_i1	2297	.	A	T	.	PASS	ADP=325;WT=5;HET=1;HOM=0;NC=0	GT:GQ:SDP:DP:RD:AD:FREQ:PVAL:RBQ:ABQ:RDF:RDR:ADF:ADR	0/0:588:325:313:313:0:0%:1E0:41:0:84:229:0:0	0/0:508:275:272:272:0:0%:1E0:41:0:72:200:0:0	0/0:595:326:317:317:0:0%:1E0:42:0:95:222:0:0	0/0:546:298:291:291:0:0%:1E0:40:0:68:223:0:0	0/1:255:242:236:133:103:43.64%:5.4707E-38:39:42:25:108:29:74	0/0:985:534:525:525:0:0%:1E0:49:0:340:185:0:0
c47310_g3_i1	2331	.	T	G	.	PASS	ADP=231;WT=5;HET=0;HOM=1;NC=0	GT:GQ:SDP:DP:RD:AD:FREQ:PVAL:RBQ:ABQ:RDF:RDR:ADF:ADR	0/0:411:223:219:219:0:0%:1E0:51:0:120:99:0:0	0/0:303:164:161:161:0:0%:1E0:47:0:77:84:0:0	0/0:426:229:227:227:0:0%:1E0:49:0:119:108:0:0	0/0:385:208:206:206:0:0%:1E0:47:0:86:120:0:0	0/0:224:121:120:120:0:0%:1E0:45:0:46:74:0:0	1/1:255:475:458:3:455:99.34%:1.1111E-267:58:54:2:1:362:93
c47310_g3_i1	2452	.	C	A	.	PASS	ADP=52;WT=5;HET=0;HOM=1;NC=0	GT:GQ:SDP:DP:RD:AD:FREQ:PVAL:RBQ:ABQ:RDF:RDR:ADF:ADR	0/0:66:36:36:36:0:0%:1E0:50:0:22:14:0:0	0/0:67:37:35:35:0:0%:1E0:45:0:16:19:0:0	0/0:78:41:41:41:0:0%:1E0:49:0:23:18:0:0	0/0:59:32:31:31:0:0%:1E0:46:0:16:15:0:0	0/0:29:16:16:16:0:0%:1E0:40:0:5:11:0:0	1/1:255:157:153:0:153:100%:1.683E-91:0:42:0:0:41:112
c47310_g3_i1	2555	.	T	C	.	PASS	ADP=5;WT=1;HET=0;HOM=1;NC=4	GT:GQ:SDP:DP:RD:AD:FREQ:PVAL:RBQ:ABQ:RDF:RDR:ADF:ADR	./.:.:3	./.:.:4	0/0:14:8:8:8:0:0%:1E0:40:0:1:7:0:0	./.:.:4	./.:.:5	1/1:58:12:11:0:11:100%:1.4176E-6:0:47:0:0:5:6
c43427_g1_i5	318	.	T	C	.	PASS	ADP=205;WT=3;HET=0;HOM=3;NC=0	GT:GQ:SDP:DP:RD:AD:FREQ:PVAL:RBQ:ABQ:RDF:RDR:ADF:ADR	1/1:255:93:87:0:87:100%:6.9142E-52:0:51:0:0:56:31	1/1:255:247:239:0:239:100%:3.5129E-143:0:50:0:0:142:97	1/1:255:243:234:0:234:100%:3.5594E-140:0:53:0:0:155:79	0/0:302:176:162:162:0:0%:1E0:49:0:98:64:0:0	0/0:528:292:281:281:0:0%:1E0:46:0:145:136:0:0	0/0:430:243:229:229:0:0%:1E0:51:0:149:80:0:0
c43427_g1_i5	342	.	C	T	.	PASS	ADP=168;WT=5;HET=1;HOM=0;NC=0	GT:GQ:SDP:DP:RD:AD:FREQ:PVAL:RBQ:ABQ:RDF:RDR:ADF:ADR	0/0:130:73:70:70:0:0%:1E0:52:0:41:29:0:0	0/0:366:198:195:195:0:0%:1E0:48:0:106:89:0:0	0/0:370:202:198:198:0:0%:1E0:51:0:124:74:0:0	0/0:258:142:137:137:0:0%:1E0:48:0:71:66:0:0	0/0:422:233:226:226:0:0%:1E0:47:0:108:118:0:0	0/1:255:191:184:105:79:42.93%:3.4538E-29:50:52:60:45:44:35
c43427_g1_i5	759	.	T	A	.	PASS	ADP=18;WT=2;HET=1;HOM=3;NC=0	GT:GQ:SDP:DP:RD:AD:FREQ:PVAL:RBQ:ABQ:RDF:RDR:ADF:ADR	1/1:58:11:11:0:11:100%:1.4176E-6:0:36:0:0:11:0	1/1:111:21:20:0:20:100%:7.2544E-12:0:37:0:0:20:0	1/1:164:30:29:0:29:100%:3.3259E-17:0:36:0:0:27:2	0/0:40:23:22:22:0:0%:1E0:35:0:22:0:0:0	0/0:33:17:17:17:0:0%:1E0:34:0:17:0:0:0	0/1:22:11:11:5:6:54.55%:6.192E-3:48:47:5:0:6:0
c43427_g1_i5	942	.	G	A	.	PASS	ADP=50;WT=3;HET=0;HOM=3;NC=0	GT:GQ:SDP:DP:RD:AD:FREQ:PVAL:RBQ:ABQ:RDF:RDR:ADF:ADR	1/1:152:27:27:0:27:100%:5.1363E-16:0:44:0:0:10:17	1/1:255:49:48:0:48:100%:1.554E-28:0:45:0:0:16:32	1/1:255:54:51:0:51:100%:2.5024E-30:0:41:0:0:11:40	0/0:123:76:74:73:1:1.35%:5E-1:48:25:37:36:1:0	0/0:85:48:46:46:0:0%:1E0:43:0:17:29:0:0	0/0:104:56:56:56:0:0%:1E0:48:0:27:29:0:0
c43427_g1_i5	1456	.	G	A	.	PASS	ADP=11;WT=2;HET=0;HOM=2;NC=2	GT:GQ:SDP:DP:RD:AD:FREQ:PVAL:RBQ:ABQ:RDF:RDR:ADF:ADR	./.:.:7	0/0:25:14:14:14:0:0%:1E0:53:0:11:3:0:0	0/0:29:18:16:16:0:0%:1E0:48:0:11:5:0:0	1/1:58:11:11:0:11:100%:1.4176E-6:0:48:0:0:10:1	1/1:87:18:16:0:16:100%:1.6637E-9:0:48:0:0:11:5	./.:.:6
c43427_g1_i5	2164	.	C	T	.	PASS	ADP=82;WT=5;HET=1;HOM=0;NC=0	GT:GQ:SDP:DP:RD:AD:FREQ:PVAL:RBQ:ABQ:RDF:RDR:ADF:ADR	0/0:111:61:60:60:0:0%:1E0:55:0:39:21:0:0	0/0:178:104:103:102:1:0.97%:5E-1:47:32:43:59:0:1	0/0:186:102:100:100:0:0%:1E0:48:0:49:51:0:0	0/0:119:64:64:64:0:0%:1E0:50:0:38:26:0:0	0/0:190:103:102:102:0:0%:1E0:42:0:31:71:0:0	0/1:83:67:66:42:24:36.36%:4.5894E-9:48:49:18:24:10:14
c43427_g1_i5	2216	.	C	T	.	PASS	ADP=38;WT=2;HET=1;HOM=3;NC=0	GT:GQ:SDP:DP:RD:AD:FREQ:PVAL:RBQ:ABQ:RDF:RDR:ADF:ADR	1/1:158:29:28:0:28:100%:1.3074E-16:0:41:0:0:5:23	1/1:255:48:48:0:48:100%:1.554E-28:0:41:0:0:12:36	1/1:255:46:45:0:45:100%:9.6314E-27:0:37:0:0:3:42	0/0:70:38:38:38:0:0%:1E0:47:0:15:23:0:0	0/0:69:46:44:43:1:2.27%:5E-1:37:36:4:39:0:1	0/1:23:26:26:19:7:26.92%:4.9169E-3:36:36:6:13:0:7
c43427_g1_i5	2300	.	G	A	.	PASS	ADP=8;WT=2;HET=0;HOM=2;NC=2	GT:GQ:SDP:DP:RD:AD:FREQ:PVAL:RBQ:ABQ:RDF:RDR:ADF:ADR	./.:.:6	0/0:22:11:11:11:0:0%:1E0:33:0:1:10:0:0	0/0:22:11:11:11:0:0%:1E0:37:0:1:10:0:0	1/1:52:10:10:0:10:100%:5.4125E-6:0:42:0:0:2:8	1/1:41:9:8:0:8:100%:7.77E-5:0:35:0:0:0:8	./.:.:6
c37387_g1_i4	1971	.	A	G	.	PASS	ADP=49;WT=5;HET=0;HOM=1;NC=0	GT:GQ:SDP:DP:RD:AD:FREQ:PVAL:RBQ:ABQ:RDF:RDR:ADF:ADR	0/0:76:50:48:47:1:2.08%:5E-1:43:36:23:24:0:1	0/0:100:54:53:53:0:0%:1E0:47:0:34:19:0:0	0/0:92:53:50:50:0:0%:1E0:44:0:20:30:0:0	0/0:104:58:55:55:0:0%:1E0:42:0:16:39:0:0	1/1:255:64:62:0:62:100%:6.5755E-37:0:43:0:0:29:33	0/0:55:33:30:30:0:0%:1E0:46:0:18:12:0:0
c37387_g1_i4	2012	.	G	A	.	PASS	ADP=35;WT=5;HET=0;HOM=1;NC=0	GT:GQ:SDP:DP:RD:AD:FREQ:PVAL:RBQ:ABQ:RDF:RDR:ADF:ADR	0/0:51:29:28:28:0:0%:1E0:57:0:20:8:0:0	0/0:66:42:42:41:1:2.38%:5E-1:54:21:30:11:1:0	0/0:70:38:38:38:0:0%:1E0:48:0:18:20:0:0	0/0:66:36:36:36:0:0%:1E0:44:0:17:19:0:0	1/1:248:44:43:0:43:100%:1.5066E-25:0:54:0:0:30:13	0/0:48:26:25:25:0:0%:1E0:53:0:18:7:0:0
c37387_g1_i4	2017	.	T	C	.	PASS	ADP=28;WT=5;HET=0;HOM=1;NC=0	GT:GQ:SDP:DP:RD:AD:FREQ:PVAL:RBQ:ABQ:RDF:RDR:ADF:ADR	0/0:44:25:24:24:0:0%:1E0:60:0:20:4:0:0	0/0:70:39:38:38:0:0%:1E0:53:0:30:8:0:0	0/0:44:24:24:24:0:0%:1E0:57:0:17:7:0:0	0/0:40:22:22:22:0:0%:1E0:49:0:17:5:0:0	1/1:230:41:40:0:40:100%:9.3017E-24:0:56:0:0:30:10	0/0:44:23:23:23:0:0%:1E0:54:0:19:4:0:0
c37387_g1_i4	2782	.	T	C	.	PASS	ADP=6;WT=1;HET=0;HOM=1;NC=4	GT:GQ:SDP:DP:RD:AD:FREQ:PVAL:RBQ:ABQ:RDF:RDR:ADF:ADR	./.:.:5	./.:.:7	./.:.:2	0/0:14:8:8:8:0:0%:1E0:38:0:5:3:0:0	1/1:52:10:10:0:10:100%:5.4125E-6:0:49:0:0:5:5	./.:.:7
c25749_g1_i1	114	.	A	T	.	PASS	ADP=2;WT=0;HET=0;HOM=1;NC=5	GT:GQ:SDP:DP:RD:AD:FREQ:PVAL:RBQ:ABQ:RDF:RDR:ADF:ADR	./.:.:1	./.:.:0	./.:.:0	./.:.:1	1/1:41:8:8:0:8:100%:7.77E-5:0:47:0:0:8:0	./.:.:5
c34443_g1_i1	264	.	G	A	.	PASS	ADP=14;WT=3;HET=1;HOM=1;NC=1	GT:GQ:SDP:DP:RD:AD:FREQ:PVAL:RBQ:ABQ:RDF:RDR:ADF:ADR	./.:.:2	0/0:10:19:18:14:4:22.22%:5.1948E-2:40:45:11:3:3:1	1/1:64:13:12:0:12:100%:3.698E-7:0:59:0:0:12:0	0/0:3:10:9:5:4:44.44%:4.1176E-2:50:71:3:2:4:0	0/0:59:35:32:32:0:0%:1E0:46:0:29:3:0:0	0/1:34:15:15:6:9:60%:3.4983E-4:43:51:6:0:8:1
c34443_g1_i1	521	.	T	C	.	PASS	ADP=20;WT=2;HET=2;HOM=1;NC=1	GT:GQ:SDP:DP:RD:AD:FREQ:PVAL:RBQ:ABQ:RDF:RDR:ADF:ADR	./.:.:3	0/1:45:35:35:22:13:37.14%:3.1103E-5:50:54:15:7:8:5	1/1:123:23:22:0:22:100%:4.7526E-13:0:57:0:0:18:4	0/0:14:12:11:10:1:9.09%:5E-1:54:50:7:3:1:0	0/0:66:38:36:36:0:0%:1E0:55:0:26:10:0:0	0/1:24:18:18:11:7:38.89%:3.8123E-3:59:58:11:0:6:1
c30417_g1_i1	157	.	C	A	.	PASS	ADP=9;WT=2;HET=0;HOM=1;NC=3	GT:GQ:SDP:DP:RD:AD:FREQ:PVAL:RBQ:ABQ:RDF:RDR:ADF:ADR	./.:.:0	0/0:55:30:30:30:0:0%:1E0:61:0:29:1:0:0	0/0:14:10:8:8:0:0%:1E0:42:0:6:2:0:0	1/1:69:15:15:1:14:93.33%:1.0315E-7:72:52:1:0:11:3	./.:.:0	./.:.:1
c30417_g1_i1	169	.	T	C	.	PASS	ADP=8;WT=1;HET=0;HOM=2;NC=3	GT:GQ:SDP:DP:RD:AD:FREQ:PVAL:RBQ:ABQ:RDF:RDR:ADF:ADR	./.:.:0	0/0:41:30:28:27:1:3.57%:5E-1:52:50:16:11:1:0	1/1:52:10:10:0:10:100%:5.4125E-6:0:41:0:0:5:5	1/1:70:13:13:0:13:100%:9.6148E-8:0:39:0:0:5:8	./.:.:0	./.:.:1
c30417_g1_i1	178	.	A	C	.	PASS	ADP=8;WT=2;HET=0;HOM=1;NC=3	GT:GQ:SDP:DP:RD:AD:FREQ:PVAL:RBQ:ABQ:RDF:RDR:ADF:ADR	./.:.:0	0/0:52:29:27:27:0:0%:1E0:48:0:11:16:0:0	0/0:18:10:9:9:0:0%:1E0:46:0:5:4:0:0	1/1:64:12:12:0:12:100%:3.698E-7:0:36:0:0:2:10	./.:.:0	./.:.:1
c30417_g1_i1	184	.	T	C	.	PASS	ADP=7;WT=1;HET=0;HOM=2;NC=3	GT:GQ:SDP:DP:RD:AD:FREQ:PVAL:RBQ:ABQ:RDF:RDR:ADF:ADR	./.:.:0	0/0:47:29:26:26:0:0%:1E0:45:0:11:15:0:0	1/1:41:8:8:0:8:100%:7.77E-5:0:49:0:0:3:5	1/1:64:12:12:0:12:100%:3.698E-7:0:38:0:0:2:10	./.:.:0	./.:.:1
c30417_g1_i1	238	.	T	A	.	PASS	ADP=5;WT=0;HET=0;HOM=1;NC=5	GT:GQ:SDP:DP:RD:AD:FREQ:PVAL:RBQ:ABQ:RDF:RDR:ADF:ADR	./.:.:0	1/1:86:21:18:1:17:94.44%:2.0936E-9:36:40:0:1:3:14	./.:.:6	./.:.:7	./.:.:0	./.:.:1
c34993_g2_i2	377	.	C	A	.	PASS	ADP=72;WT=5;HET=0;HOM=1;NC=0	GT:GQ:SDP:DP:RD:AD:FREQ:PVAL:RBQ:ABQ:RDF:RDR:ADF:ADR	0/0:205:115:109:109:0:0%:1E0:48:0:85:24:0:0	0/0:108:59:57:57:0:0%:1E0:48:0:38:19:0:0	0/0:108:59:57:57:0:0%:1E0:50:0:40:17:0:0	0/0:216:122:116:116:0:0%:1E0:45:0:82:34:0:0	0/0:59:33:31:31:0:0%:1E0:51:0:17:14:0:0	1/1:255:65:63:0:63:100%:1.657E-37:0:52:0:0:44:19
c34993_g2_i2	666	.	A	G	.	PASS	ADP=16;WT=3;HET=0;HOM=3;NC=0	GT:GQ:SDP:DP:RD:AD:FREQ:PVAL:RBQ:ABQ:RDF:RDR:ADF:ADR	0/0:29:16:16:16:0:0%:1E0:62:0:16:0:0:0	0/0:44:23:23:23:0:0%:1E0:62:0:23:0:0:0	0/0:25:14:13:13:0:0%:1E0:57:0:10:3:0:0	1/1:70:13:13:0:13:100%:9.6148E-8:0:57:0:0:12:1	1/1:46:9:9:0:9:100%:2.0568E-5:0:48:0:0:7:2	1/1:129:24:23:0:23:100%:1.2146E-13:0:51:0:0:21:2
c34993_g2_i2	734	.	C	T	.	PASS	ADP=13;WT=3;HET=0;HOM=3;NC=0	GT:GQ:SDP:DP:RD:AD:FREQ:PVAL:RBQ:ABQ:RDF:RDR:ADF:ADR	1/1:58:11:11:0:11:100%:1.4176E-6:0:63:0:0:9:2	1/1:81:15:15:0:15:100%:6.4467E-9:0:56:0:0:10:5	1/1:41:8:8:0:8:100%:7.77E-5:0:49:0:0:4:4	0/0:29:17:16:16:0:0%:1E0:57:0:12:4:0:0	0/0:14:9:8:8:0:0%:1E0:60:0:8:0:0:0	0/0:36:20:20:20:0:0%:1E0:51:0:13:7:0:0
c34993_g2_i2	776	.	A	T	.	PASS	ADP=13;WT=3;HET=0;HOM=3;NC=0	GT:GQ:SDP:DP:RD:AD:FREQ:PVAL:RBQ:ABQ:RDF:RDR:ADF:ADR	1/1:46:9:9:0:9:100%:2.0568E-5:0:62:0:0:7:2	1/1:81:15:15:0:15:100%:6.4467E-9:0:46:0:0:6:9	1/1:46:9:9:0:9:100%:2.0568E-5:0:48:0:0:4:5	0/0:37:19:19:19:0:0%:1E0:61:0:14:5:0:0	0/0:18:9:9:9:0:0%:1E0:57:0:6:3:0:0	0/0:40:21:21:21:0:0%:1E0:56:0:14:7:0:0
c43434_g1_i1	2073	.	G	A	.	PASS	ADP=23;WT=4;HET=2;HOM=0;NC=0	GT:GQ:SDP:DP:RD:AD:FREQ:PVAL:RBQ:ABQ:RDF:RDR:ADF:ADR	0/1:26:33:31:23:8:25.81%:2.3332E-3:39:39:5:18:1:7	0/0:6:16:14:10:4:28.57%:4.8889E-2:37:39:1:9:3:1	0/1:23:21:19:12:7:36.84%:3.9926E-3:42:32:3:9:1:6	0/0:48:28:25:25:0:0%:1E0:35:0:2:23:0:0	0/0:44:23:23:23:0:0%:1E0:38:0:3:20:0:0	0/0:52:31:27:27:0:0%:1E0:43:0:11:16:0:0
c43434_g1_i1	5326	.	G	A	.	PASS	ADP=64;WT=3;HET=3;HOM=0;NC=0	GT:GQ:SDP:DP:RD:AD:FREQ:PVAL:RBQ:ABQ:RDF:RDR:ADF:ADR	0/1:75:50:47:26:21:44.68%:2.6363E-8:48:47:24:2:19:2	0/1:115:68:61:30:31:50.82%:2.6199E-12:45:43:29:1:27:4	0/1:128:65:64:30:34:53.12%:1.3489E-13:48:44:28:2:31:3	0/0:138:79:73:73:0:0%:1E0:44:0:63:10:0:0	0/0:119:67:63:63:0:0%:1E0:45:0:51:12:0:0	0/0:153:84:81:81:0:0%:1E0:48:0:74:7:0:0
c43434_g1_i1	5445	.	A	G	.	PASS	ADP=71;WT=3;HET=3;HOM=0;NC=0	GT:GQ:SDP:DP:RD:AD:FREQ:PVAL:RBQ:ABQ:RDF:RDR:ADF:ADR	0/1:83:52:51:28:23:45.1%:4.7339E-9:52:50:18:10:16:7	0/1:129:74:72:37:35:48.61%:1.1574E-13:47:50:20:17:22:13	0/1:182:76:75:29:46:61.33%:5.058E-19:51:50:15:14:33:13	0/0:164:89:88:88:0:0%:1E0:48:0:51:37:0:0	0/0:127:76:75:74:1:1.33%:5E-1:52:36:49:25:0:1	0/0:130:70:69:69:0:0%:1E0:50:0:37:32:0:0
c43381_g1_i1	304	.	C	T	.	PASS	ADP=7;WT=2;HET=0;HOM=1;NC=3	GT:GQ:SDP:DP:RD:AD:FREQ:PVAL:RBQ:ABQ:RDF:RDR:ADF:ADR	0/0:22:11:11:11:0:0%:1E0:52:0:9:2:0:0	./.:.:7	0/0:18:9:9:9:0:0%:1E0:59:0:7:2:0:0	./.:.:4	./.:.:5	1/1:41:9:8:0:8:100%:7.77E-5:0:50:0:0:5:3
c43381_g1_i1	480	.	A	G	.	PASS	ADP=8;WT=2;HET=0;HOM=1;NC=3	GT:GQ:SDP:DP:RD:AD:FREQ:PVAL:RBQ:ABQ:RDF:RDR:ADF:ADR	0/0:17:11:10:10:0:0%:1E0:52:0:8:2:0:0	0/0:25:14:14:14:0:0%:1E0:48:0:13:1:0:0	./.:.:6	./.:.:7	./.:.:6	1/1:24:8:8:2:6:75%:3.4965E-3:36:38:2:0:4:2
c43381_g1_i1	597	.	A	C	.	PASS	ADP=78;WT=4;HET=2;HOM=0;NC=0	GT:GQ:SDP:DP:RD:AD:FREQ:PVAL:RBQ:ABQ:RDF:RDR:ADF:ADR	0/0:127:71:67:67:0:0%:1E0:39:0:63:4:0:0	0/0:205:113:110:110:0:0%:1E0:37:0:106:4:0:0	0/0:179:98:95:95:0:0%:1E0:37:0:95:0:0:0	0/0:123:67:65:65:0:0%:1E0:38:0:64:1:0:0	0/1:153:75:72:32:40:55.56%:4.3182E-16:36:37:32:0:39:1	0/1:123:69:64:31:33:51.56%:4.1337E-13:37:35:31:0:31:2
c43381_g1_i1	681	.	G	A	.	PASS	ADP=216;WT=4;HET=2;HOM=0;NC=0	GT:GQ:SDP:DP:RD:AD:FREQ:PVAL:RBQ:ABQ:RDF:RDR:ADF:ADR	0/0:381:217:203:203:0:0%:1E0:45:0:190:13:0:0	0/0:501:277:268:268:0:0%:1E0:44:0:254:14:0:0	0/0:550:310:294:294:0:0%:1E0:43:0:281:13:0:0	0/0:284:158:151:151:0:0%:1E0:45:0:135:16:0:0	0/1:255:190:180:75:105:58.33%:6.8122E-42:43:44:70:5:97:8	0/1:255:203:201:97:104:51.74%:5.4471E-40:48:48:93:4:102:2
c43381_g1_i1	705	.	G	A	.	PASS	ADP=275;WT=4;HET=2;HOM=0;NC=0	GT:GQ:SDP:DP:RD:AD:FREQ:PVAL:RBQ:ABQ:RDF:RDR:ADF:ADR	0/0:497:274:266:266:0:0%:1E0:52:0:241:25:0:0	0/0:613:341:328:328:0:0%:1E0:50:0:289:39:0:0	0/0:720:406:395:394:1:0.25%:5E-1:50:27:352:42:1:0	0/0:370:206:197:197:0:0%:1E0:49:0:167:30:0:0	0/1:255:231:224:94:130:58.04%:1.2438E-51:49:51:83:11:113:17	0/1:255:245:240:116:124:51.67%:1.5375E-47:53:53:103:13:113:11
c43381_g1_i1	751	.	G	A	.	PASS	ADP=329;WT=3;HET=1;HOM=2;NC=0	GT:GQ:SDP:DP:RD:AD:FREQ:PVAL:RBQ:ABQ:RDF:RDR:ADF:ADR	1/1:255:341:331:0:331:100%:1.6858E-198:0:57:0:0:273:58	0/1:255:386:380:201:179:47.11%:1.055E-66:50:52:138:63:135:44	1/1:255:478:468:1:467:99.79%:3.0968E-278:50:55:1:0:383:84	0/0:441:243:235:235:0:0%:1E0:52:0:181:54:0:0	0/0:505:277:270:270:0:0%:1E0:52:0:202:68:0:0	0/0:554:309:295:295:0:0%:1E0:54:0:236:59:0:0
c43381_g1_i1	930	.	C	A	.	PASS	ADP=37;WT=4;HET=2;HOM=0;NC=0	GT:GQ:SDP:DP:RD:AD:FREQ:PVAL:RBQ:ABQ:RDF:RDR:ADF:ADR	0/0:52:27:27:27:0:0%:1E0:38:0:2:25:0:0	0/0:104:57:56:56:0:0%:1E0:36:0:4:52:0:0	0/0:100:56:54:54:0:0%:1E0:40:0:8:46:0:0	0/0:47:26:26:26:0:0%:1E0:37:0:1:25:0:0	0/1:54:31:31:16:15:48.39%:3.2298E-6:36:35:0:16:0:15	0/1:59:31:31:15:16:51.61%:1.0995E-6:37:37:1:14:1:15
c43381_g1_i1	945	.	G	A	.	PASS	ADP=37;WT=4;HET=2;HOM=0;NC=0	GT:GQ:SDP:DP:RD:AD:FREQ:PVAL:RBQ:ABQ:RDF:RDR:ADF:ADR	0/0:55:29:29:29:0:0%:1E0:40:0:5:24:0:0	0/0:119:65:63:63:0:0%:1E0:36:0:11:52:0:0	0/0:97:52:51:51:0:0%:1E0:38:0:7:44:0:0	0/0:48:25:25:25:0:0%:1E0:36:0:1:24:0:0	0/1:46:29:29:16:13:44.83%:2.1506E-5:35:36:0:16:0:13	0/1:51:28:28:14:14:50%:6.911E-6:37:34:1:13:0:14
c43381_g1_i1	1129	.	G	A	.	PASS	ADP=13;WT=3;HET=1;HOM=1;NC=1	GT:GQ:SDP:DP:RD:AD:FREQ:PVAL:RBQ:ABQ:RDF:RDR:ADF:ADR	0/0:36:20:20:20:0:0%:1E0:57:0:18:2:0:0	0/0:40:22:22:22:0:0%:1E0:57:0:17:5:0:0	0/0:25:14:14:14:0:0%:1E0:59:0:13:1:0:0	./.:.:3	1/1:24:8:8:2:6:75%:3.4965E-3:72:61:2:0:6:0	0/1:34:15:15:6:9:60%:3.4983E-4:68:54:6:0:8:1
c43381_g1_i1	1185	.	C	T	.	PASS	ADP=10;WT=3;HET=1;HOM=0;NC=2	GT:GQ:SDP:DP:RD:AD:FREQ:PVAL:RBQ:ABQ:RDF:RDR:ADF:ADR	0/0:33:18:17:17:0:0%:1E0:61:0:13:4:0:0	0/1:29:15:15:7:8:53.33%:1.0995E-3:58:45:5:2:3:5	0/0:22:11:11:11:0:0%:1E0:64:0:10:1:0:0	./.:.:5	./.:.:6	0/0:3:10:10:6:4:40%:4.3344E-2:52:63:5:1:3:1
c43381_g1_i1	1188	.	C	T	.	PASS	ADP=10;WT=3;HET=1;HOM=0;NC=2	GT:GQ:SDP:DP:RD:AD:FREQ:PVAL:RBQ:ABQ:RDF:RDR:ADF:ADR	0/0:32:18:18:18:0:0%:1E0:60:0:14:4:0:0	0/1:30:14:14:6:8:57.14%:9.6618E-4:60:46:5:1:3:5	0/0:22:11:11:11:0:0%:1E0:63:0:10:1:0:0	./.:.:5	./.:.:6	0/0:3:10:10:6:4:40%:4.3344E-2:52:63:5:1:3:1
c40325_g2_i8	285	.	C	T	.	PASS	ADP=15;WT=4;HET=2;HOM=0;NC=0	GT:GQ:SDP:DP:RD:AD:FREQ:PVAL:RBQ:ABQ:RDF:RDR:ADF:ADR	0/0:21:13:12:12:0:0%:1E0:38:0:10:2:0:0	0/0:17:10:10:10:0:0%:1E0:38:0:9:1:0:0	0/0:7:20:20:14:6:30%:1.0098E-2:43:24:13:1:6:0	0/1:20:22:19:13:6:31.58%:9.828E-3:44:22:13:0:6:0	0/0:14:18:18:15:3:16.67%:1.1429E-1:41:30:15:0:3:0	0/1:20:15:15:9:6:40%:8.4291E-3:38:22:8:1:6:0
c40325_g2_i8	1461	.	G	A	.	PASS	ADP=48;WT=3;HET=0;HOM=3;NC=0	GT:GQ:SDP:DP:RD:AD:FREQ:PVAL:RBQ:ABQ:RDF:RDR:ADF:ADR	0/0:100:56:54:54:0:0%:1E0:41:0:18:36:0:0	0/0:73:47:46:45:1:2.17%:5E-1:42:36:17:28:0:1	0/0:85:47:46:46:0:0%:1E0:50:0:29:17:0:0	1/1:224:42:39:0:39:100%:3.6742E-23:0:47:0:0:17:22	1/1:164:31:29:0:29:100%:3.3259E-17:0:51:0:0:15:14	1/1:255:80:78:1:77:98.72%:1.356E-44:50:47:1:0:37:40
c43752_g1_i2	319	.	T	C	.	PASS	ADP=112;WT=3;HET=1;HOM=2;NC=0	GT:GQ:SDP:DP:RD:AD:FREQ:PVAL:RBQ:ABQ:RDF:RDR:ADF:ADR	0/0:220:119:117:117:0:0%:1E0:47:0:105:12:0:0	0/0:130:70:69:69:0:0%:1E0:52:0:65:4:0:0	0/0:104:56:55:55:0:0%:1E0:50:0:53:2:0:0	1/1:255:193:182:0:182:100%:6.3678E-109:0:45:0:0:163:19	0/1:120:88:86:52:34:39.53%:9.7345E-13:60:48:50:2:27:7	1/1:255:170:163:0:163:100%:1.6566E-97:0:50:0:0:151:12
c43752_g1_i2	1052	.	C	T	.	PASS	ADP=821;WT=5;HET=1;HOM=0;NC=0	GT:GQ:SDP:DP:RD:AD:FREQ:PVAL:RBQ:ABQ:RDF:RDR:ADF:ADR	0/0:1044:587:558:558:0:0%:1E0:46:0:336:222:0:0	0/0:1444:809:783:782:1:0.13%:5E-1:45:28:396:386:1:0	0/0:1724:964:934:933:1:0.11%:5E-1:44:72:455:478:1:0	0/0:1615:891:861:861:0:0%:1E0:45:0:388:473:0:0	0/1:255:898:827:435:392:47.4%:1.5637E-145:44:42:200:235:182:210	0/0:1788:998:968:967:1:0.1%:5E-1:44:36:440:527:0:1
c31003_g1_i1	263	.	C	A	.	PASS	ADP=10;WT=4;HET=1;HOM=0;NC=1	GT:GQ:SDP:DP:RD:AD:FREQ:PVAL:RBQ:ABQ:RDF:RDR:ADF:ADR	0/0:25:13:13:13:0:0%:1E0:51:0:13:0:0:0	0/0:25:17:13:13:0:0%:1E0:40:0:13:0:0:0	./.:.:4	0/0:22:11:11:11:0:0%:1E0:53:0:10:1:0:0	0/1:25:15:15:8:7:46.67%:3.1609E-3:53:65:8:0:7:0	0/0:18:10:9:9:0:0%:1E0:51:0:9:0:0:0
c31003_g1_i1	280	.	G	A	.	PASS	ADP=11;WT=4;HET=1;HOM=0;NC=1	GT:GQ:SDP:DP:RD:AD:FREQ:PVAL:RBQ:ABQ:RDF:RDR:ADF:ADR	0/0:25:14:14:14:0:0%:1E0:51:0:11:3:0:0	0/0:33:17:17:17:0:0%:1E0:42:0:17:0:0:0	./.:.:4	0/0:21:13:12:12:0:0%:1E0:47:0:11:1:0:0	0/1:26:13:12:5:7:58.33%:2.2883E-3:51:61:5:0:6:1	0/0:17:11:10:10:0:0%:1E0:53:0:10:0:0:0
c31003_g1_i1	304	.	G	A	.	PASS	ADP=11;WT=4;HET=1;HOM=0;NC=1	GT:GQ:SDP:DP:RD:AD:FREQ:PVAL:RBQ:ABQ:RDF:RDR:ADF:ADR	0/0:25:15:13:13:0:0%:1E0:52:0:10:3:0:0	0/0:37:19:19:19:0:0%:1E0:46:0:15:4:0:0	./.:.:4	0/0:21:13:12:12:0:0%:1E0:47:0:10:2:0:0	0/1:26:13:12:5:7:58.33%:2.2883E-3:45:59:3:2:5:2	0/0:18:10:9:9:0:0%:1E0:57:0:8:1:0:0
c31003_g1_i1	351	.	C	G	.	PASS	ADP=9;WT=2;HET=0;HOM=2;NC=2	GT:GQ:SDP:DP:RD:AD:FREQ:PVAL:RBQ:ABQ:RDF:RDR:ADF:ADR	1/1:29:9:9:2:7:77.78%:1.1312E-3:36:52:0:2:4:3	1/1:93:18:17:0:17:100%:4.2852E-10:0:58:0:0:13:4	./.:.:4	0/0:18:9:9:9:0:0%:1E0:52:0:6:3:0:0	./.:.:7	0/0:18:9:9:9:0:0%:1E0:49:0:5:4:0:0
c29449_g1_i1	416	.	C	T	.	PASS	ADP=83;WT=5;HET=1;HOM=0;NC=0	GT:GQ:SDP:DP:RD:AD:FREQ:PVAL:RBQ:ABQ:RDF:RDR:ADF:ADR	0/0:213:114:113:113:0:0%:1E0:38:0:25:88:0:0	0/0:145:79:77:77:0:0%:1E0:35:0:18:59:0:0	0/1:208:123:123:66:57:46.34%:1.3409E-21:38:40:12:54:19:38	0/0:134:75:72:72:0:0%:1E0:35:0:10:62:0:0	0/0:149:82:80:80:0:0%:1E0:35:0:8:72:0:0	0/0:70:37:37:37:0:0%:1E0:36:0:6:31:0:0
c29449_g1_i1	461	.	T	C	.	PASS	ADP=28;WT=3;HET=0;HOM=3;NC=0	GT:GQ:SDP:DP:RD:AD:FREQ:PVAL:RBQ:ABQ:RDF:RDR:ADF:ADR	0/0:62:35:34:34:0:0%:1E0:47:0:21:13:0:0	0/0:59:32:31:31:0:0%:1E0:47:0:19:12:0:0	0/0:93:51:49:49:0:0%:1E0:47:0:31:18:0:0	1/1:141:25:25:0:25:100%:7.9107E-15:0:37:0:0:13:12	1/1:117:22:21:0:21:100%:1.8578E-12:0:42:0:0:7:14	1/1:41:8:8:0:8:100%:7.77E-5:0:52:0:0:6:2
c29449_g1_i1	755	.	A	G	.	PASS	ADP=270;WT=5;HET=1;HOM=0;NC=0	GT:GQ:SDP:DP:RD:AD:FREQ:PVAL:RBQ:ABQ:RDF:RDR:ADF:ADR	0/0:711:407:380:380:0:0%:1E0:39:0:184:196:0:0	0/0:490:284:261:261:0:0%:1E0:38:0:165:96:0:0	0/1:255:494:453:163:290:64.02%:9.7171E-119:36:40:117:46:138:152	0/0:351:210:187:187:0:0%:1E0:36:0:115:72:0:0	0/0:306:193:164:164:0:0%:1E0:36:0:116:48:0:0	0/0:328:192:176:176:0:0%:1E0:37:0:114:62:0:0
c29449_g1_i1	926	.	G	C	.	PASS	ADP=628;WT=5;HET=1;HOM=0;NC=0	GT:GQ:SDP:DP:RD:AD:FREQ:PVAL:RBQ:ABQ:RDF:RDR:ADF:ADR	0/0:1385:769:740:740:0:0%:1E0:51:0:577:163:0:0	0/0:1214:683:647:647:0:0%:1E0:47:0:463:184:0:0	0/1:255:885:844:409:435:51.54%:4.5579E-165:45:46:332:77:337:98	0/0:791:451:433:432:1:0.23%:5E-1:49:72:313:119:1:0	0/0:1172:642:625:625:0:0%:1E0:49:0:477:148:0:0	0/0:906:502:484:484:0:0%:1E0:49:0:370:114:0:0
c29449_g1_i1	956	.	G	A	.	PASS	ADP=629;WT=5;HET=1;HOM=0;NC=0	GT:GQ:SDP:DP:RD:AD:FREQ:PVAL:RBQ:ABQ:RDF:RDR:ADF:ADR	0/0:1423:775:760:760:0:0%:1E0:52:0:516:244:0:0	0/0:1224:669:654:654:0:0%:1E0:49:0:397:257:0:0	0/1:255:841:809:405:404:49.94%:5.1659E-152:46:45:287:118:271:133	0/0:824:447:439:439:0:0%:1E0:49:0:264:175:0:0	0/0:1168:631:624:624:0:0%:1E0:50:0:408:216:0:0	0/0:913:499:488:488:0:0%:1E0:51:0:325:163:0:0
c44083_g3_i1	641	.	C	T	.	PASS	ADP=6;WT=1;HET=0;HOM=1;NC=4	GT:GQ:SDP:DP:RD:AD:FREQ:PVAL:RBQ:ABQ:RDF:RDR:ADF:ADR	0/0:18:9:9:9:0:0%:1E0:59:0:8:1:0:0	./.:.:6	./.:.:7	./.:.:2	./.:.:6	1/1:46:9:9:0:9:100%:2.0568E-5:0:71:0:0:9:0
c31972_g1_i1	422	.	T	C	.	PASS	ADP=479;WT=5;HET=1;HOM=0;NC=0	GT:GQ:SDP:DP:RD:AD:FREQ:PVAL:RBQ:ABQ:RDF:RDR:ADF:ADR	0/0:880:477:469:469:0:0%:1E0:53:0:283:186:0:0	0/0:771:419:411:411:0:0%:1E0:52:0:256:155:0:0	0/1:255:509:486:236:250:51.44%:4.3901E-95:49:42:129:107:120:130	0/0:910:490:485:485:0:0%:1E0:50:0:262:223:0:0	0/0:936:506:499:499:0:0%:1E0:49:0:234:265:0:0	0/0:985:530:525:525:0:0%:1E0:51:0:303:222:0:0
c31972_g1_i1	1048	.	C	G	.	PASS	ADP=10;WT=4;HET=2;HOM=0;NC=0	GT:GQ:SDP:DP:RD:AD:FREQ:PVAL:RBQ:ABQ:RDF:RDR:ADF:ADR	0/0:17:10:10:10:0:0%:1E0:48:0:7:3:0:0	0/0:17:10:10:10:0:0%:1E0:47:0:5:5:0:0	0/1:41:14:14:4:10:71.43%:7.6278E-5:52:54:3:1:7:3	0/0:22:11:11:11:0:0%:1E0:61:0:8:3:0:0	0/0:17:10:10:10:0:0%:1E0:53:0:9:1:0:0	0/1:23:9:9:3:6:66.67%:4.5249E-3:46:48:1:2:3:3
c29950_g1_i1	904	.	G	A	.	PASS	ADP=25;WT=4;HET=2;HOM=0;NC=0	GT:GQ:SDP:DP:RD:AD:FREQ:PVAL:RBQ:ABQ:RDF:RDR:ADF:ADR	0/0:29:43:41:34:7:17.07%:5.9136E-3:38:42:8:26:7:0	0/0:31:23:22:21:1:4.55%:5E-1:38:36:5:16:1:0	0/0:11:17:16:13:3:18.75%:1.129E-1:39:39:3:10:3:0	0/0:66:36:36:36:0:0%:1E0:40:0:11:25:0:0	0/1:23:25:24:17:7:29.17%:4.7006E-3:39:49:2:15:7:0	0/1:29:15:15:7:8:53.33%:1.0995E-3:35:34:0:7:8:0
c29950_g1_i1	911	.	T	C	.	PASS	ADP=21;WT=3;HET=3;HOM=0;NC=0	GT:GQ:SDP:DP:RD:AD:FREQ:PVAL:RBQ:ABQ:RDF:RDR:ADF:ADR	0/1:23:27:25:18:7:28%:4.8126E-3:37:38:1:17:7:0	0/0:21:21:20:18:2:10%:2.4359E-1:37:52:2:16:2:0	0/0:10:18:18:14:4:22.22%:5.1948E-2:34:52:1:13:4:0	0/0:51:30:28:28:0:0%:1E0:43:0:6:22:0:0	0/1:23:24:24:17:7:29.17%:4.7006E-3:40:49:2:15:7:0	0/1:33:16:16:7:9:56.25%:4.0786E-4:36:46:0:7:9:0
c29950_g1_i1	913	.	A	G	.	PASS	ADP=22;WT=3;HET=3;HOM=0;NC=0	GT:GQ:SDP:DP:RD:AD:FREQ:PVAL:RBQ:ABQ:RDF:RDR:ADF:ADR	0/1:26:27:26:18:8:30.77%:2.076E-3:36:39:1:17:8:0	0/0:25:21:21:19:2:9.52%:2.439E-1:35:52:2:17:2:0	0/0:10:18:18:14:4:22.22%:5.1948E-2:35:52:1:13:4:0	0/0:48:31:31:30:1:3.23%:5E-1:40:20:6:24:1:0	0/1:26:25:25:17:8:32%:2.0146E-3:38:51:2:15:8:0	0/1:33:17:16:7:9:56.25%:4.0786E-4:36:47:0:7:9:0
c29950_g1_i1	942	.	C	G	.	PASS	ADP=14;WT=3;HET=2;HOM=1;NC=0	GT:GQ:SDP:DP:RD:AD:FREQ:PVAL:RBQ:ABQ:RDF:RDR:ADF:ADR	0/1:41:14:14:4:10:71.43%:7.6278E-5:36:58:0:4:10:0	0/0:9:13:13:10:3:23.08%:1.1E-1:33:72:1:9:3:0	0/0:3:12:12:7:5:41.67%:1.8634E-2:33:72:1:6:5:0	0/0:16:15:15:13:2:13.33%:2.4138E-1:35:68:0:13:2:0	0/1:32:19:19:10:9:47.37%:5.667E-4:38:63:1:9:9:0	1/1:49:13:13:2:11:84.62%:1.0096E-5:34:54:0:2:11:0
c29950_g1_i1	973	.	A	G	.	PASS	ADP=10;WT=3;HET=1;HOM=2;NC=0	GT:GQ:SDP:DP:RD:AD:FREQ:PVAL:RBQ:ABQ:RDF:RDR:ADF:ADR	1/1:47:11:11:1:10:90.91%:1.7011E-5:36:61:0:1:10:0	0/0:1:9:8:4:4:50%:3.8462E-2:34:63:0:4:4:0	0/0:0:8:8:3:5:62.5%:1.2821E-2:44:70:1:2:5:0	0/0:10:11:11:9:2:18.18%:2.381E-1:36:61:0:9:2:0	0/1:34:15:15:6:9:60%:3.4983E-4:36:58:0:6:9:0	1/1:52:12:10:0:10:100%:5.4125E-6:0:56:0:0:10:0
c29950_g1_i1	1003	.	T	A	.	PASS	ADP=10;WT=2;HET=1;HOM=2;NC=1	GT:GQ:SDP:DP:RD:AD:FREQ:PVAL:RBQ:ABQ:RDF:RDR:ADF:ADR	1/1:58:11:11:0:11:100%:1.4176E-6:0:48:0:0:6:5	0/0:1:8:8:4:4:50%:3.8462E-2:36:53:0:4:3:1	./.:.:7	0/0:7:11:11:8:3:27.27%:1.0714E-1:36:69:0:8:3:0	0/1:35:14:14:5:9:64.29%:2.8986E-4:36:53:0:5:7:2	1/1:53:12:12:1:11:91.67%:4.8074E-6:36:60:0:1:11:0
c29950_g1_i1	1005	.	C	T	.	PASS	ADP=10;WT=2;HET=1;HOM=2;NC=1	GT:GQ:SDP:DP:RD:AD:FREQ:PVAL:RBQ:ABQ:RDF:RDR:ADF:ADR	1/1:58:11:11:0:11:100%:1.4176E-6:0:52:0:0:6:5	0/0:1:8:8:4:4:50%:3.8462E-2:36:54:0:4:3:1	./.:.:6	0/0:7:11:11:8:3:27.27%:1.0714E-1:36:64:0:8:3:0	0/1:35:14:14:5:9:64.29%:2.8986E-4:36:58:0:5:7:2	1/1:53:12:12:1:11:91.67%:4.8074E-6:36:64:0:1:11:0
c29950_g1_i1	1125	.	A	G	.	PASS	ADP=12;WT=3;HET=3;HOM=0;NC=0	GT:GQ:SDP:DP:RD:AD:FREQ:PVAL:RBQ:ABQ:RDF:RDR:ADF:ADR	0/1:20:15:14:8:6:42.86%:7.971E-3:60:65:8:0:5:1	0/0:10:11:11:9:2:18.18%:2.381E-1:51:54:9:0:1:1	0/0:18:9:9:9:0:0%:1E0:53:0:9:0:0:0	0/1:24:17:17:10:7:41.18%:3.6151E-3:55:70:10:0:7:0	0/0:8:8:8:7:1:12.5%:5E-1:45:36:7:0:0:1	0/1:32:18:18:9:9:50%:5.1645E-4:64:47:9:0:4:5
c31633_g2_i1	536	.	T	C	.	PASS	ADP=9;WT=2;HET=1;HOM=1;NC=2	GT:GQ:SDP:DP:RD:AD:FREQ:PVAL:RBQ:ABQ:RDF:RDR:ADF:ADR	1/1:58:11:11:0:11:100%:1.4176E-6:0:53:0:0:11:0	0/1:20:14:14:8:6:42.86%:7.971E-3:65:54:8:0:6:0	0/0:1:9:9:4:5:55.56%:1.4706E-2:47:71:4:0:5:0	0/0:25:13:13:13:0:0%:1E0:62:0:12:1:0:0	./.:.:4	./.:.:7
c35599_g1_i1	675	.	T	G	.	PASS	ADP=6;WT=1;HET=0;HOM=1;NC=4	GT:GQ:SDP:DP:RD:AD:FREQ:PVAL:RBQ:ABQ:RDF:RDR:ADF:ADR	./.:.:7	./.:.:6	1/1:41:8:8:0:8:100%:7.77E-5:0:53:0:0:7:1	0/0:21:12:12:12:0:0%:1E0:65:0:10:2:0:0	./.:.:3	./.:.:4
c39407_g1_i1	70	.	A	G	.	PASS	ADP=15;WT=4;HET=1;HOM=1;NC=0	GT:GQ:SDP:DP:RD:AD:FREQ:PVAL:RBQ:ABQ:RDF:RDR:ADF:ADR	0/0:25:14:14:14:0:0%:1E0:34:0:14:0:0:0	0/0:25:15:13:13:0:0%:1E0:37:0:13:0:0:0	0/0:21:12:12:12:0:0%:1E0:44:0:12:0:0:0	0/0:40:22:22:22:0:0%:1E0:36:0:22:0:0:0	0/1:20:17:16:10:6:37.5%:8.837E-3:42:34:10:0:6:0	1/1:81:19:15:0:15:100%:6.4467E-9:0:39:0:0:15:0
c39407_g1_i1	243	.	C	T	.	PASS	ADP=66;WT=5;HET=0;HOM=1;NC=0	GT:GQ:SDP:DP:RD:AD:FREQ:PVAL:RBQ:ABQ:RDF:RDR:ADF:ADR	1/1:255:66:64:0:64:100%:4.1752E-38:0:54:0:0:47:17	0/0:100:55:53:53:0:0%:1E0:46:0:29:24:0:0	0/0:100:55:53:53:0:0%:1E0:49:0:38:15:0:0	0/0:157:93:91:90:1:1.1%:5E-1:49:21:57:33:1:0	0/0:138:74:73:73:0:0%:1E0:51:0:48:25:0:0	0/0:119:65:63:63:0:0%:1E0:54:0:44:19:0:0
c39407_g1_i1	384	.	T	C	.	PASS	ADP=9;WT=3;HET=0;HOM=1;NC=2	GT:GQ:SDP:DP:RD:AD:FREQ:PVAL:RBQ:ABQ:RDF:RDR:ADF:ADR	1/1:58:13:11:0:11:100%:1.4176E-6:0:38:0:0:1:10	./.:.:2	0/0:25:13:13:13:0:0%:1E0:36:0:0:13:0:0	0/0:25:14:13:13:0:0%:1E0:35:0:0:13:0:0	0/0:22:13:11:11:0:0%:1E0:34:0:0:11:0:0	./.:.:6
c39407_g1_i1	522	.	A	G	.	PASS	ADP=8;WT=2;HET=0;HOM=1;NC=3	GT:GQ:SDP:DP:RD:AD:FREQ:PVAL:RBQ:ABQ:RDF:RDR:ADF:ADR	0/0:22:11:11:11:0:0%:1E0:35:0:11:0:0:0	./.:.:5	1/1:41:8:8:0:8:100%:7.77E-5:0:41:0:0:8:0	./.:.:7	0/0:33:18:17:17:0:0%:1E0:39:0:16:1:0:0	./.:.:5
c39407_g1_i1	574	.	A	C	.	PASS	ADP=21;WT=4;HET=1;HOM=1;NC=0	GT:GQ:SDP:DP:RD:AD:FREQ:PVAL:RBQ:ABQ:RDF:RDR:ADF:ADR	0/0:44:24:23:23:0:0%:1E0:44:0:23:0:0:0	0/0:44:25:23:23:0:0%:1E0:35:0:23:0:0:0	0/0:22:11:11:11:0:0%:1E0:47:0:11:0:0:0	0/0:44:28:24:24:0:0%:1E0:34:0:24:0:0:0	0/1:58:34:33:17:16:48.48%:1.364E-6:43:38:16:1:16:0	1/1:70:13:13:0:13:100%:9.6148E-8:0:42:0:0:13:0
c39407_g1_i1	594	.	A	T	.	PASS	ADP=32;WT=4;HET=1;HOM=1;NC=0	GT:GQ:SDP:DP:RD:AD:FREQ:PVAL:RBQ:ABQ:RDF:RDR:ADF:ADR	0/0:77:42:42:42:0:0%:1E0:42:0:42:0:0:0	0/0:59:33:32:32:0:0%:1E0:45:0:32:0:0:0	0/0:37:20:19:19:0:0%:1E0:48:0:19:0:0:0	0/0:59:32:31:31:0:0%:1E0:38:0:31:0:0:0	0/1:82:54:53:30:23:43.4%:5.5473E-9:44:41:29:1:22:1	1/1:111:21:20:0:20:100%:7.2544E-12:0:44:0:0:20:0
c39407_g1_i1	624	.	G	A	.	PASS	ADP=41;WT=4;HET=1;HOM=1;NC=0	GT:GQ:SDP:DP:RD:AD:FREQ:PVAL:RBQ:ABQ:RDF:RDR:ADF:ADR	0/0:92:54:50:50:0:0%:1E0:43:0:50:0:0:0	0/0:85:49:45:45:0:0%:1E0:41:0:44:1:0:0	0/0:55:31:30:30:0:0%:1E0:41:0:30:0:0:0	1/1:255:50:47:0:47:100%:6.1512E-28:0:41:0:0:47:0	0/1:120:63:53:22:31:58.49%:8.2315E-13:43:41:22:0:28:3	0/0:48:26:25:25:0:0%:1E0:42:0:25:0:0:0
c39407_g1_i1	741	.	G	A	.	PASS	ADP=105;WT=3;HET=1;HOM=2;NC=0	GT:GQ:SDP:DP:RD:AD:FREQ:PVAL:RBQ:ABQ:RDF:RDR:ADF:ADR	1/1:255:103:102:0:102:100%:6.9709E-61:0:52:0:0:80:22	0/0:216:119:116:116:0:0%:1E0:50:0:95:21:0:0	0/0:175:97:94:94:0:0%:1E0:53:0:85:9:0:0	0/0:239:129:128:128:0:0%:1E0:51:0:99:29:0:0	0/1:142:114:114:73:41:35.96%:5.5389E-15:52:48:55:18:23:18	1/1:255:79:77:0:77:100%:6.8219E-46:0:52:0:0:67:10
c39407_g1_i1	750	.	C	T	.	PASS	ADP=115;WT=3;HET=1;HOM=2;NC=0	GT:GQ:SDP:DP:RD:AD:FREQ:PVAL:RBQ:ABQ:RDF:RDR:ADF:ADR	1/1:255:109:108:0:108:100%:1.7511E-64:0:52:0:0:75:33	0/0:231:128:124:124:0:0%:1E0:49:0:97:27:0:0	0/0:202:108:107:107:0:0%:1E0:52:0:94:13:0:0	0/0:257:140:138:138:0:0%:1E0:51:0:103:35:0:0	0/1:148:125:123:80:43:34.96%:1.3012E-15:48:50:56:24:27:16	1/1:255:91:91:0:91:100%:2.7621E-54:0:51:0:0:74:17
c39407_g1_i1	771	.	G	A	.	PASS	ADP=131;WT=3;HET=1;HOM=2;NC=0	GT:GQ:SDP:DP:RD:AD:FREQ:PVAL:RBQ:ABQ:RDF:RDR:ADF:ADR	1/1:255:127:125:0:125:100%:1.0964E-74:0:51:0:0:85:40	0/0:261:141:140:140:0:0%:1E0:51:0:104:36:0:0	0/0:220:120:118:118:0:0%:1E0:57:0:94:24:0:0	0/0:268:146:144:144:0:0%:1E0:54:0:106:38:0:0	0/1:207:157:155:96:59:38.06%:1.8089E-21:51:50:68:28:40:19	1/1:255:109:106:0:106:100%:2.7758E-63:0:60:0:0:87:19
c39407_g1_i1	831	.	A	G	.	PASS	ADP=126;WT=3;HET=1;HOM=2;NC=0	GT:GQ:SDP:DP:RD:AD:FREQ:PVAL:RBQ:ABQ:RDF:RDR:ADF:ADR	1/1:255:111:109:0:109:100%:4.3979E-65:0:46:0:0:73:36	0/0:247:135:131:131:0:0%:1E0:46:0:87:44:0:0	0/0:235:128:125:125:0:0%:1E0:47:0:79:46:0:0	0/0:242:138:130:130:0:0%:1E0:48:0:88:42:0:0	0/1:194:146:140:85:55:39.29%:3.5881E-20:48:47:61:24:37:18	1/1:255:128:122:0:122:100%:6.9324E-73:0:51:0:0:87:35
c39407_g1_i1	837	.	G	A	.	PASS	ADP=124;WT=4;HET=1;HOM=1;NC=0	GT:GQ:SDP:DP:RD:AD:FREQ:PVAL:RBQ:ABQ:RDF:RDR:ADF:ADR	0/0:205:113:110:110:0:0%:1E0:47:0:76:34:0:0	0/0:239:132:128:128:0:0%:1E0:46:0:81:47:0:0	0/0:235:128:125:125:0:0%:1E0:47:0:78:47:0:0	1/1:255:130:122:0:122:100%:6.9324E-73:0:48:0:0:83:39	0/1:255:140:137:57:80:58.39%:4.4757E-32:46:48:39:18:60:20	0/0:231:129:124:124:0:0%:1E0:51:0:89:35:0:0
c39407_g1_i1	849	.	A	G	.	PASS	ADP=127;WT=3;HET=1;HOM=2;NC=0	GT:GQ:SDP:DP:RD:AD:FREQ:PVAL:RBQ:ABQ:RDF:RDR:ADF:ADR	1/1:255:123:119:0:119:100%:4.3819E-71:0:46:0:0:84:35	0/0:242:132:130:130:0:0%:1E0:47:0:86:44:0:0	0/0:224:121:119:119:0:0%:1E0:50:0:79:40:0:0	0/0:258:139:137:137:0:0%:1E0:49:0:99:38:0:0	0/1:207:141:139:81:58:41.73%:1.7644E-21:49:48:59:22:42:16	1/1:255:126:123:1:122:99.19%:2.1578E-71:32:51:1:0:90:32
c39407_g1_i1	858	.	A	G	.	PASS	ADP=123;WT=3;HET=1;HOM=2;NC=0	GT:GQ:SDP:DP:RD:AD:FREQ:PVAL:RBQ:ABQ:RDF:RDR:ADF:ADR	1/1:255:119:114:0:114:100%:4.392E-68:0:47:0:0:83:31	0/0:227:126:122:122:0:0%:1E0:48:0:80:42:0:0	0/0:209:115:112:112:0:0%:1E0:52:0:76:36:0:0	0/0:253:138:136:136:0:0%:1E0:52:0:97:39:0:0	0/1:195:141:137:82:55:40.15%:2.9802E-20:50:48:57:25:39:16	1/1:255:120:117:1:116:99.15%:8.2034E-68:68:50:1:0:86:30
c39407_g1_i1	861	.	T	A	.	PASS	ADP=124;WT=3;HET=1;HOM=2;NC=0	GT:GQ:SDP:DP:RD:AD:FREQ:PVAL:RBQ:ABQ:RDF:RDR:ADF:ADR	1/1:255:118:118:0:118:100%:1.7454E-70:0:48:0:0:84:34	0/0:231:125:124:124:0:0%:1E0:48:0:77:47:0:0	0/0:212:115:114:114:0:0%:1E0:51:0:77:37:0:0	0/0:258:137:137:137:0:0%:1E0:52:0:95:42:0:0	0/1:203:138:138:81:57:41.3%:4.4432E-21:50:50:56:25:40:17	1/1:255:119:118:0:118:100%:1.7454E-70:0:51:0:0:84:34
c39407_g1_i1	873	.	G	A	.	PASS	ADP=119;WT=3;HET=1;HOM=2;NC=0	GT:GQ:SDP:DP:RD:AD:FREQ:PVAL:RBQ:ABQ:RDF:RDR:ADF:ADR	1/1:255:115:114:0:114:100%:4.392E-68:0:49:0:0:76:38	0/0:216:118:116:116:0:0%:1E0:47:0:64:52:0:0	0/0:205:111:109:109:0:0%:1E0:51:0:68:41:0:0	0/0:247:136:131:131:0:0%:1E0:52:0:85:46:0:0	0/1:183:134:133:81:52:39.1%:4.3184E-19:47:51:53:28:35:17	1/1:255:116:114:0:114:100%:4.392E-68:0:53:0:0:76:38
c39407_g1_i1	975	.	G	A	.	PASS	ADP=48;WT=5;HET=0;HOM=1;NC=0	GT:GQ:SDP:DP:RD:AD:FREQ:PVAL:RBQ:ABQ:RDF:RDR:ADF:ADR	1/1:255:54:54:0:54:100%:4.0229E-32:0:46:0:0:18:36	0/0:97:52:51:51:0:0%:1E0:38:0:8:43:0:0	0/0:74:41:40:40:0:0%:1E0:37:0:5:35:0:0	0/0:104:58:56:56:0:0%:1E0:45:0:17:39:0:0	0/0:104:56:55:55:0:0%:1E0:37:0:5:50:0:0	0/0:62:37:34:34:0:0%:1E0:38:0:4:30:0:0
c39407_g1_i1	1047	.	A	G	.	PASS	ADP=13;WT=4;HET=0;HOM=1;NC=1	GT:GQ:SDP:DP:RD:AD:FREQ:PVAL:RBQ:ABQ:RDF:RDR:ADF:ADR	1/1:105:20:19:0:19:100%:2.8292E-11:0:39:0:0:2:17	0/0:17:10:10:10:0:0%:1E0:42:0:3:7:0:0	./.:.:6	0/0:37:19:19:19:0:0%:1E0:39:0:2:17:0:0	0/0:37:19:19:19:0:0%:1E0:38:0:3:16:0:0	0/0:17:10:10:10:0:0%:1E0:36:0:0:10:0:0
c39407_g1_i1	1074	.	T	C	.	PASS	ADP=10;WT=1;HET=0;HOM=4;NC=1	GT:GQ:SDP:DP:RD:AD:FREQ:PVAL:RBQ:ABQ:RDF:RDR:ADF:ADR	1/1:58:14:11:0:11:100%:1.4176E-6:0:41:0:0:2:9	0/0:14:8:8:8:0:0%:1E0:48:0:3:5:0:0	./.:.:5	1/1:76:14:14:0:14:100%:2.4927E-8:0:38:0:0:2:12	1/1:76:14:14:0:14:100%:2.4927E-8:0:38:0:0:3:11	1/1:41:9:8:0:8:100%:7.77E-5:0:34:0:0:0:8
c30697_g1_i4	298	.	T	A	.	PASS	ADP=9;WT=4;HET=1;HOM=0;NC=1	GT:GQ:SDP:DP:RD:AD:FREQ:PVAL:RBQ:ABQ:RDF:RDR:ADF:ADR	0/1:30:16:14:6:8:57.14%:9.6618E-4:53:43:4:2:7:1	0/0:4:10:9:6:3:33.33%:1.0294E-1:41:48:4:2:1:2	0/0:25:14:14:14:0:0%:1E0:44:0:8:6:0:0	0/0:17:10:10:10:0:0%:1E0:45:0:5:5:0:0	./.:.:0	0/0:17:11:10:10:0:0%:1E0:49:0:9:1:0:0
c36238_g1_i1	609	.	A	G	.	PASS	ADP=238;WT=5;HET=0;HOM=1;NC=0	GT:GQ:SDP:DP:RD:AD:FREQ:PVAL:RBQ:ABQ:RDF:RDR:ADF:ADR	0/0:388:213:208:208:0:0%:1E0:47:0:131:77:0:0	0/0:325:176:173:173:0:0%:1E0:48:0:114:59:0:0	0/0:400:219:214:214:0:0%:1E0:51:0:160:54:0:0	0/0:504:287:279:278:1:0.36%:5E-1:47:32:202:76:1:0	1/1:255:275:261:0:261:100%:2.0866E-156:0:47:0:0:187:74	0/0:553:299:296:296:0:0%:1E0:51:0:208:88:0:0
c36238_g1_i1	888	.	T	A	.	PASS	ADP=158;WT=5;HET=0;HOM=1;NC=0	GT:GQ:SDP:DP:RD:AD:FREQ:PVAL:RBQ:ABQ:RDF:RDR:ADF:ADR	0/0:265:145:141:141:0:0%:1E0:55:0:128:13:0:0	0/0:226:133:130:129:1:0.77%:5E-1:52:68:117:12:1:0	0/0:253:141:136:136:0:0%:1E0:55:0:127:9:0:0	0/0:321:175:172:172:0:0%:1E0:52:0:156:16:0:0	1/1:255:154:150:0:150:100%:1.0666E-89:0:49:0:0:129:21	0/0:411:221:219:219:0:0%:1E0:54:0:198:21:0:0
c36238_g1_i1	990	.	A	T	.	PASS	ADP=201;WT=5;HET=0;HOM=1;NC=0	GT:GQ:SDP:DP:RD:AD:FREQ:PVAL:RBQ:ABQ:RDF:RDR:ADF:ADR	0/0:299:162:159:159:0:0%:1E0:51:0:118:41:0:0	0/0:336:182:179:179:0:0%:1E0:47:0:127:52:0:0	0/0:343:189:184:184:0:0%:1E0:50:0:142:42:0:0	0/0:403:230:226:225:1:0.44%:5E-1:50:57:172:53:1:0	1/1:255:244:239:0:239:100%:3.5129E-143:0:44:0:0:183:56	0/0:418:228:224:224:0:0%:1E0:49:0:153:71:0:0
c36238_g1_i1	1188	.	G	A	.	PASS	ADP=352;WT=5;HET=0;HOM=1;NC=0	GT:GQ:SDP:DP:RD:AD:FREQ:PVAL:RBQ:ABQ:RDF:RDR:ADF:ADR	0/0:527:288:282:282:0:0%:1E0:55:0:238:44:0:0	0/0:512:282:274:274:0:0%:1E0:48:0:201:73:0:0	0/0:685:371:366:366:0:0%:1E0:52:0:298:68:0:0	0/0:737:403:394:394:0:0%:1E0:50:0:298:96:0:0	1/1:255:415:402:1:401:99.75%:1.3428E-238:28:50:1:0:290:111	0/0:745:407:398:398:0:0%:1E0:52:0:300:98:0:0
c36238_g1_i1	1705	.	G	A	.	PASS	ADP=6;WT=2;HET=0;HOM=1;NC=3	GT:GQ:SDP:DP:RD:AD:FREQ:PVAL:RBQ:ABQ:RDF:RDR:ADF:ADR	0/0:18:9:9:9:0:0%:1E0:49:0:7:2:0:0	0/0:17:10:10:10:0:0%:1E0:45:0:5:5:0:0	./.:.:1	./.:.:4	1/1:41:8:8:0:8:100%:7.77E-5:0:55:0:0:7:1	./.:.:6
c36238_g1_i1	2887	.	C	T	.	PASS	ADP=59;WT=5;HET=0;HOM=1;NC=0	GT:GQ:SDP:DP:RD:AD:FREQ:PVAL:RBQ:ABQ:RDF:RDR:ADF:ADR	0/0:137:77:74:74:0:0%:1E0:44:0:26:48:0:0	0/0:81:45:44:44:0:0%:1E0:39:0:8:36:0:0	0/0:96:53:52:52:0:0%:1E0:40:0:13:39:0:0	0/0:209:116:112:112:0:0%:1E0:38:0:16:96:0:0	1/1:146:27:26:0:26:100%:2.0165E-15:0:40:0:0:3:23	0/0:93:51:49:49:0:0%:1E0:40:0:9:40:0:0
c36238_g1_i1	2896	.	A	G	.	PASS	ADP=51;WT=5;HET=0;HOM=1;NC=0	GT:GQ:SDP:DP:RD:AD:FREQ:PVAL:RBQ:ABQ:RDF:RDR:ADF:ADR	0/0:108:57:57:57:0:0%:1E0:39:0:6:51:0:0	0/0:78:41:41:41:0:0%:1E0:38:0:3:38:0:0	0/0:85:45:45:45:0:0%:1E0:38:0:5:40:0:0	0/0:168:90:89:89:0:0%:1E0:36:0:2:87:0:0	1/1:152:27:27:0:27:100%:5.1363E-16:0:39:0:0:3:24	0/0:89:48:47:47:0:0%:1E0:40:0:6:41:0:0
c36238_g1_i1	2917	.	A	T	.	PASS	ADP=49;WT=5;HET=0;HOM=1;NC=0	GT:GQ:SDP:DP:RD:AD:FREQ:PVAL:RBQ:ABQ:RDF:RDR:ADF:ADR	0/0:104:56:56:56:0:0%:1E0:37:0:2:54:0:0	0/0:74:41:40:40:0:0%:1E0:35:0:1:39:0:0	0/0:82:44:43:43:0:0%:1E0:35:0:1:42:0:0	0/0:167:91:90:90:0:0%:1E0:36:0:3:87:0:0	1/1:152:28:27:0:27:100%:5.1363E-16:0:37:0:0:3:24	0/0:82:45:43:43:0:0%:1E0:39:0:6:37:0:0
c46188_g1_i2	918	.	T	A	.	PASS	ADP=27;WT=5;HET=1;HOM=0;NC=0	GT:GQ:SDP:DP:RD:AD:FREQ:PVAL:RBQ:ABQ:RDF:RDR:ADF:ADR	0/0:48:26:25:25:0:0%:1E0:52:0:23:2:0:0	0/0:40:22:22:22:0:0%:1E0:49:0:19:3:0:0	0/0:17:10:10:10:0:0%:1E0:51:0:9:1:0:0	0/0:63:33:33:33:0:0%:1E0:47:0:32:1:0:0	0/0:74:43:39:39:0:0%:1E0:45:0:37:2:0:0	0/1:72:38:34:15:19:55.88%:5.5375E-8:47:64:15:0:19:0
c46188_g1_i2	998	.	G	A	.	PASS	ADP=47;WT=4;HET=0;HOM=2;NC=0	GT:GQ:SDP:DP:RD:AD:FREQ:PVAL:RBQ:ABQ:RDF:RDR:ADF:ADR	0/0:93:51:49:49:0:0%:1E0:40:0:36:13:0:0	0/0:81:47:44:44:0:0%:1E0:38:0:34:10:0:0	0/0:55:33:29:29:0:0%:1E0:40:0:23:6:0:0	1/1:255:49:47:0:47:100%:6.1512E-28:0:43:0:0:29:18	0/0:142:78:75:75:0:0%:1E0:38:0:56:19:0:0	1/1:224:41:39:0:39:100%:3.6742E-23:0:44:0:0:21:18
c46188_g1_i2	1013	.	C	T	.	PASS	ADP=55;WT=4;HET=1;HOM=1;NC=0	GT:GQ:SDP:DP:RD:AD:FREQ:PVAL:RBQ:ABQ:RDF:RDR:ADF:ADR	0/0:100:57:54:54:0:0%:1E0:37:0:38:16:0:0	0/0:100:56:53:53:0:0%:1E0:35:0:40:13:0:0	0/0:67:38:35:35:0:0%:1E0:39:0:29:6:0:0	1/1:255:53:52:0:52:100%:6.3169E-31:0:40:0:0:32:20	0/0:175:97:93:93:0:0%:1E0:36:0:71:22:0:0	0/1:63:48:46:28:18:39.13%:4.7997E-7:38:43:13:15:7:11
c46188_g1_i2	1156	.	G	A	.	PASS	ADP=81;WT=4;HET=1;HOM=1;NC=0	GT:GQ:SDP:DP:RD:AD:FREQ:PVAL:RBQ:ABQ:RDF:RDR:ADF:ADR	0/0:205:114:110:110:0:0%:1E0:46:0:80:30:0:0	0/0:145:81:77:77:0:0%:1E0:43:0:43:34:0:0	0/0:70:42:38:38:0:0%:1E0:40:0:16:22:0:0	1/1:255:91:87:0:87:100%:6.9142E-52:0:49:0:0:64:23	0/0:179:105:96:96:0:0%:1E0:40:0:44:52:0:0	0/1:104:85:80:50:30:37.5%:3.2277E-11:46:50:43:7:26:4
c46188_g1_i2	1159	.	A	G	.	PASS	ADP=85;WT=4;HET=1;HOM=1;NC=0	GT:GQ:SDP:DP:RD:AD:FREQ:PVAL:RBQ:ABQ:RDF:RDR:ADF:ADR	0/0:217:115:115:115:0:0%:1E0:54:0:80:35:0:0	0/0:149:81:80:80:0:0%:1E0:50:0:44:36:0:0	0/0:78:44:41:41:0:0%:1E0:47:0:17:24:0:0	1/1:255:91:87:0:87:100%:6.9142E-52:0:48:0:0:63:24	0/0:194:107:104:104:0:0%:1E0:47:0:41:63:0:0	0/1:104:85:84:54:30:35.71%:3.9318E-11:52:50:45:9:24:6
c46188_g1_i2	1256	.	A	G	.	PASS	ADP=56;WT=5;HET=1;HOM=0;NC=0	GT:GQ:SDP:DP:RD:AD:FREQ:PVAL:RBQ:ABQ:RDF:RDR:ADF:ADR	0/0:126:69:68:68:0:0%:1E0:39:0:10:58:0:0	0/0:82:43:43:43:0:0%:1E0:37:0:10:33:0:0	0/0:44:25:24:24:0:0%:1E0:37:0:3:21:0:0	0/0:126:68:68:68:0:0%:1E0:39:0:12:56:0:0	0/0:134:71:71:71:0:0%:1E0:38:0:14:57:0:0	0/1:179:68:67:23:44:65.67%:1.0517E-18:42:45:4:19:20:24
c46188_g1_i2	1344	.	T	C	.	PASS	ADP=34;WT=5;HET=1;HOM=0;NC=0	GT:GQ:SDP:DP:RD:AD:FREQ:PVAL:RBQ:ABQ:RDF:RDR:ADF:ADR	0/0:67:35:35:35:0:0%:1E0:62:0:28:7:0:0	0/0:51:28:28:28:0:0%:1E0:61:0:26:2:0:0	0/0:32:18:18:18:0:0%:1E0:64:0:18:0:0:0	0/0:70:40:37:37:0:0%:1E0:56:0:25:12:0:0	0/0:63:33:33:33:0:0%:1E0:64:0:29:4:0:0	0/1:130:54:54:21:33:61.11%:8.4623E-14:64:52:19:2:20:13
c46188_g1_i2	1422	.	A	G	.	PASS	ADP=19;WT=4;HET=1;HOM=1;NC=0	GT:GQ:SDP:DP:RD:AD:FREQ:PVAL:RBQ:ABQ:RDF:RDR:ADF:ADR	0/0:37:19:19:19:0:0%:1E0:40:0:3:16:0:0	0/0:36:20:20:20:0:0%:1E0:37:0:1:19:0:0	0/0:29:16:16:16:0:0%:1E0:40:0:3:13:0:0	1/1:81:16:15:0:15:100%:6.4467E-9:0:38:0:0:1:14	0/0:48:25:25:25:0:0%:1E0:40:0:4:21:0:0	0/1:23:25:23:16:7:30.43%:4.5803E-3:40:40:3:13:2:5
c46188_g1_i2	1442	.	A	G	.	PASS	ADP=18;WT=4;HET=0;HOM=2;NC=0	GT:GQ:SDP:DP:RD:AD:FREQ:PVAL:RBQ:ABQ:RDF:RDR:ADF:ADR	0/0:33:17:17:17:0:0%:1E0:37:0:5:12:0:0	0/0:37:19:19:19:0:0%:1E0:37:0:1:18:0:0	0/0:25:15:14:14:0:0%:1E0:38:0:2:12:0:0	1/1:117:22:21:0:21:100%:1.8578E-12:0:36:0:0:7:14	0/0:32:18:18:18:0:0%:1E0:39:0:3:15:0:0	1/1:105:20:19:0:19:100%:2.8292E-11:0:41:0:0:5:14
c46188_g1_i2	1523	.	T	A	.	PASS	ADP=11;WT=5;HET=1;HOM=0;NC=0	GT:GQ:SDP:DP:RD:AD:FREQ:PVAL:RBQ:ABQ:RDF:RDR:ADF:ADR	0/0:25:15:14:14:0:0%:1E0:63:0:14:0:0:0	0/0:18:9:9:9:0:0%:1E0:47:0:6:3:0:0	0/0:14:8:8:8:0:0%:1E0:53:0:7:1:0:0	0/0:17:11:10:10:0:0%:1E0:55:0:10:0:0:0	0/0:25:15:14:14:0:0%:1E0:58:0:13:1:0:0	0/1:29:16:16:8:8:50%:1.2236E-3:58:47:7:1:7:1
c46188_g1_i2	1734	.	C	A	.	PASS	ADP=5;WT=1;HET=0;HOM=1;NC=4	GT:GQ:SDP:DP:RD:AD:FREQ:PVAL:RBQ:ABQ:RDF:RDR:ADF:ADR	./.:.:0	./.:.:5	./.:.:5	./.:.:5	1/1:41:8:8:0:8:100%:7.77E-5:0:53:0:0:5:3	0/0:18:9:9:9:0:0%:1E0:42:0:3:6:0:0
c46188_g1_i2	1854	.	G	A	.	PASS	ADP=6;WT=1;HET=0;HOM=1;NC=4	GT:GQ:SDP:DP:RD:AD:FREQ:PVAL:RBQ:ABQ:RDF:RDR:ADF:ADR	./.:.:1	./.:.:7	./.:.:4	./.:.:4	0/0:21:12:12:12:0:0%:1E0:50:0:9:3:0:0	1/1:41:8:8:0:8:100%:7.77E-5:0:45:0:0:5:3
c46188_g1_i2	2212	.	G	A	.	PASS	ADP=16;WT=4;HET=1;HOM=1;NC=0	GT:GQ:SDP:DP:RD:AD:FREQ:PVAL:RBQ:ABQ:RDF:RDR:ADF:ADR	0/0:40:21:21:21:0:0%:1E0:61:0:18:3:0:0	0/0:29:15:15:15:0:0%:1E0:53:0:11:4:0:0	0/0:25:14:14:14:0:0%:1E0:52:0:11:3:0:0	1/1:81:15:15:0:15:100%:6.4467E-9:0:46:0:0:11:4	0/0:36:20:20:20:0:0%:1E0:50:0:16:4:0:0	0/1:32:11:11:3:8:72.73%:5.16E-4:69:54:3:0:6:2
c46188_g1_i2	2259	.	A	G	.	PASS	ADP=10;WT=4;HET=1;HOM=0;NC=1	GT:GQ:SDP:DP:RD:AD:FREQ:PVAL:RBQ:ABQ:RDF:RDR:ADF:ADR	0/0:18:9:9:9:0:0%:1E0:59:0:6:3:0:0	0/0:18:9:9:9:0:0%:1E0:55:0:6:3:0:0	./.:.:7	0/0:17:10:10:10:0:0%:1E0:52:0:6:4:0:0	0/0:29:15:15:15:0:0%:1E0:51:0:7:8:0:0	0/1:26:12:12:5:7:58.33%:2.2883E-3:64:60:4:1:6:1
c44440_g3_i1	513	.	A	C	.	PASS	ADP=239;WT=5;HET=0;HOM=1;NC=0	GT:GQ:SDP:DP:RD:AD:FREQ:PVAL:RBQ:ABQ:RDF:RDR:ADF:ADR	0/0:351:191:187:187:0:0%:1E0:47:0:118:69:0:0	0/0:385:213:206:206:0:0%:1E0:44:0:126:80:0:0	1/1:255:217:215:0:215:100%:9.3788E-129:0:42:0:0:133:82	0/0:475:257:253:253:0:0%:1E0:44:0:151:102:0:0	0/0:559:319:310:309:1:0.32%:5E-1:44:26:191:118:0:1	0/0:498:270:265:265:0:0%:1E0:46:0:173:92:0:0
c44440_g3_i1	677	.	G	A	.	PASS	ADP=271;WT=4;HET=0;HOM=2;NC=0	GT:GQ:SDP:DP:RD:AD:FREQ:PVAL:RBQ:ABQ:RDF:RDR:ADF:ADR	1/1:255:198:195:0:195:100%:9.8214E-117:0:55:0:0:138:57	1/1:255:215:208:0:208:100%:1.5114E-124:0:52:0:0:141:67	0/0:584:314:311:311:0:0%:1E0:51:0:209:102:0:0	0/0:509:285:271:271:0:0%:1E0:49:0:183:88:0:0	0/0:651:350:347:347:0:0%:1E0:49:0:222:125:0:0	0/0:554:305:295:295:0:0%:1E0:49:0:193:102:0:0
c44440_g3_i1	714	.	G	A	.	PASS	ADP=163;WT=4;HET=2;HOM=0;NC=0	GT:GQ:SDP:DP:RD:AD:FREQ:PVAL:RBQ:ABQ:RDF:RDR:ADF:ADR	0/1:20:30:19:12:6:33.33%:9.5308E-3:42:28:12:0:5:1	0/1:26:37:31:23:8:25.81%:2.3332E-3:40:43:22:1:8:0	0/0:478:264:256:256:0:0%:1E0:51:0:169:87:0:0	0/0:463:251:248:248:0:0%:1E0:48:0:169:79:0:0	0/0:287:195:177:174:3:1.69%:1.2394E-1:49:26:111:63:3:0	0/0:467:262:250:250:0:0%:1E0:49:0:160:90:0:0
c44440_g3_i1	905	.	T	G	.	PASS	ADP=81;WT=5;HET=1;HOM=0;NC=0	GT:GQ:SDP:DP:RD:AD:FREQ:PVAL:RBQ:ABQ:RDF:RDR:ADF:ADR	0/0:115:62:62:62:0:0%:1E0:47:0:33:29:0:0	0/0:138:73:73:73:0:0%:1E0:44:0:42:31:0:0	0/0:145:79:77:77:0:0%:1E0:45:0:41:36:0:0	0/0:160:87:86:86:0:0%:1E0:43:0:35:51:0:0	0/1:185:104:103:53:50:48.54%:3.0906E-19:45:44:25:28:26:24	0/0:160:88:86:86:0:0%:1E0:46:0:43:43:0:0
c44440_g3_i1	1130	.	G	A	.	PASS	ADP=47;WT=5;HET=1;HOM=0;NC=0	GT:GQ:SDP:DP:RD:AD:FREQ:PVAL:RBQ:ABQ:RDF:RDR:ADF:ADR	0/0:100:54:53:53:0:0%:1E0:39:0:36:17:0:0	0/0:85:48:45:45:0:0%:1E0:46:0:24:21:0:0	0/0:52:27:27:27:0:0%:1E0:50:0:18:9:0:0	0/0:107:60:58:58:0:0%:1E0:46:0:50:8:0:0	0/1:46:31:29:16:13:44.83%:2.1506E-5:55:44:13:3:6:7	0/0:137:75:74:74:0:0%:1E0:44:0:56:18:0:0
c44440_g3_i1	1136	.	T	A	.	PASS	ADP=47;WT=5;HET=1;HOM=0;NC=0	GT:GQ:SDP:DP:RD:AD:FREQ:PVAL:RBQ:ABQ:RDF:RDR:ADF:ADR	0/0:104:56:56:56:0:0%:1E0:42:0:41:15:0:0	0/0:81:45:44:44:0:0%:1E0:47:0:24:20:0:0	0/0:48:25:25:25:0:0%:1E0:54:0:18:7:0:0	0/0:104:59:56:56:0:0%:1E0:46:0:51:5:0:0	0/1:46:30:30:17:13:43.33%:2.3178E-5:55:44:14:3:6:7	0/0:134:73:71:71:0:0%:1E0:45:0:57:14:0:0
c44440_g3_i1	1148	.	C	A	.	PASS	ADP=46;WT=5;HET=1;HOM=0;NC=0	GT:GQ:SDP:DP:RD:AD:FREQ:PVAL:RBQ:ABQ:RDF:RDR:ADF:ADR	0/0:104:56:56:56:0:0%:1E0:41:0:41:15:0:0	0/0:82:45:43:43:0:0%:1E0:48:0:25:18:0:0	0/0:44:24:24:24:0:0%:1E0:53:0:18:6:0:0	0/0:108:61:57:57:0:0%:1E0:48:0:53:4:0:0	0/1:42:30:29:17:12:41.38%:5.8193E-5:56:44:14:3:5:7	0/0:134:72:71:71:0:0%:1E0:44:0:57:14:0:0
c44440_g3_i1	1280	.	C	T	.	PASS	ADP=44;WT=2;HET=1;HOM=3;NC=0	GT:GQ:SDP:DP:RD:AD:FREQ:PVAL:RBQ:ABQ:RDF:RDR:ADF:ADR	1/1:255:55:54:0:54:100%:4.0229E-32:0:44:0:0:27:27	1/1:158:29:28:0:28:100%:1.3074E-16:0:45:0:0:19:9	1/1:146:29:26:0:26:100%:2.0165E-15:0:41:0:0:22:4	0/0:130:71:69:69:0:0%:1E0:43:0:40:29:0:0	0/1:39:27:25:14:11:44%:1.1933E-4:45:38:10:4:8:3	0/0:119:65:63:63:0:0%:1E0:41:0:27:36:0:0
c44440_g3_i1	1340	.	G	T	.	PASS	ADP=56;WT=4;HET=1;HOM=1;NC=0	GT:GQ:SDP:DP:RD:AD:FREQ:PVAL:RBQ:ABQ:RDF:RDR:ADF:ADR	0/0:96:53:52:52:0:0%:1E0:42:0:40:12:0:0	0/0:81:46:44:44:0:0%:1E0:40:0:39:5:0:0	1/1:255:54:51:0:51:100%:2.5024E-30:0:40:0:0:45:6	0/0:130:74:69:69:0:0%:1E0:36:0:39:30:0:0	0/1:81:59:58:35:23:39.66%:7.7551E-9:34:38:30:5:23:0	0/0:119:63:63:63:0:0%:1E0:38:0:41:22:0:0
c44440_g3_i1	1382	.	G	A	.	PASS	ADP=77;WT=3;HET=1;HOM=2;NC=0	GT:GQ:SDP:DP:RD:AD:FREQ:PVAL:RBQ:ABQ:RDF:RDR:ADF:ADR	0/0:130:72:70:70:0:0%:1E0:48:0:59:11:0:0	0/0:111:65:60:60:0:0%:1E0:46:0:52:8:0:0	0/0:167:93:90:90:0:0%:1E0:46:0:80:10:0:0	1/1:255:96:91:0:91:100%:2.7621E-54:0:42:0:0:65:26	0/1:197:87:83:33:50:60.24%:1.7124E-20:46:43:32:1:42:8	1/1:255:73:72:0:72:100%:6.7558E-43:0:41:0:0:61:11
c44440_g3_i1	1390	.	C	A	.	PASS	ADP=82;WT=5;HET=1;HOM=0;NC=0	GT:GQ:SDP:DP:RD:AD:FREQ:PVAL:RBQ:ABQ:RDF:RDR:ADF:ADR	0/0:138:74:73:73:0:0%:1E0:50:0:61:12:0:0	0/0:119:67:64:64:0:0%:1E0:47:0:53:11:0:0	0/0:179:96:95:95:0:0%:1E0:50:0:85:10:0:0	0/0:182:100:98:98:0:0%:1E0:45:0:67:31:0:0	0/1:115:88:86:53:33:38.37%:2.553E-12:47:52:45:8:32:1	0/0:145:78:77:77:0:0%:1E0:45:0:65:12:0:0
c44440_g3_i1	1412	.	G	A	.	PASS	ADP=91;WT=4;HET=0;HOM=2;NC=0	GT:GQ:SDP:DP:RD:AD:FREQ:PVAL:RBQ:ABQ:RDF:RDR:ADF:ADR	1/1:255:77:75:0:75:100%:1.0773E-44:0:52:0:0:66:9	1/1:255:73:70:0:70:100%:1.0659E-41:0:51:0:0:60:10	0/0:205:113:109:109:0:0%:1E0:54:0:98:11:0:0	0/0:194:109:103:103:0:0%:1E0:49:0:81:22:0:0	0/0:179:98:96:96:0:0%:1E0:53:0:87:9:0:0	0/0:175:95:93:93:0:0%:1E0:51:0:83:10:0:0
c44440_g3_i1	1467	.	G	T	.	PASS	ADP=158;WT=5;HET=1;HOM=0;NC=0	GT:GQ:SDP:DP:RD:AD:FREQ:PVAL:RBQ:ABQ:RDF:RDR:ADF:ADR	0/0:235:130:125:125:0:0%:1E0:53:0:102:23:0:0	0/0:227:125:122:122:0:0%:1E0:48:0:101:21:0:0	0/0:366:196:195:195:0:0%:1E0:51:0:164:31:0:0	0/0:321:179:172:172:0:0%:1E0:50:0:145:27:0:0	0/1:250:170:167:97:70:41.92%:8.2354E-26:49:49:74:23:60:10	0/0:314:172:167:167:0:0%:1E0:52:0:145:22:0:0
c44440_g3_i1	1512	.	C	A	.	PASS	ADP=228;WT=5;HET=1;HOM=0;NC=0	GT:GQ:SDP:DP:RD:AD:FREQ:PVAL:RBQ:ABQ:RDF:RDR:ADF:ADR	0/0:377:207:202:202:0:0%:1E0:50:0:166:36:0:0	0/0:328:180:176:176:0:0%:1E0:45:0:138:38:0:0	0/0:486:266:260:260:0:0%:1E0:51:0:206:54:0:0	0/0:452:258:242:242:0:0%:1E0:48:0:193:49:0:0	0/1:255:242:239:135:104:43.51%:2.5127E-38:47:49:96:39:81:23	0/0:471:255:251:251:0:0%:1E0:51:0:206:45:0:0
c44440_g3_i1	1574	.	C	T	.	PASS	ADP=164;WT=4;HET=1;HOM=1;NC=0	GT:GQ:SDP:DP:RD:AD:FREQ:PVAL:RBQ:ABQ:RDF:RDR:ADF:ADR	0/0:276:150:147:147:0:0%:1E0:56:0:125:22:0:0	0/0:243:134:129:129:0:0%:1E0:53:0:103:26:0:0	1/1:255:168:166:0:166:100%:2.6121E-99:0:58:0:0:129:37	0/0:366:197:195:195:0:0%:1E0:56:0:156:39:0:0	0/1:255:169:166:95:71:42.77%:2.8076E-26:56:54:74:21:55:16	0/0:347:187:186:186:0:0%:1E0:57:0:143:43:0:0
c44440_g3_i1	2001	.	C	T	.	PASS	ADP=6;WT=1;HET=0;HOM=1;NC=4	GT:GQ:SDP:DP:RD:AD:FREQ:PVAL:RBQ:ABQ:RDF:RDR:ADF:ADR	1/1:41:8:8:0:8:100%:7.77E-5:0:56:0:0:8:0	./.:.:4	./.:.:6	./.:.:6	0/0:22:11:11:11:0:0%:1E0:47:0:9:2:0:0	./.:.:5
c44440_g3_i1	2509	.	G	A	.	PASS	ADP=33;WT=4;HET=0;HOM=2;NC=0	GT:GQ:SDP:DP:RD:AD:FREQ:PVAL:RBQ:ABQ:RDF:RDR:ADF:ADR	1/1:99:18:18:0:18:100%:1.1019E-10:0:50:0:0:15:3	1/1:41:8:8:0:8:100%:7.77E-5:0:38:0:0:4:4	0/0:89:50:48:48:0:0%:1E0:48:0:44:4:0:0	0/0:145:79:77:77:0:0%:1E0:53:0:68:9:0:0	0/0:18:9:9:9:0:0%:1E0:50:0:8:1:0:0	0/0:74:40:39:39:0:0%:1E0:54:0:36:3:0:0
c44440_g3_i1	2844	.	G	A	.	PASS	ADP=9;WT=2;HET=0;HOM=2;NC=2	GT:GQ:SDP:DP:RD:AD:FREQ:PVAL:RBQ:ABQ:RDF:RDR:ADF:ADR	./.:.:5	0/0:18:9:9:9:0:0%:1E0:56:0:8:1:0:0	0/0:25:14:14:14:0:0%:1E0:61:0:12:2:0:0	1/1:52:10:10:0:10:100%:5.4125E-6:0:46:0:0:10:0	./.:.:7	1/1:76:15:14:0:14:100%:2.4927E-8:0:46:0:0:11:3
c41179_g1_i3	260	.	C	T	.	PASS	ADP=27;WT=4;HET=2;HOM=0;NC=0	GT:GQ:SDP:DP:RD:AD:FREQ:PVAL:RBQ:ABQ:RDF:RDR:ADF:ADR	0/0:36:20:20:20:0:0%:1E0:69:0:19:1:0:0	0/0:40:22:21:21:0:0%:1E0:56:0:18:3:0:0	0/0:44:24:23:23:0:0%:1E0:56:0:19:4:0:0	0/0:63:33:33:33:0:0%:1E0:61:0:30:3:0:0	0/1:35:23:22:12:10:45.45%:2.6061E-4:62:58:12:0:9:1	0/1:63:44:44:26:18:40.91%:4.2568E-7:63:56:26:0:16:2
c41179_g1_i3	320	.	C	T	.	PASS	ADP=22;WT=4;HET=2;HOM=0;NC=0	GT:GQ:SDP:DP:RD:AD:FREQ:PVAL:RBQ:ABQ:RDF:RDR:ADF:ADR	0/0:29:16:15:15:0:0%:1E0:62:0:12:3:0:0	0/0:36:21:20:20:0:0%:1E0:43:0:5:15:0:0	0/0:25:15:13:13:0:0%:1E0:56:0:9:4:0:0	0/0:51:28:28:28:0:0%:1E0:55:0:20:8:0:0	0/1:50:23:22:9:13:59.09%:9.5813E-6:54:49:5:4:5:8	0/1:29:40:39:30:9:23.08%:1.162E-3:51:53:17:13:7:2
c41179_g1_i3	457	.	T	C	.	PASS	ADP=8;WT=1;HET=1;HOM=0;NC=4	GT:GQ:SDP:DP:RD:AD:FREQ:PVAL:RBQ:ABQ:RDF:RDR:ADF:ADR	./.:.:7	./.:.:6	./.:.:6	0/0:18:9:9:9:0:0%:1E0:51:0:7:2:0:0	./.:.:7	0/1:20:16:16:10:6:37.5%:8.837E-3:60:45:7:3:5:1
c41179_g1_i3	583	.	T	C	.	PASS	ADP=111;WT=3;HET=2;HOM=1;NC=0	GT:GQ:SDP:DP:RD:AD:FREQ:PVAL:RBQ:ABQ:RDF:RDR:ADF:ADR	0/0:160:89:85:85:0:0%:1E0:57:0:85:0:0:0	0/0:160:94:93:92:1:1.08%:5E-1:52:27:89:3:1:0	0/0:280:155:150:150:0:0%:1E0:54:0:150:0:0:0	1/1:255:125:124:0:124:100%:4.368E-74:0:48:0:0:123:1	0/1:237:101:100:40:60:60%:1.9525E-24:52:48:38:2:60:0	0/1:217:118:114:56:58:50.88%:1.7625E-22:61:54:56:0:55:3
c41179_g1_i3	775	.	T	A	.	PASS	ADP=675;WT=3;HET=0;HOM=3;NC=0	GT:GQ:SDP:DP:RD:AD:FREQ:PVAL:RBQ:ABQ:RDF:RDR:ADF:ADR	1/1:255:689:674:1:673:99.85%:0E0:72:54:1:0:591:82	1/1:255:499:484:0:482:100%:2.4963E-289:0:52:0:0:420:62	1/1:255:839:820:1:816:99.76%:0E0:72:54:1:0:682:134	0/0:1571:878:851:850:1:0.12%:5E-1:50:21:730:120:1:0	0/0:1168:657:635:634:1:0.16%:5E-1:47:36:547:87:1:0	0/0:1078:603:588:587:1:0.17%:5E-1:52:32:545:42:1:0
c41179_g1_i3	808	.	C	T	.	PASS	ADP=780;WT=4;HET=2;HOM=0;NC=0	GT:GQ:SDP:DP:RD:AD:FREQ:PVAL:RBQ:ABQ:RDF:RDR:ADF:ADR	0/0:1526:841:828:826:1:0.12%:5E-1:53:28:665:161:0:1	0/0:1063:589:580:579:1:0.17%:5E-1:52:29:458:121:0:1	0/0:1620:903:878:876:1:0.11%:5E-1:50:28:644:232:1:0	0/0:1732:960:938:936:1:0.11%:5E-1:47:46:703:233:1:0	0/1:255:789:767:443:324:42.24%:2.9043E-117:51:50:349:94:258:66	0/1:255:699:691:369:320:46.31%:2.5056E-118:53:53:308:61:278:42
c41179_g1_i3	820	.	C	T	.	PASS	ADP=790;WT=3;HET=2;HOM=1;NC=0	GT:GQ:SDP:DP:RD:AD:FREQ:PVAL:RBQ:ABQ:RDF:RDR:ADF:ADR	0/0:1569:860:838:838:0:0%:1E0:52:0:649:189:0:0	0/0:1112:608:593:593:0:0%:1E0:52:0:469:124:0:0	0/0:1652:913:881:881:0:0%:1E0:50:0:639:242:0:0	1/1:255:971:930:0:930:100%:0E0:0:46:0:0:687:243	0/1:255:807:784:336:448:57.14%:1.6836E-175:51:53:266:70:351:97	0/1:255:726:714:332:382:53.5%:1.2577E-146:56:56:286:46:317:65
c41179_g1_i3	907	.	G	A	.	PASS	ADP=382;WT=3;HET=0;HOM=3;NC=0	GT:GQ:SDP:DP:RD:AD:FREQ:PVAL:RBQ:ABQ:RDF:RDR:ADF:ADR	0/0:682:394:376:375:1:0.27%:5E-1:47:32:211:164:0:1	0/0:636:357:339:339:0:0%:1E0:45:0:157:182:0:0	0/0:618:357:329:329:0:0%:1E0:42:0:154:175:0:0	1/1:255:363:344:0:344:100%:2.5608E-206:0:45:0:0:173:171	1/1:255:516:500:1:499:99.8%:1.8536E-297:36:46:0:1:191:308	1/1:255:417:405:0:405:100%:5.2256E-243:0:47:0:0:163:242
c41179_g1_i3	936	.	G	A	.	PASS	ADP=306;WT=3;HET=0;HOM=3;NC=0	GT:GQ:SDP:DP:RD:AD:FREQ:PVAL:RBQ:ABQ:RDF:RDR:ADF:ADR	0/0:554:307:295:295:0:0%:1E0:41:0:96:199:0:0	0/0:483:275:257:257:0:0%:1E0:40:0:64:193:0:0	0/0:494:280:263:263:0:0%:1E0:41:0:90:173:0:0	1/1:255:279:270:0:270:100%:8.0958E-162:0:41:0:0:81:189	1/1:255:450:425:1:424:99.76%:2.074E-252:36:38:0:1:74:350	1/1:255:348:328:0:328:100%:1.074E-196:0:40:0:0:62:266
c41179_g1_i3	1292	.	C	G	.	PASS	ADP=9;WT=3;HET=0;HOM=1;NC=2	GT:GQ:SDP:DP:RD:AD:FREQ:PVAL:RBQ:ABQ:RDF:RDR:ADF:ADR	0/0:25:13:13:13:0:0%:1E0:56:0:12:1:0:0	0/0:33:18:17:17:0:0%:1E0:58:0:14:3:0:0	0/0:14:8:8:8:0:0%:1E0:50:0:5:3:0:0	1/1:36:9:9:1:8:88.89%:2.0568E-4:60:59:1:0:6:2	./.:.:7	./.:.:5
c35851_g1_i1	388	.	C	T	.	PASS	ADP=394;WT=3;HET=0;HOM=3;NC=0	GT:GQ:SDP:DP:RD:AD:FREQ:PVAL:RBQ:ABQ:RDF:RDR:ADF:ADR	1/1:255:326:312:0:312:100%:4.4989E-187:0:47:0:0:161:151	1/1:255:269:263:0:263:100%:1.3091E-157:0:45:0:0:119:144	1/1:255:312:305:0:305:100%:7.288E-183:0:46:0:0:151:154	0/0:839:469:459:458:1:0.22%:5E-1:46:36:213:245:1:0	0/0:929:509:495:495:0:0%:1E0:48:0:280:215:0:0	0/0:996:548:531:531:0:0%:1E0:47:0:269:262:0:0
c35851_g1_i1	854	.	G	T	.	PASS	ADP=219;WT=2;HET=1;HOM=3;NC=0	GT:GQ:SDP:DP:RD:AD:FREQ:PVAL:RBQ:ABQ:RDF:RDR:ADF:ADR	1/1:255:210:204:0:203:99.51%:1.529E-121:0:51:0:0:197:6	1/1:255:164:159:0:159:100%:4.1887E-95:0:45:0:0:158:1	1/1:255:188:182:0:182:100%:6.3678E-109:0:47:0:0:181:1	0/0:419:232:223:223:0:0%:1E0:46:0:204:19:0:0	0/1:255:249:241:125:116:48.13%:1.0975E-43:43:42:120:5:116:0	0/0:572:315:306:306:0:0%:1E0:45:0:300:6:0:0
c35851_g1_i1	922	.	C	A	.	PASS	ADP=441;WT=3;HET=1;HOM=2;NC=0	GT:GQ:SDP:DP:RD:AD:FREQ:PVAL:RBQ:ABQ:RDF:RDR:ADF:ADR	0/0:793:430:424:424:0:0%:1E0:50:0:378:46:0:0	0/0:608:345:335:334:1:0.3%:5E-1:47:21:296:38:1:0	0/0:804:443:430:430:0:0%:1E0:50:0:388:42:0:0	1/1:255:444:428:1:427:99.77%:3.2749E-254:29:46:0:1:363:64	0/1:255:493:477:220:257:53.88%:4.6152E-99:47:45:194:26:225:32	1/1:255:565:555:0:555:100%:0E0:0:49:0:0:484:71
c35851_g1_i1	965	.	A	C	.	PASS	ADP=464;WT=3;HET=1;HOM=2;NC=0	GT:GQ:SDP:DP:RD:AD:FREQ:PVAL:RBQ:ABQ:RDF:RDR:ADF:ADR	0/0:782:424:417:417:0:0%:1E0:56:0:352:65:0:0	0/0:685:372:366:366:0:0%:1E0:51:0:276:90:0:0	0/0:842:460:450:450:0:0%:1E0:54:0:368:82:0:0	1/1:255:473:459:0:459:100%:1.7142E-275:0:52:0:0:376:83	0/1:255:522:509:232:277:54.42%:4.7399E-107:52:50:172:60:219:58	1/1:255:595:587:0:587:100%:0E0:0:52:0:0:454:133
c35851_g1_i1	1079	.	A	C	.	PASS	ADP=355;WT=3;HET=1;HOM=2;NC=0	GT:GQ:SDP:DP:RD:AD:FREQ:PVAL:RBQ:ABQ:RDF:RDR:ADF:ADR	0/0:764:413:407:407:0:0%:1E0:38:0:224:183:0:0	0/0:606:334:323:323:0:0%:1E0:38:0:146:177:0:0	0/0:745:409:398:398:0:0%:1E0:38:0:200:198:0:0	1/1:255:312:298:0:298:100%:1.1803E-178:0:39:0:0:110:188	0/1:255:405:383:210:173:45.17%:7.5182E-64:36:36:94:116:49:124	1/1:255:336:322:0:322:100%:4.3587E-193:0:38:0:0:109:213
c35851_g1_i1	1095	.	G	A	.	PASS	ADP=348;WT=3;HET=1;HOM=2;NC=0	GT:GQ:SDP:DP:RD:AD:FREQ:PVAL:RBQ:ABQ:RDF:RDR:ADF:ADR	0/0:786:425:419:419:0:0%:1E0:44:0:291:128:0:0	0/0:595:332:317:317:0:0%:1E0:41:0:176:141:0:0	0/0:756:417:403:403:0:0%:1E0:41:0:239:164:0:0	1/1:255:305:300:0:299:99.67%:2.9557E-179:0:39:0:0:121:178	0/1:255:381:366:185:180:49.18%:7.4117E-68:40:37:107:78:59:121	1/1:255:296:286:0:286:100%:1.9399E-171:0:38:0:0:116:170
c35851_g1_i1	1504	.	A	G	.	PASS	ADP=321;WT=2;HET=1;HOM=3;NC=0	GT:GQ:SDP:DP:RD:AD:FREQ:PVAL:RBQ:ABQ:RDF:RDR:ADF:ADR	1/1:255:291:286:0:286:100%:1.9399E-171:0:54:0:0:221:65	1/1:255:258:251:0:251:100%:2.1457E-150:0:48:0:0:153:98	1/1:255:353:345:0:345:100%:6.4113E-207:0:50:0:0:215:130	0/0:580:315:310:310:0:0%:1E0:50:0:218:92:0:0	0/1:255:306:294:172:122:41.5%:2.1039E-44:52:53:116:56:92:30	0/0:831:451:444:444:0:0%:1E0:54:0:310:134:0:0
c35851_g1_i1	1525	.	C	T	.	PASS	ADP=287;WT=4;HET=0;HOM=2;NC=0	GT:GQ:SDP:DP:RD:AD:FREQ:PVAL:RBQ:ABQ:RDF:RDR:ADF:ADR	0/0:508:278:272:272:0:0%:1E0:54:0:185:87:0:0	1/1:255:202:198:0:198:100%:1.5463E-118:0:50:0:0:122:76	1/1:255:280:273:0:273:100%:1.272E-163:0:50:0:0:160:113	0/0:568:308:304:304:0:0%:1E0:49:0:186:118:0:0	0/0:500:289:278:277:1:0.36%:5E-1:52:36:179:98:0:1	0/0:753:407:401:401:0:0%:1E0:52:0:257:144:0:0
c35851_g1_i1	1560	.	A	G	.	PASS	ADP=209;WT=3;HET=1;HOM=2;NC=0	GT:GQ:SDP:DP:RD:AD:FREQ:PVAL:RBQ:ABQ:RDF:RDR:ADF:ADR	0/0:351:207:205:203:2:0.98%:2.4939E-1:46:32:79:124:0:2	0/0:261:142:139:139:0:0%:1E0:45:0:51:88:0:0	0/0:366:201:196:196:0:0%:1E0:45:0:72:124:0:0	1/1:255:234:222:0:222:100%:5.8167E-133:0:44:0:0:105:117	0/1:255:225:217:92:124:57.14%:4.2643E-49:45:44:38:54:55:69	1/1:255:286:276:1:275:99.64%:5.5354E-163:32:45:0:1:117:158
c35851_g1_i1	1673	.	G	C	.	PASS	ADP=39;WT=2;HET=1;HOM=3;NC=0	GT:GQ:SDP:DP:RD:AD:FREQ:PVAL:RBQ:ABQ:RDF:RDR:ADF:ADR	1/1:117:22:21:0:21:100%:1.8578E-12:0:39:0:0:3:18	1/1:123:22:22:0:22:100%:4.7526E-13:0:37:0:0:4:18	1/1:141:27:25:0:25:100%:7.9107E-15:0:37:0:0:1:24	0/0:134:73:72:72:0:0%:1E0:36:0:5:67:0:0	0/1:47:48:45:31:14:31.11%:1.8462E-5:36:34:3:28:0:14	0/0:100:54:53:53:0:0%:1E0:37:0:7:46:0:0
c35851_g1_i1	1681	.	T	G	.	PASS	ADP=26;WT=2;HET=1;HOM=3;NC=0	GT:GQ:SDP:DP:RD:AD:FREQ:PVAL:RBQ:ABQ:RDF:RDR:ADF:ADR	1/1:70:14:13:0:13:100%:9.6148E-8:0:43:0:0:4:9	1/1:105:19:19:0:19:100%:2.8292E-11:0:39:0:0:4:15	1/1:129:23:23:0:23:100%:1.2146E-13:0:36:0:0:1:22	0/0:82:43:43:43:0:0%:1E0:38:0:5:38:0:0	0/1:34:27:26:16:10:38.46%:3.3576E-4:39:35:2:14:0:10	0/0:67:35:35:35:0:0%:1E0:39:0:5:30:0:0
c35851_g1_i1	1876	.	G	A	.	PASS	ADP=13;WT=4;HET=0;HOM=2;NC=0	GT:GQ:SDP:DP:RD:AD:FREQ:PVAL:RBQ:ABQ:RDF:RDR:ADF:ADR	0/0:37:19:19:19:0:0%:1E0:54:0:17:2:0:0	0/0:25:13:13:13:0:0%:1E0:50:0:8:5:0:0	0/0:29:15:15:15:0:0%:1E0:55:0:13:2:0:0	1/1:64:12:12:0:12:100%:3.698E-7:0:51:0:0:8:4	0/0:4:13:13:8:5:38.46%:1.9565E-2:55:64:7:1:4:1	1/1:46:9:9:0:9:100%:2.0568E-5:0:56:0:0:7:2
c41962_g1_i4	739	.	T	C	.	PASS	ADP=49;WT=2;HET=1;HOM=3;NC=0	GT:GQ:SDP:DP:RD:AD:FREQ:PVAL:RBQ:ABQ:RDF:RDR:ADF:ADR	1/1:176:31:31:0:31:100%:2.1486E-18:0:66:0:0:30:1	1/1:176:32:31:0:31:100%:2.1486E-18:0:59:0:0:28:3	0/0:171:94:92:92:0:0%:1E0:62:0:91:1:0:0	1/1:152:27:27:0:27:100%:5.1363E-16:0:54:0:0:26:1	0/0:130:70:70:70:0:0%:1E0:60:0:68:2:0:0	0/1:43:43:43:30:13:30.23%:4.2025E-5:59:60:28:2:11:2
c40171_g1_i2	199	.	C	G	.	PASS	ADP=6;WT=0;HET=1;HOM=1;NC=4	GT:GQ:SDP:DP:RD:AD:FREQ:PVAL:RBQ:ABQ:RDF:RDR:ADF:ADR	./.:.:4	./.:.:7	./.:.:5	./.:.:2	0/1:27:11:11:4:7:63.64%:1.935E-3:35:44:2:2:4:3	1/1:24:9:8:2:6:75%:3.4965E-3:36:39:2:0:2:4
c40171_g1_i2	501	.	C	A	.	PASS	ADP=15;WT=5;HET=1;HOM=0;NC=0	GT:GQ:SDP:DP:RD:AD:FREQ:PVAL:RBQ:ABQ:RDF:RDR:ADF:ADR	0/0:22:12:11:11:0:0%:1E0:58:0:10:1:0:0	0/0:21:12:12:12:0:0%:1E0:60:0:12:0:0:0	0/0:29:17:15:15:0:0%:1E0:61:0:14:1:0:0	0/0:33:18:17:17:0:0%:1E0:51:0:14:3:0:0	0/0:25:13:13:13:0:0%:1E0:60:0:13:0:0:0	0/1:31:23:22:13:9:40.91%:7.0165E-4:62:63:13:0:9:0
c40171_g1_i2	602	.	A	C	.	PASS	ADP=12;WT=3;HET=2;HOM=1;NC=0	GT:GQ:SDP:DP:RD:AD:FREQ:PVAL:RBQ:ABQ:RDF:RDR:ADF:ADR	0/1:28:10:10:3:7:70%:1.548E-3:48:42:2:1:2:5	0/0:6:12:12:9:3:25%:1.087E-1:49:50:4:5:2:1	0/0:25:14:13:13:0:0%:1E0:50:0:7:6:0:0	1/1:76:14:14:0:14:100%:2.4927E-8:0:41:0:0:4:10	0/0:22:11:11:11:0:0%:1E0:40:0:3:8:0:0	0/1:20:17:16:10:6:37.5%:8.837E-3:50:52:6:4:3:3
c40171_g1_i2	1246	.	T	C	.	PASS	ADP=11;WT=4;HET=1;HOM=0;NC=1	GT:GQ:SDP:DP:RD:AD:FREQ:PVAL:RBQ:ABQ:RDF:RDR:ADF:ADR	0/0:1:8:8:4:4:50%:3.8462E-2:35:50:1:3:2:2	./.:.:7	0/0:28:19:19:18:1:5.26%:5E-1:35:36:1:17:0:1	0/0:22:11:11:11:0:0%:1E0:36:0:2:9:0:0	0/0:22:11:11:11:0:0%:1E0:38:0:1:10:0:0	0/1:20:16:15:9:6:40%:8.4291E-3:37:34:1:8:0:6
c40171_g1_i2	2086	.	A	T	.	PASS	ADP=72;WT=4;HET=2;HOM=0;NC=0	GT:GQ:SDP:DP:RD:AD:FREQ:PVAL:RBQ:ABQ:RDF:RDR:ADF:ADR	0/0:123:68:65:65:0:0%:1E0:38:0:6:59:0:0	0/0:130:71:70:70:0:0%:1E0:37:0:4:66:0:0	0/0:153:84:81:81:0:0%:1E0:39:0:10:71:0:0	0/0:134:73:71:71:0:0%:1E0:37:0:5:66:0:0	0/1:146:88:86:46:40:46.51%:2.3066E-15:39:38:5:41:4:36	0/1:123:68:64:31:33:51.56%:4.1337E-13:37:36:2:29:1:32
c33771_g1_i1	489	.	G	A	.	PASS	ADP=19;WT=3;HET=1;HOM=0;NC=2	GT:GQ:SDP:DP:RD:AD:FREQ:PVAL:RBQ:ABQ:RDF:RDR:ADF:ADR	0/1:30:14:14:6:8:57.14%:9.6618E-4:43:49:2:4:3:5	0/0:3:12:12:7:5:41.67%:1.8634E-2:36:55:0:7:3:2	0/0:137:77:74:74:0:0%:1E0:44:0:31:43:0:0	0/0:25:13:13:13:0:0%:1E0:51:0:7:6:0:0	./.:.:3	./.:.:3
c45838_g4_i1	25	.	T	C	.	PASS	ADP=29;WT=3;HET=1;HOM=1;NC=1	GT:GQ:SDP:DP:RD:AD:FREQ:PVAL:RBQ:ABQ:RDF:RDR:ADF:ADR	0/0:89:48:47:47:0:0%:1E0:57:0:47:0:0:0	0/0:82:44:43:43:0:0%:1E0:47:0:43:0:0:0	0/0:70:39:38:38:0:0%:1E0:53:0:38:0:0:0	1/1:117:23:21:0:21:100%:1.8578E-12:0:50:0:0:21:0	./.:.:5	0/1:40:22:22:11:11:50%:9.1981E-5:47:48:11:0:11:0
c45838_g4_i1	73	.	A	G	.	PASS	ADP=38;WT=4;HET=1;HOM=0;NC=1	GT:GQ:SDP:DP:RD:AD:FREQ:PVAL:RBQ:ABQ:RDF:RDR:ADF:ADR	0/1:116:61:60:29:31:51.67%:2.3224E-12:68:61:29:0:31:0	0/0:107:58:58:58:0:0%:1E0:64:0:58:0:0:0	0/0:97:51:51:51:0:0%:1E0:64:0:51:0:0:0	0/0:47:27:26:26:0:0%:1E0:59:0:26:0:0:0	./.:.:5	0/0:55:30:30:30:0:0%:1E0:65:0:30:0:0:0
c45119_g1_i4	503	.	A	G	.	PASS	ADP=14;WT=2;HET=2;HOM=1;NC=1	GT:GQ:SDP:DP:RD:AD:FREQ:PVAL:RBQ:ABQ:RDF:RDR:ADF:ADR	0/0:25:14:14:14:0:0%:1E0:59:0:13:1:0:0	0/1:24:18:18:11:7:38.89%:3.8123E-3:63:59:10:1:7:0	./.:.:7	1/1:87:16:16:0:16:100%:1.6637E-9:0:57:0:0:16:0	0/1:28:19:19:11:8:42.11%:1.5455E-3:67:52:10:1:7:1	0/0:25:14:14:14:0:0%:1E0:59:0:13:1:0:0
c45119_g1_i4	599	.	A	G	.	PASS	ADP=20;WT=1;HET=2;HOM=3;NC=0	GT:GQ:SDP:DP:RD:AD:FREQ:PVAL:RBQ:ABQ:RDF:RDR:ADF:ADR	1/1:47:18:14:3:11:78.57%:1.6951E-5:36:45:3:0:7:4	0/1:31:28:24:15:9:37.5%:7.7962E-4:44:37:13:2:7:2	1/1:69:26:15:1:14:93.33%:1.0315E-7:36:45:1:0:14:0	0/0:44:23:23:23:0:0%:1E0:49:0:18:5:0:0	0/1:50:26:21:8:13:61.9%:7.9741E-6:45:38:4:4:7:6	1/1:105:35:28:5:23:82.14%:3.103E-11:41:38:4:1:20:3
c45119_g1_i4	623	.	C	A	.	PASS	ADP=29;WT=0;HET=1;HOM=5;NC=0	GT:GQ:SDP:DP:RD:AD:FREQ:PVAL:RBQ:ABQ:RDF:RDR:ADF:ADR	1/1:152:28:27:0:27:100%:5.1363E-16:0:56:0:0:23:4	0/1:89:34:33:11:22:66.67%:1.0623E-9:48:50:11:0:19:3	1/1:141:26:25:0:25:100%:7.9107E-15:0:56:0:0:25:0	1/1:123:24:22:0:22:100%:4.7526E-13:0:52:0:0:17:5	1/1:152:27:27:0:27:100%:5.1363E-16:0:47:0:0:21:6	1/1:254:49:44:0:44:100%:3.8097E-26:0:50:0:0:43:1
c45119_g1_i4	653	.	C	T	.	PASS	ADP=29;WT=4;HET=1;HOM=1;NC=0	GT:GQ:SDP:DP:RD:AD:FREQ:PVAL:RBQ:ABQ:RDF:RDR:ADF:ADR	0/0:55:29:29:29:0:0%:1E0:54:0:27:2:0:0	0/1:37:33:32:21:11:34.38%:1.7351E-4:50:45:20:1:9:2	0/0:51:28:28:28:0:0%:1E0:56:0:27:1:0:0	1/1:105:20:19:0:19:100%:2.8292E-11:0:53:0:0:15:4	0/0:18:23:23:19:4:17.39%:5.4264E-2:50:54:19:0:3:1	0/0:34:48:46:39:7:15.22%:6.1097E-3:54:61:38:1:6:1
c45119_g1_i4	701	.	T	C	.	PASS	ADP=29;WT=5;HET=0;HOM=1;NC=0	GT:GQ:SDP:DP:RD:AD:FREQ:PVAL:RBQ:ABQ:RDF:RDR:ADF:ADR	0/0:51:29:28:28:0:0%:1E0:57:0:25:3:0:0	0/0:59:33:32:32:0:0%:1E0:56:0:27:5:0:0	0/0:52:28:27:27:0:0%:1E0:60:0:25:2:0:0	1/1:105:20:19:0:19:100%:2.8292E-11:0:54:0:0:15:4	0/0:18:23:23:19:4:17.39%:5.4264E-2:64:47:19:0:2:2	0/0:85:47:46:46:0:0%:1E0:60:0:42:4:0:0
c45119_g1_i4	788	.	C	T	.	PASS	ADP=14;WT=3;HET=1;HOM=2;NC=0	GT:GQ:SDP:DP:RD:AD:FREQ:PVAL:RBQ:ABQ:RDF:RDR:ADF:ADR	0/0:25:14:14:14:0:0%:1E0:41:0:6:8:0:0	0/1:24:19:18:11:7:38.89%:3.8123E-3:38:41:1:10:1:6	0/0:22:12:11:11:0:0%:1E0:39:0:2:9:0:0	1/1:41:8:8:0:8:100%:7.77E-5:0:35:0:0:1:7	0/0:13:13:13:11:2:15.38%:2.4E-1:41:43:2:9:1:1	1/1:129:24:23:0:23:100%:1.2146E-13:0:36:0:0:1:22
c45119_g1_i4	797	.	A	C	.	PASS	ADP=13;WT=3;HET=1;HOM=1;NC=1	GT:GQ:SDP:DP:RD:AD:FREQ:PVAL:RBQ:ABQ:RDF:RDR:ADF:ADR	0/0:21:12:12:12:0:0%:1E0:47:0:6:6:0:0	0/1:24:18:18:11:7:38.89%:3.8123E-3:36:34:0:11:1:6	0/0:25:13:13:13:0:0%:1E0:38:0:3:10:0:0	./.:.:7	0/0:13:13:13:11:2:15.38%:2.4E-1:39:43:1:10:1:1	1/1:75:16:16:1:15:93.75%:2.8282E-8:36:33:0:1:0:15
c45119_g1_i4	798	.	G	C	.	PASS	ADP=12;WT=3;HET=1;HOM=1;NC=1	GT:GQ:SDP:DP:RD:AD:FREQ:PVAL:RBQ:ABQ:RDF:RDR:ADF:ADR	0/0:25:13:13:13:0:0%:1E0:45:0:7:6:0:0	0/1:20:18:16:10:6:37.5%:8.837E-3:35:36:0:10:1:5	0/0:21:13:12:12:0:0%:1E0:38:0:3:9:0:0	./.:.:6	0/0:13:13:13:11:2:15.38%:2.4E-1:38:54:1:10:1:1	1/1:87:16:16:0:16:100%:1.6637E-9:0:36:0:0:0:16
c45119_g1_i4	799	.	T	A	.	PASS	ADP=13;WT=3;HET=1;HOM=1;NC=1	GT:GQ:SDP:DP:RD:AD:FREQ:PVAL:RBQ:ABQ:RDF:RDR:ADF:ADR	0/0:25:13:13:13:0:0%:1E0:43:0:7:6:0:0	0/1:24:18:18:11:7:38.89%:3.8123E-3:35:36:0:11:1:6	0/0:21:12:12:12:0:0%:1E0:37:0:3:9:0:0	./.:.:7	0/0:13:13:13:11:2:15.38%:2.4E-1:39:54:1:10:1:1	1/1:81:16:15:0:15:100%:6.4467E-9:0:35:0:0:0:15
c45119_g1_i4	804	.	G	T	.	PASS	ADP=13;WT=3;HET=1;HOM=1;NC=1	GT:GQ:SDP:DP:RD:AD:FREQ:PVAL:RBQ:ABQ:RDF:RDR:ADF:ADR	0/0:25:13:13:13:0:0%:1E0:36:0:4:9:0:0	0/1:23:20:20:13:7:35%:4.158E-3:34:36:2:11:0:7	0/0:21:13:12:12:0:0%:1E0:37:0:3:9:0:0	./.:.:6	0/0:12:14:14:12:2:14.29%:2.4074E-1:34:54:1:11:1:1	1/1:87:17:16:0:16:100%:1.6637E-9:0:33:0:0:1:15
c45119_g1_i4	818	.	G	A	.	PASS	ADP=11;WT=3;HET=0;HOM=2;NC=1	GT:GQ:SDP:DP:RD:AD:FREQ:PVAL:RBQ:ABQ:RDF:RDR:ADF:ADR	0/0:33:19:17:17:0:0%:1E0:48:0:13:4:0:0	0/0:4:13:11:7:4:36.36%:4.5113E-2:33:36:5:2:0:4	0/0:29:16:15:15:0:0%:1E0:45:0:11:4:0:0	1/1:41:10:8:0:8:100%:7.77E-5:0:35:0:0:4:4	./.:.:7	1/1:52:10:10:0:10:100%:5.4125E-6:0:38:0:0:1:9
c45119_g1_i4	884	.	A	T	.	PASS	ADP=19;WT=5;HET=0;HOM=1;NC=0	GT:GQ:SDP:DP:RD:AD:FREQ:PVAL:RBQ:ABQ:RDF:RDR:ADF:ADR	0/0:51:28:28:28:0:0%:1E0:64:0:25:3:0:0	0/0:44:24:23:23:0:0%:1E0:52:0:19:4:0:0	0/0:52:27:27:27:0:0%:1E0:63:0:27:0:0:0	1/1:58:13:13:1:12:92.31%:1.3461E-6:68:53:1:0:10:2	0/0:11:19:17:13:4:23.53%:5.132E-2:56:67:12:1:4:0	0/0:18:9:9:9:0:0%:1E0:47:0:4:5:0:0
c45119_g1_i4	896	.	C	G	.	PASS	ADP=20;WT=5;HET=0;HOM=1;NC=0	GT:GQ:SDP:DP:RD:AD:FREQ:PVAL:RBQ:ABQ:RDF:RDR:ADF:ADR	0/0:26:29:29:25:4:13.79%:5.5981E-2:62:49:22:3:4:0	0/0:44:23:23:23:0:0%:1E0:52:0:21:2:0:0	0/0:41:27:27:26:1:3.7%:5E-1:63:36:26:0:1:0	0/0:18:13:13:12:1:7.69%:5E-1:53:57:10:2:1:0	0/0:31:21:21:20:1:4.76%:5E-1:60:28:19:1:1:0	1/1:24:8:8:2:6:75%:3.4965E-3:54:47:2:0:2:4
c45119_g1_i4	1088	.	T	C	.	PASS	ADP=14;WT=1;HET=1;HOM=4;NC=0	GT:GQ:SDP:DP:RD:AD:FREQ:PVAL:RBQ:ABQ:RDF:RDR:ADF:ADR	1/1:69:15:15:1:14:93.33%:1.0315E-7:72:46:1:0:5:9	0/1:27:22:22:14:8:36.36%:1.8042E-3:51:43:8:6:2:6	1/1:65:16:16:2:14:87.5%:2.5454E-7:54:35:1:1:2:12	1/1:46:9:9:0:9:100%:2.0568E-5:0:34:0:0:0:9	1/1:24:9:8:2:6:75%:3.4965E-3:67:44:2:0:2:4	0/0:37:19:19:19:0:0%:1E0:47:0:10:9:0:0
c45119_g1_i4	1115	.	A	G	.	PASS	ADP=10;WT=2;HET=0;HOM=1;NC=3	GT:GQ:SDP:DP:RD:AD:FREQ:PVAL:RBQ:ABQ:RDF:RDR:ADF:ADR	0/0:14:9:9:8:0:0%:1E0:45:0:2:6:0:0	1/1:50:16:16:4:12:75%:8.0605E-6:54:45:2:2:7:5	./.:.:6	./.:.:6	./.:.:7	0/0:32:18:18:18:0:0%:1E0:53:0:10:8:0:0
c47528_g1_i1	505	.	T	G	.	PASS	ADP=8;WT=2;HET=0;HOM=2;NC=2	GT:GQ:SDP:DP:RD:AD:FREQ:PVAL:RBQ:ABQ:RDF:RDR:ADF:ADR	0/0:17:10:10:10:0:0%:1E0:38:0:6:4:0:0	./.:.:6	1/1:52:10:10:0:10:100%:5.4125E-6:0:46:0:0:5:5	0/0:18:9:9:9:0:0%:1E0:51:0:4:5:0:0	./.:.:5	1/1:70:16:13:0:13:100%:9.6148E-8:0:37:0:0:6:7
c47528_g1_i1	586	.	C	A	.	PASS	ADP=14;WT=5;HET=1;HOM=0;NC=0	GT:GQ:SDP:DP:RD:AD:FREQ:PVAL:RBQ:ABQ:RDF:RDR:ADF:ADR	0/0:6:13:13:9:4:30.77%:4.7826E-2:67:62:9:0:4:0	0/1:20:16:15:9:6:40%:8.4291E-3:61:71:9:0:6:0	0/0:4:10:10:7:3:30%:1.0526E-1:65:64:7:0:3:0	0/0:22:11:11:11:0:0%:1E0:58:0:10:1:0:0	0/0:8:8:8:7:1:12.5%:5E-1:52:36:7:0:1:0	0/0:28:27:27:24:3:11.11%:1.1792E-1:64:70:22:2:3:0
c47528_g1_i1	955	.	C	T	.	PASS	ADP=14;WT=4;HET=0;HOM=1;NC=1	GT:GQ:SDP:DP:RD:AD:FREQ:PVAL:RBQ:ABQ:RDF:RDR:ADF:ADR	0/0:29:15:15:15:0:0%:1E0:52:0:12:3:0:0	0/0:33:18:17:17:0:0%:1E0:47:0:15:2:0:0	1/1:75:17:16:1:15:93.75%:2.8282E-8:72:52:1:0:11:4	./.:.:7	0/0:29:16:16:16:0:0%:1E0:54:0:13:3:0:0	0/0:25:13:13:13:0:0%:1E0:58:0:10:3:0:0
c47528_g1_i1	977	.	G	A	.	PASS	ADP=11;WT=4;HET=0;HOM=2;NC=0	GT:GQ:SDP:DP:RD:AD:FREQ:PVAL:RBQ:ABQ:RDF:RDR:ADF:ADR	1/1:37:12:12:3:9:75%:1.6826E-4:70:59:3:0:9:0	1/1:64:16:14:1:13:92.86%:3.7391E-7:36:54:1:0:12:1	0/0:25:14:14:14:0:0%:1E0:56:0:11:3:0:0	0/0:14:8:8:8:0:0%:1E0:42:0:4:4:0:0	0/0:25:13:13:13:0:0%:1E0:57:0:11:2:0:0	0/0:14:9:8:8:0:0%:1E0:65:0:7:1:0:0
c47528_g1_i1	1222	.	G	A	.	PASS	ADP=6;WT=2;HET=0;HOM=1;NC=3	GT:GQ:SDP:DP:RD:AD:FREQ:PVAL:RBQ:ABQ:RDF:RDR:ADF:ADR	1/1:29:9:9:2:7:77.78%:1.1312E-3:36:41:2:0:4:3	./.:.:5	0/0:14:9:8:8:0:0%:1E0:38:0:6:2:0:0	./.:.:4	./.:.:2	0/0:18:9:9:9:0:0%:1E0:43:0:8:1:0:0
c47528_g1_i1	1350	.	C	A	.	PASS	ADP=6;WT=1;HET=0;HOM=1;NC=4	GT:GQ:SDP:DP:RD:AD:FREQ:PVAL:RBQ:ABQ:RDF:RDR:ADF:ADR	./.:.:6	./.:.:5	1/1:36:9:9:1:8:88.89%:2.0568E-4:36:45:0:1:4:4	./.:.:1	./.:.:7	0/0:17:10:10:10:0:0%:1E0:43:0:5:5:0:0
c47528_g1_i1	1721	.	T	G	.	PASS	ADP=8;WT=2;HET=0;HOM=1;NC=3	GT:GQ:SDP:DP:RD:AD:FREQ:PVAL:RBQ:ABQ:RDF:RDR:ADF:ADR	0/0:4:13:13:8:5:38.46%:1.9565E-2:57:47:6:2:5:0	./.:.:7	1/1:52:13:10:0:10:100%:5.4125E-6:0:53:0:0:10:0	./.:.:7	0/0:18:9:9:9:0:0%:1E0:67:0:9:0:0:0	./.:.:6
c47528_g1_i1	1908	.	C	G	.	PASS	ADP=5;WT=0;HET=0;HOM=1;NC=5	GT:GQ:SDP:DP:RD:AD:FREQ:PVAL:RBQ:ABQ:RDF:RDR:ADF:ADR	./.:.:2	./.:.:5	./.:.:4	./.:.:5	./.:.:7	1/1:46:10:9:0:9:100%:2.0568E-5:0:54:0:0:9:0
c47528_g1_i1	2043	.	A	T	.	PASS	ADP=4;WT=0;HET=0;HOM=1;NC=5	GT:GQ:SDP:DP:RD:AD:FREQ:PVAL:RBQ:ABQ:RDF:RDR:ADF:ADR	./.:.:5	./.:.:4	./.:.:3	./.:.:4	./.:.:2	1/1:52:10:10:0:10:100%:5.4125E-6:0:45:0:0:6:4
c47528_g1_i1	2514	.	G	A	.	PASS	ADP=13;WT=2;HET=0;HOM=4;NC=0	GT:GQ:SDP:DP:RD:AD:FREQ:PVAL:RBQ:ABQ:RDF:RDR:ADF:ADR	1/1:99:18:18:0:18:100%:1.1019E-10:0:65:0:0:17:1	1/1:76:14:14:0:14:100%:2.4927E-8:0:47:0:0:6:8	0/0:21:16:16:15:1:6.25%:5E-1:56:26:11:4:1:0	1/1:58:11:11:0:11:100%:1.4176E-6:0:59:0:0:9:2	1/1:64:12:12:0:12:100%:3.698E-7:0:54:0:0:7:5	0/0:21:12:12:12:0:0%:1E0:51:0:11:1:0:0
c47528_g1_i1	2699	.	A	G	.	PASS	ADP=9;WT=4;HET=0;HOM=1;NC=1	GT:GQ:SDP:DP:RD:AD:FREQ:PVAL:RBQ:ABQ:RDF:RDR:ADF:ADR	0/0:22:11:11:11:0:0%:1E0:58:0:8:3:0:0	./.:.:5	0/0:21:12:12:12:0:0%:1E0:63:0:10:2:0:0	1/1:46:9:9:0:9:100%:2.0568E-5:0:51:0:0:8:1	0/0:14:8:8:8:0:0%:1E0:59:0:6:2:0:0	0/0:21:14:12:12:0:0%:1E0:61:0:10:2:0:0
c47916_g2_i1	1194	.	G	T	.	PASS	ADP=1203;WT=0;HET=0;HOM=6;NC=0	GT:GQ:SDP:DP:RD:AD:FREQ:PVAL:RBQ:ABQ:RDF:RDR:ADF:ADR	1/1:255:1273:1218:0:1218:100%:0E0:0:34:0:0:1199:19	1/1:255:1291:1199:4:1195:99.67%:0E0:34:34:4:0:1172:23	1/1:255:1267:1193:8:1185:99.33%:0E0:34:34:8:0:1169:16	1/1:255:1254:1186:0:1186:100%:0E0:0:34:0:0:1163:23	1/1:255:1292:1213:0:1211:99.84%:0E0:0:34:0:0:1195:16	1/1:255:1282:1210:0:1210:100%:0E0:0:34:0:0:1192:18
c47916_g2_i1	1197	.	T	C	.	PASS	ADP=1183;WT=0;HET=0;HOM=6;NC=0	GT:GQ:SDP:DP:RD:AD:FREQ:PVAL:RBQ:ABQ:RDF:RDR:ADF:ADR	1/1:255:1277:1190:0:1190:100%:0E0:0:34:0:0:1172:18	1/1:255:1297:1185:5:1179:99.49%:0E0:34:34:5:0:1155:24	1/1:255:1266:1179:8:1170:99.24%:0E0:34:34:8:0:1154:16	1/1:255:1264:1176:3:1173:99.74%:0E0:38:34:2:1:1152:21	1/1:255:1295:1184:0:1184:100%:0E0:0:34:0:0:1168:16	1/1:255:1285:1184:0:1184:100%:0E0:0:34:0:0:1167:17
c15200_g1_i1	40	.	C	T	.	PASS	ADP=4;WT=0;HET=1;HOM=0;NC=5	GT:GQ:SDP:DP:RD:AD:FREQ:PVAL:RBQ:ABQ:RDF:RDR:ADF:ADR	./.:.:0	0/1:41:15:14:4:10:71.43%:7.6278E-5:50:41:4:0:10:0	./.:.:6	./.:.:5	./.:.:0	./.:.:0
c41228_g1_i2	139	.	T	C	.	PASS	ADP=660;WT=3;HET=1;HOM=2;NC=0	GT:GQ:SDP:DP:RD:AD:FREQ:PVAL:RBQ:ABQ:RDF:RDR:ADF:ADR	0/0:1330:720:709:709:0:0%:1E0:56:0:707:2:0:0	0/0:1208:675:658:657:1:0.15%:5E-1:49:41:657:0:1:0	0/0:1646:922:904:902:2:0.22%:2.4986E-1:49:72:900:2:2:0	1/1:255:608:590:0:590:100%:0E0:0:54:0:0:588:2	1/1:255:605:583:0:583:100%:0E0:0:52:0:0:582:1	0/1:255:533:520:235:285:54.81%:2.2852E-110:53:54:233:2:284:1
c41228_g1_i2	165	.	G	A	.	PASS	ADP=655;WT=3;HET=2;HOM=1;NC=0	GT:GQ:SDP:DP:RD:AD:FREQ:PVAL:RBQ:ABQ:RDF:RDR:ADF:ADR	0/0:1370:758:732:732:0:0%:1E0:59:0:729:3:0:0	0/0:1221:712:676:674:2:0.3%:2.4981E-1:53:36:672:2:2:0	0/0:1583:929:871:868:2:0.23%:2.4986E-1:50:67:866:2:2:0	1/1:255:617:578:0:578:100%:0E0:0:54:0:0:577:1	0/1:255:608:571:278:293:51.31%:2.9824E-111:53:52:278:0:292:1	0/1:255:530:507:231:276:54.44%:1.1205E-106:57:53:231:0:274:2
c41228_g1_i2	189	.	G	A	.	PASS	ADP=629;WT=3;HET=1;HOM=2;NC=0	GT:GQ:SDP:DP:RD:AD:FREQ:PVAL:RBQ:ABQ:RDF:RDR:ADF:ADR	0/0:1217:715:702:696:5:0.71%:3.1027E-2:59:30:681:15:5:0	0/0:1214:694:672:670:2:0.3%:2.4981E-1:55:22:644:26:2:0	0/0:1401:905:852:840:11:1.29%:4.7266E-4:48:31:826:14:11:0	1/1:255:579:543:0:543:100%:0E0:0:53:0:0:523:20	0/1:255:576:542:268:273:50.37%:3.2018E-103:53:51:259:9:260:13	1/1:255:496:465:1:464:99.78%:1.9629E-276:68:55:1:0:444:20
c41228_g1_i2	239	.	G	T	.	PASS	ADP=479;WT=3;HET=0;HOM=3;NC=0	GT:GQ:SDP:DP:RD:AD:FREQ:PVAL:RBQ:ABQ:RDF:RDR:ADF:ADR	0/0:977:540:522:522:0:0%:1E0:46:0:234:288:0:0	0/0:1090:604:581:581:0:0%:1E0:45:0:274:307:0:0	0/0:1030:602:561:560:1:0.18%:5E-1:41:72:302:258:1:0	1/1:255:430:416:0:416:100%:1.2627E-249:0:47:0:0:183:233	1/1:255:460:446:0:446:100%:1.134E-267:0:43:0:0:163:283	1/1:255:356:351:0:351:100%:1.5788E-210:0:45:0:0:136:215
c41228_g1_i2	266	.	C	T	.	PASS	ADP=419;WT=3;HET=0;HOM=3;NC=0	GT:GQ:SDP:DP:RD:AD:FREQ:PVAL:RBQ:ABQ:RDF:RDR:ADF:ADR	0/0:853:468:456:456:0:0%:1E0:42:0:136:320:0:0	0/0:1003:553:536:536:0:0%:1E0:44:0:180:356:0:0	0/0:857:486:470:469:1:0.21%:5E-1:40:22:182:287:1:0	1/1:255:400:362:0:362:100%:3.8226E-217:0:39:0:0:89:273	1/1:255:424:385:0:385:100%:5.6021E-231:0:39:0:0:87:298	1/1:255:335:305:0:305:100%:7.288E-183:0:40:0:0:71:234
c41228_g1_i2	311	.	T	G	.	PASS	ADP=266;WT=1;HET=2;HOM=3;NC=0	GT:GQ:SDP:DP:RD:AD:FREQ:PVAL:RBQ:ABQ:RDF:RDR:ADF:ADR	1/1:255:248:235:0:235:100%:8.9175E-141:0:37:0:0:22:213	1/1:255:349:331:0:331:100%:1.6858E-198:0:35:0:0:14:317	1/1:255:312:298:0:298:100%:1.1803E-178:0:36:0:0:19:279	0/0:471:258:252:252:0:0%:1E0:36:0:12:240:0:0	0/1:255:286:273:144:129:47.25%:2.7418E-48:36:34:7:137:3:126	0/1:255:213:207:118:89:43%:8.2625E-33:35:34:1:117:3:86
c41228_g1_i2	866	.	C	T	.	PASS	ADP=88;WT=3;HET=1;HOM=2;NC=0	GT:GQ:SDP:DP:RD:AD:FREQ:PVAL:RBQ:ABQ:RDF:RDR:ADF:ADR	0/0:205:109:109:109:0:0%:1E0:52:0:106:3:0:0	0/0:164:88:88:88:0:0%:1E0:51:0:87:1:0:0	0/0:213:114:113:113:0:0%:1E0:57:0:113:0:0:0	1/1:255:74:74:0:74:100%:4.2804E-44:0:55:0:0:73:1	0/1:202:94:90:38:52:57.78%:5.4526E-21:51:54:36:2:50:2	1/1:255:61:59:0:59:100%:4.1056E-35:0:52:0:0:59:0
c41228_g1_i2	932	.	T	C	.	PASS	ADP=104;WT=5;HET=1;HOM=0;NC=0	GT:GQ:SDP:DP:RD:AD:FREQ:PVAL:RBQ:ABQ:RDF:RDR:ADF:ADR	0/0:215:126:124:123:1:0.81%:5E-1:58:59:110:13:1:0	0/0:201:108:108:108:0:0%:1E0:57:0:98:10:0:0	0/0:224:120:119:119:0:0%:1E0:59:0:103:16:0:0	0/0:202:107:107:107:0:0%:1E0:59:0:98:9:0:0	0/0:175:94:93:93:0:0%:1E0:59:0:86:7:0:0	0/1:74:77:74:52:22:29.73%:3.8057E-8:59:49:48:4:20:2
c41228_g1_i2	1097	.	A	G	.	PASS	ADP=25;WT=4;HET=2;HOM=0;NC=0	GT:GQ:SDP:DP:RD:AD:FREQ:PVAL:RBQ:ABQ:RDF:RDR:ADF:ADR	0/0:74:39:39:39:0:0%:1E0:46:0:14:25:0:0	0/0:41:29:28:26:1:3.57%:5E-1:40:68:7:19:1:0	0/0:37:20:19:19:0:0%:1E0:41:0:4:15:0:0	0/0:28:19:19:18:1:5.26%:5E-1:42:24:4:14:0:1	0/1:40:22:21:10:11:52.38%:8.2399E-5:40:50:2:8:6:5	0/1:43:27:25:13:12:48%:4.2836E-5:43:40:3:10:5:7
c33975_g1_i3	161	.	G	A	.	PASS	ADP=310;WT=5;HET=1;HOM=0;NC=0	GT:GQ:SDP:DP:RD:AD:FREQ:PVAL:RBQ:ABQ:RDF:RDR:ADF:ADR	0/0:602:324:322:322:0:0%:1E0:60:0:295:27:0:0	0/0:520:281:278:278:0:0%:1E0:58:0:254:24:0:0	0/0:490:266:261:261:0:0%:1E0:59:0:238:23:0:0	0/0:600:336:332:331:1:0.3%:5E-1:58:25:302:29:1:0	0/1:255:311:307:150:156:50.81%:2.0137E-59:57:54:133:17:146:10	0/0:660:368:363:362:1:0.28%:5E-1:56:36:331:31:1:0
c33975_g1_i3	172	.	G	A	.	PASS	ADP=317;WT=5;HET=1;HOM=0;NC=0	GT:GQ:SDP:DP:RD:AD:FREQ:PVAL:RBQ:ABQ:RDF:RDR:ADF:ADR	0/0:610:330:325:325:0:0%:1E0:54:0:234:91:0:0	0/0:539:291:287:287:0:0%:1E0:52:0:211:76:0:0	0/0:501:271:268:268:0:0%:1E0:55:0:212:56:0:0	0/0:636:346:340:340:0:0%:1E0:52:0:250:90:0:0	0/0:584:319:311:311:0:0%:1E0:53:0:234:77:0:0	0/1:255:379:372:162:210:56.45%:2.9221E-82:48:53:109:53:166:44
c33975_g1_i3	236	.	T	A	.	PASS	ADP=283;WT=5;HET=1;HOM=0;NC=0	GT:GQ:SDP:DP:RD:AD:FREQ:PVAL:RBQ:ABQ:RDF:RDR:ADF:ADR	0/0:494:266:263:263:0:0%:1E0:45:0:120:143:0:0	0/0:497:269:266:266:0:0%:1E0:42:0:113:153:0:0	0/0:441:242:236:236:0:0%:1E0:44:0:123:113:0:0	0/0:561:305:300:300:0:0%:1E0:42:0:121:179:0:0	0/0:531:285:284:284:0:0%:1E0:42:0:134:150:0:0	0/1:255:356:352:162:190:53.98%:1.9301E-73:44:44:87:75:88:102
c33975_g1_i3	396	.	C	T	.	PASS	ADP=143;WT=5;HET=1;HOM=0;NC=0	GT:GQ:SDP:DP:RD:AD:FREQ:PVAL:RBQ:ABQ:RDF:RDR:ADF:ADR	0/0:273:145:145:145:0:0%:1E0:54:0:97:48:0:0	0/0:216:118:116:116:0:0%:1E0:48:0:65:51:0:0	0/0:276:152:147:147:0:0%:1E0:53:0:87:60:0:0	0/0:265:145:142:142:0:0%:1E0:50:0:82:60:0:0	0/1:255:142:141:58:83:58.87%:2.3959E-33:48:45:27:31:35:48	0/0:314:172:167:167:0:0%:1E0:49:0:89:78:0:0
c33975_g1_i3	500	.	T	A	.	PASS	ADP=67;WT=2;HET=2;HOM=2;NC=0	GT:GQ:SDP:DP:RD:AD:FREQ:PVAL:RBQ:ABQ:RDF:RDR:ADF:ADR	0/1:218:80:79:26:53:67.09%:1.2944E-22:53:50:18:8:25:28	1/1:255:53:53:0:53:100%:1.5943E-31:0:48:0:0:22:31	1/1:255:90:88:0:88:100%:1.7384E-52:0:46:0:0:32:56	0/0:119:65:64:64:0:0%:1E0:46:0:30:34:0:0	0/1:157:62:61:22:39:63.93%:1.8043E-16:46:42:12:10:15:24	0/0:108:57:57:57:0:0%:1E0:50:0:32:25:0:0
c33975_g1_i3	507	.	G	C	.	PASS	ADP=56;WT=2;HET=3;HOM=1;NC=0	GT:GQ:SDP:DP:RD:AD:FREQ:PVAL:RBQ:ABQ:RDF:RDR:ADF:ADR	0/1:71:69:67:46:21:31.34%:7.4203E-8:45:47:25:21:12:9	0/0:74:44:39:39:0:0%:1E0:44:0:16:23:0:0	0/0:138:74:73:73:0:0%:1E0:40:0:25:48:0:0	1/1:255:59:58:0:58:100%:1.6283E-34:0:41:0:0:23:35	0/1:62:52:49:31:18:36.73%:5.6162E-7:36:42:11:20:10:8	0/1:78:54:51:29:22:43.14%:1.3059E-8:44:43:14:15:14:8
c41589_g1_i1	359	.	G	A	.	PASS	ADP=31;WT=3;HET=2;HOM=1;NC=0	GT:GQ:SDP:DP:RD:AD:FREQ:PVAL:RBQ:ABQ:RDF:RDR:ADF:ADR	0/0:55:31:30:30:0:0%:1E0:57:0:30:0:0:0	0/1:55:32:30:15:15:50%:2.9161E-6:52:57:15:0:15:0	0/1:59:31:31:15:16:51.61%:1.0995E-6:60:56:15:0:16:0	1/1:194:35:34:0:34:100%:3.5146E-20:0:51:0:0:32:2	0/0:9:22:21:15:6:28.57%:1.0344E-2:54:60:15:0:6:0	0/0:78:43:41:41:0:0%:1E0:53:0:40:1:0:0
c41589_g1_i1	562	.	T	C	.	PASS	ADP=16;WT=1;HET=3;HOM=1;NC=1	GT:GQ:SDP:DP:RD:AD:FREQ:PVAL:RBQ:ABQ:RDF:RDR:ADF:ADR	./.:.:7	0/1:32:11:11:3:8:72.73%:5.16E-4:48:36:2:1:0:8	0/1:27:21:21:13:8:38.1%:1.7241E-3:47:40:8:5:1:7	0/0:55:30:30:30:0:0%:1E0:47:0:15:15:0:0	0/1:22:11:11:5:6:54.55%:6.192E-3:40:47:2:3:2:4	1/1:87:17:16:0:16:100%:1.6637E-9:0:44:0:0:4:12
c41589_g1_i1	751	.	T	C	.	PASS	ADP=6;WT=0;HET=0;HOM=1;NC=5	GT:GQ:SDP:DP:RD:AD:FREQ:PVAL:RBQ:ABQ:RDF:RDR:ADF:ADR	./.:.:4	./.:.:7	./.:.:6	1/1:58:12:11:0:11:100%:1.4176E-6:0:39:0:0:7:4	./.:.:4	./.:.:4
c41589_g1_i1	754	.	T	C	.	PASS	ADP=6;WT=0;HET=0;HOM=1;NC=5	GT:GQ:SDP:DP:RD:AD:FREQ:PVAL:RBQ:ABQ:RDF:RDR:ADF:ADR	./.:.:4	./.:.:7	./.:.:6	1/1:58:11:11:0:11:100%:1.4176E-6:0:37:0:0:5:6	./.:.:5	./.:.:5
c41589_g1_i1	763	.	C	T	.	PASS	ADP=6;WT=0;HET=0;HOM=1;NC=5	GT:GQ:SDP:DP:RD:AD:FREQ:PVAL:RBQ:ABQ:RDF:RDR:ADF:ADR	./.:.:3	./.:.:7	./.:.:7	1/1:52:10:10:0:10:100%:5.4125E-6:0:38:0:0:5:5	./.:.:4	./.:.:5
c41589_g1_i1	769	.	A	T	.	PASS	ADP=5;WT=0;HET=0;HOM=1;NC=5	GT:GQ:SDP:DP:RD:AD:FREQ:PVAL:RBQ:ABQ:RDF:RDR:ADF:ADR	./.:.:3	./.:.:7	./.:.:6	1/1:41:8:8:0:8:100%:7.77E-5:0:38:0:0:5:3	./.:.:4	./.:.:5
c41589_g1_i1	1216	.	C	T	.	PASS	ADP=28;WT=3;HET=2;HOM=1;NC=0	GT:GQ:SDP:DP:RD:AD:FREQ:PVAL:RBQ:ABQ:RDF:RDR:ADF:ADR	0/0:63:36:33:33:0:0%:1E0:39:0:33:0:0:0	0/1:35:24:23:13:10:43.48%:2.8066E-4:36:53:13:0:10:0	0/1:44:36:36:23:13:36.11%:3.2589E-5:41:40:22:1:13:0	1/1:158:30:28:0:28:100%:1.3074E-16:0:42:0:0:28:0	0/0:6:15:13:9:4:30.77%:4.7826E-2:37:36:9:0:4:0	0/0:67:36:35:35:0:0%:1E0:47:0:35:0:0:0
c41589_g1_i1	1424	.	C	G	.	PASS	ADP=9;WT=2;HET=0;HOM=1;NC=3	GT:GQ:SDP:DP:RD:AD:FREQ:PVAL:RBQ:ABQ:RDF:RDR:ADF:ADR	0/0:25:14:14:14:0:0%:1E0:39:0:2:12:0:0	./.:.:5	./.:.:7	1/1:64:13:12:0:12:100%:3.698E-7:0:45:0:0:4:8	./.:.:6	0/0:17:10:10:10:0:0%:1E0:47:0:4:6:0:0
c34252_g1_i2	384	.	A	G	.	PASS	ADP=20;WT=3;HET=0;HOM=3;NC=0	GT:GQ:SDP:DP:RD:AD:FREQ:PVAL:RBQ:ABQ:RDF:RDR:ADF:ADR	0/0:25:14:13:13:0:0%:1E0:51:0:8:5:0:0	0/0:29:16:16:16:0:0%:1E0:49:0:7:9:0:0	0/0:33:17:17:17:0:0%:1E0:56:0:12:5:0:0	1/1:206:36:36:0:36:100%:2.2598E-21:0:47:0:0:15:21	1/1:99:18:18:0:18:100%:1.1019E-10:0:48:0:0:8:10	1/1:135:26:24:0:24:100%:3.101E-14:0:45:0:0:7:17
c34252_g1_i2	630	.	G	A	.	PASS	ADP=641;WT=3;HET=0;HOM=3;NC=0	GT:GQ:SDP:DP:RD:AD:FREQ:PVAL:RBQ:ABQ:RDF:RDR:ADF:ADR	1/1:255:509:501:0:501:100%:9.2586E-301:0:50:0:0:391:110	1/1:255:409:404:0:403:99.75%:8.3404E-242:0:47:0:0:291:112	1/1:255:525:511:0:511:100%:8.9174E-307:0:49:0:0:417:94	0/0:1615:915:861:861:0:0%:1E0:47:0:735:126:0:0	0/0:1309:754:712:711:1:0.14%:5E-1:48:36:625:86:1:0	0/0:1589:916:862:861:1:0.12%:5E-1:47:21:754:107:1:0
c34252_g1_i2	1867	.	T	C	.	PASS	ADP=14;WT=4;HET=1;HOM=0;NC=1	GT:GQ:SDP:DP:RD:AD:FREQ:PVAL:RBQ:ABQ:RDF:RDR:ADF:ADR	0/0:33:17:17:17:0:0%:1E0:67:0:15:2:0:0	./.:.:6	0/0:25:14:14:14:0:0%:1E0:69:0:14:0:0:0	0/0:29:15:15:15:0:0%:1E0:63:0:12:3:0:0	0/0:29:16:16:16:0:0%:1E0:68:0:15:1:0:0	0/1:28:19:19:11:8:42.11%:1.5455E-3:68:66:10:1:8:0
c44105_g1_i1	381	.	G	C	.	PASS	ADP=855;WT=4;HET=1;HOM=1;NC=0	GT:GQ:SDP:DP:RD:AD:FREQ:PVAL:RBQ:ABQ:RDF:RDR:ADF:ADR	0/0:1498:838:800:800:0:0%:1E0:43:0:775:25:0:0	0/0:1435:826:765:765:0:0%:1E0:42:0:743:22:0:0	0/0:1907:1098:1032:1031:1:0.1%:7.5012E-1:40:27:1006:25:1:0	0/0:1459:845:791:790:1:0.13%:5E-1:41:21:761:29:1:0	0/1:255:1104:1046:471:575:54.97%:1.2026E-219:40:39:460:11:560:15	1/1:255:737:698:0:698:100%:0E0:0:41:0:0:683:15
c44105_g1_i1	408	.	G	A	.	PASS	ADP=998;WT=3;HET=1;HOM=2;NC=0	GT:GQ:SDP:DP:RD:AD:FREQ:PVAL:RBQ:ABQ:RDF:RDR:ADF:ADR	0/0:1824:1011:973:973:0:0%:1E0:46:0:929:44:0:0	0/0:1728:991:935:934:1:0.11%:5E-1:46:36:899:35:1:0	1/1:255:1109:1070:2:1067:99.72%:0E0:36:41:2:0:1036:31	0/0:1854:1028:989:989:0:0%:1E0:45:0:933:56:0:0	0/1:255:1149:1098:501:596:54.33%:6.9946E-227:40:39:478:23:569:27	1/1:255:950:928:0:928:99.89%:0E0:0:45:0:0:883:45
c44105_g1_i1	474	.	G	A	.	PASS	ADP=1032;WT=5;HET=0;HOM=1;NC=0	GT:GQ:SDP:DP:RD:AD:FREQ:PVAL:RBQ:ABQ:RDF:RDR:ADF:ADR	0/0:1837:1067:993:992:1:0.1%:5E-1:42:27:832:160:1:0	0/0:1884:1087:1005:1005:0:0%:1E0:41:0:826:179:0:0	1/1:255:1172:1086:3:1083:99.72%:0E0:33:38:3:0:970:113	0/0:1866:1083:995:995:0:0%:1E0:42:0:803:192:0:0	0/0:2053:1204:1110:1109:1:0.09%:7.5011E-1:37:21:944:165:1:0	0/0:1855:1087:1003:1002:1:0.1%:7.5012E-1:42:36:835:167:1:0
c44105_g1_i1	483	.	G	T	.	PASS	ADP=1056;WT=5;HET=0;HOM=1;NC=0	GT:GQ:SDP:DP:RD:AD:FREQ:PVAL:RBQ:ABQ:RDF:RDR:ADF:ADR	0/0:1885:1075:1020:1019:1:0.1%:7.5012E-1:41:27:844:175:1:0	0/0:1915:1102:1048:1046:2:0.19%:5E-1:41:24:836:210:2:0	0/0:2027:1180:1096:1095:1:0.09%:7.5011E-1:38:23:959:136:1:0	0/0:1903:1072:1015:1015:0:0%:1E0:42:0:814:201:0:0	0/0:2072:1186:1119:1118:1:0.09%:7.5011E-1:37:27:935:183:1:0	1/1:255:1089:1040:1:1039:99.9%:0E0:32:42:1:0:859:180
c44105_g1_i1	486	.	T	C	.	PASS	ADP=1079;WT=5;HET=0;HOM=1;NC=0	GT:GQ:SDP:DP:RD:AD:FREQ:PVAL:RBQ:ABQ:RDF:RDR:ADF:ADR	0/0:1963:1093:1047:1047:0:0%:1E0:42:0:868:179:0:0	0/0:1968:1110:1063:1062:1:0.09%:7.5012E-1:41:36:840:222:0:1	0/0:2131:1193:1138:1138:0:0%:1E0:38:0:994:144:0:0	0/0:1897:1073:1026:1024:1:0.1%:7.5012E-1:42:32:820:204:1:0	0/0:2151:1193:1147:1147:0:0%:1E0:38:0:959:188:0:0	1/1:255:1089:1054:2:1050:99.62%:0E0:36:41:2:0:870:180
c44105_g1_i1	513	.	C	T	.	PASS	ADP=1082;WT=5;HET=1;HOM=0;NC=0	GT:GQ:SDP:DP:RD:AD:FREQ:PVAL:RBQ:ABQ:RDF:RDR:ADF:ADR	0/0:1945:1113:1051:1050:1:0.1%:7.5012E-1:40:72:803:247:1:0	0/0:2045:1149:1092:1092:0:0%:1E0:39:0:817:275:0:0	0/0:2143:1200:1144:1144:0:0%:1E0:38:0:941:203:0:0	0/0:1892:1100:1025:1023:1:0.1%:7.5012E-1:41:36:762:261:0:1	0/1:255:1139:1074:502:571:53.17%:6.4351E-216:38:40:356:146:437:134	0/0:2075:1142:1108:1108:0:0%:1E0:40:0:861:247:0:0
c44105_g1_i1	741	.	G	C	.	PASS	ADP=374;WT=5;HET=0;HOM=1;NC=0	GT:GQ:SDP:DP:RD:AD:FREQ:PVAL:RBQ:ABQ:RDF:RDR:ADF:ADR	0/0:711:397:380:380:0:0%:1E0:40:0:108:272:0:0	0/0:634:368:350:349:1:0.29%:5E-1:40:36:98:251:0:1	1/1:255:423:403:1:402:99.75%:3.3695E-239:36:39:0:1:88:314	0/0:595:335:317:317:0:0%:1E0:39:0:68:249:0:0	0/0:759:420:406:406:0:0%:1E0:37:0:56:350:0:0	0/0:733:412:392:392:0:0%:1E0:38:0:90:302:0:0
c44105_g1_i1	810	.	C	T	.	PASS	ADP=131;WT=4;HET=1;HOM=1;NC=0	GT:GQ:SDP:DP:RD:AD:FREQ:PVAL:RBQ:ABQ:RDF:RDR:ADF:ADR	0/0:243:130:129:129:0:0%:1E0:44:0:50:79:0:0	0/0:291:164:156:156:0:0%:1E0:43:0:54:102:0:0	0/0:306:169:164:164:0:0%:1E0:41:0:42:122:0:0	0/0:239:130:128:128:0:0%:1E0:39:0:26:102:0:0	0/1:148:110:108:66:42:38.89%:1.5604E-15:40:43:13:53:15:27	1/1:255:107:104:3:101:97.12%:8.7318E-57:29:42:0:3:34:67
c44105_g1_i1	831	.	C	T	.	PASS	ADP=100;WT=4;HET=1;HOM=1;NC=0	GT:GQ:SDP:DP:RD:AD:FREQ:PVAL:RBQ:ABQ:RDF:RDR:ADF:ADR	0/0:205:111:109:109:0:0%:1E0:43:0:48:61:0:0	0/0:237:138:136:135:1:0.74%:5E-1:44:53:53:82:1:0	0/0:233:136:134:133:1:0.75%:5E-1:41:32:37:96:0:1	0/0:167:94:90:90:0:0%:1E0:41:0:23:67:0:0	0/1:89:78:77:51:26:33.77%:1.1682E-9:40:41:13:38:11:15	1/1:255:59:58:1:57:98.28%:9.6072E-33:32:46:0:1:27:30
c44105_g1_i1	841	.	G	A	.	PASS	ADP=66;WT=4;HET=1;HOM=1;NC=0	GT:GQ:SDP:DP:RD:AD:FREQ:PVAL:RBQ:ABQ:RDF:RDR:ADF:ADR	0/0:134:73:71:71:0:0%:1E0:44:0:33:38:0:0	0/0:168:98:97:96:1:1.03%:5E-1:47:28:44:52:1:0	0/0:145:80:77:77:0:0%:1E0:42:0:24:53:0:0	0/0:119:64:63:63:0:0%:1E0:42:0:20:43:0:0	0/1:69:53:53:33:20:37.74%:1.0405E-7:42:43:10:23:10:10	1/1:230:41:40:0:40:100%:9.3017E-24:0:43:0:0:17:23
c44105_g1_i1	940	.	G	A	.	PASS	ADP=23;WT=5;HET=0;HOM=1;NC=0	GT:GQ:SDP:DP:RD:AD:FREQ:PVAL:RBQ:ABQ:RDF:RDR:ADF:ADR	0/0:40:23:22:22:0:0%:1E0:46:0:13:9:0:0	0/0:66:36:36:36:0:0%:1E0:46:0:22:14:0:0	1/1:164:29:29:0:29:100%:3.3259E-17:0:51:0:0:20:9	0/0:29:15:15:15:0:0%:1E0:48:0:8:7:0:0	0/0:36:20:20:20:0:0%:1E0:46:0:13:7:0:0	0/0:31:22:21:20:1:4.76%:5E-1:38:72:9:11:1:0
c44105_g1_i1	960	.	A	G	.	PASS	ADP=22;WT=5;HET=0;HOM=1;NC=0	GT:GQ:SDP:DP:RD:AD:FREQ:PVAL:RBQ:ABQ:RDF:RDR:ADF:ADR	0/0:44:23:23:23:0:0%:1E0:48:0:14:9:0:0	0/0:48:33:32:31:1:3.12%:5E-1:47:72:18:13:1:0	1/1:146:26:26:0:26:100%:2.0165E-15:0:52:0:0:20:6	0/0:29:15:15:15:0:0%:1E0:47:0:8:7:0:0	0/0:32:18:18:18:0:0%:1E0:47:0:14:4:0:0	0/0:32:19:18:18:0:0%:1E0:41:0:9:9:0:0
c44105_g1_i1	963	.	C	T	.	PASS	ADP=22;WT=4;HET=1;HOM=1;NC=0	GT:GQ:SDP:DP:RD:AD:FREQ:PVAL:RBQ:ABQ:RDF:RDR:ADF:ADR	0/0:44:23:23:23:0:0%:1E0:46:0:13:10:0:0	0/0:63:35:33:33:0:0%:1E0:48:0:19:14:0:0	0/0:48:26:25:25:0:0%:1E0:50:0:19:6:0:0	0/0:29:15:15:15:0:0%:1E0:47:0:8:7:0:0	0/1:42:21:18:7:11:61.11%:5.2969E-5:40:52:5:2:9:2	1/1:99:20:18:0:18:100%:1.1019E-10:0:39:0:0:10:8
c44105_g1_i1	966	.	T	C	.	PASS	ADP=22;WT=3;HET=1;HOM=2;NC=0	GT:GQ:SDP:DP:RD:AD:FREQ:PVAL:RBQ:ABQ:RDF:RDR:ADF:ADR	0/0:31:24:22:21:1:4.55%:5E-1:46:64:13:8:1:0	0/0:59:34:32:32:0:0%:1E0:49:0:19:13:0:0	1/1:141:25:25:0:25:100%:7.9107E-15:0:50:0:0:20:5	0/0:29:16:16:16:0:0%:1E0:47:0:9:7:0:0	0/1:51:21:20:7:13:65%:6.4422E-6:40:45:5:2:8:5	1/1:105:21:19:0:19:100%:2.8292E-11:0:39:0:0:12:7
c44105_g1_i1	969	.	G	A	.	PASS	ADP=22;WT=5;HET=0;HOM=1;NC=0	GT:GQ:SDP:DP:RD:AD:FREQ:PVAL:RBQ:ABQ:RDF:RDR:ADF:ADR	0/0:40:23:22:22:0:0%:1E0:43:0:12:10:0:0	0/0:63:34:33:33:0:0%:1E0:46:0:19:14:0:0	1/1:135:24:24:0:24:100%:3.101E-14:0:52:0:0:19:5	0/0:29:16:16:16:0:0%:1E0:50:0:10:6:0:0	0/0:40:22:21:21:0:0%:1E0:44:0:14:7:0:0	0/0:40:23:21:21:0:0%:1E0:39:0:13:8:0:0
c44105_g1_i1	985	.	T	C	.	PASS	ADP=27;WT=5;HET=0;HOM=1;NC=0	GT:GQ:SDP:DP:RD:AD:FREQ:PVAL:RBQ:ABQ:RDF:RDR:ADF:ADR	0/0:48:25:25:25:0:0%:1E0:42:0:13:12:0:0	0/0:59:33:32:32:0:0%:1E0:47:0:23:9:0:0	1/1:200:38:36:0:35:97.22%:8.9137E-21:0:43:0:0:30:5	0/0:37:19:19:19:0:0%:1E0:45:0:15:4:0:0	0/0:51:29:28:28:0:0%:1E0:42:0:23:5:0:0	0/0:52:27:27:27:0:0%:1E0:38:0:20:7:0:0
c44105_g1_i1	993	.	T	C	.	PASS	ADP=27;WT=3;HET=0;HOM=3;NC=0	GT:GQ:SDP:DP:RD:AD:FREQ:PVAL:RBQ:ABQ:RDF:RDR:ADF:ADR	0/0:44:25:24:24:0:0%:1E0:42:0:12:12:0:0	0/0:55:32:30:30:0:0%:1E0:49:0:21:9:0:0	1/1:218:39:38:0:38:100%:1.4508E-22:0:43:0:0:31:7	0/0:40:21:21:21:0:0%:1E0:46:0:17:4:0:0	1/1:82:26:25:6:19:76%:5.8245E-9:54:39:6:0:17:2	1/1:141:25:25:0:25:100%:7.9107E-15:0:38:0:0:19:6
c44105_g1_i1	999	.	C	T	.	PASS	ADP=26;WT=3;HET=1;HOM=2;NC=0	GT:GQ:SDP:DP:RD:AD:FREQ:PVAL:RBQ:ABQ:RDF:RDR:ADF:ADR	0/0:55:29:29:29:0:0%:1E0:37:0:17:12:0:0	0/0:51:32:28:28:0:0%:1E0:46:0:20:8:0:0	1/1:194:35:34:0:34:100%:3.5146E-20:0:45:0:0:28:6	0/0:40:21:21:21:0:0%:1E0:43:0:19:2:0:0	0/1:61:23:22:7:15:68.18%:7.4178E-7:51:39:7:0:15:0	1/1:135:25:24:0:24:100%:3.101E-14:0:41:0:0:20:4
c44105_g1_i1	1041	.	T	C	.	PASS	ADP=26;WT=3;HET=1;HOM=2;NC=0	GT:GQ:SDP:DP:RD:AD:FREQ:PVAL:RBQ:ABQ:RDF:RDR:ADF:ADR	0/0:44:26:24:24:0:0%:1E0:53:0:18:6:0:0	0/0:52:28:27:27:0:0%:1E0:43:0:16:11:0:0	1/1:182:35:32:0:32:100%:5.4567E-19:0:43:0:0:23:9	0/0:62:34:34:34:0:0%:1E0:40:0:32:2:0:0	0/1:46:23:20:8:12:60%:2.2548E-5:59:46:7:1:11:1	1/1:123:22:22:0:22:100%:4.7526E-13:0:46:0:0:20:2
c44105_g1_i1	1117	.	G	A	.	PASS	ADP=70;WT=5;HET=0;HOM=1;NC=0	GT:GQ:SDP:DP:RD:AD:FREQ:PVAL:RBQ:ABQ:RDF:RDR:ADF:ADR	0/0:235:133:126:126:0:0%:1E0:40:0:121:5:0:0	0/0:97:54:51:51:0:0%:1E0:42:0:43:8:0:0	0/0:82:43:43:43:0:0%:1E0:53:0:33:10:0:0	0/0:241:147:138:137:1:0.72%:5E-1:38:36:134:3:1:0	0/0:55:30:30:30:0:0%:1E0:50:0:21:9:0:0	1/1:200:37:35:0:35:100%:8.9137E-21:0:53:0:0:26:9
c44105_g1_i1	1125	.	A	G	.	PASS	ADP=74;WT=3;HET=1;HOM=2;NC=0	GT:GQ:SDP:DP:RD:AD:FREQ:PVAL:RBQ:ABQ:RDF:RDR:ADF:ADR	0/0:258:143:137:137:0:0%:1E0:40:0:132:5:0:0	0/0:104:60:55:55:0:0%:1E0:40:0:43:12:0:0	1/1:242:44:42:0:42:100%:5.9562E-25:0:50:0:0:25:17	0/0:272:154:146:146:0:0%:1E0:37:0:142:4:0:0	0/1:51:31:28:14:14:50%:6.911E-6:49:44:9:5:5:9	1/1:212:37:37:0:37:100%:5.7269E-22:0:51:0:0:20:17
c44105_g1_i1	1197	.	G	T	.	PASS	ADP=257;WT=3;HET=1;HOM=2;NC=0	GT:GQ:SDP:DP:RD:AD:FREQ:PVAL:RBQ:ABQ:RDF:RDR:ADF:ADR	0/0:812:448:434:434:0:0%:1E0:47:0:427:7:0:0	0/0:498:300:285:283:2:0.7%:2.4956E-1:42:30:274:9:2:0	1/1:255:202:147:2:143:97.28%:1.1523E-82:32:49:2:0:130:13	0/0:652:376:361:359:1:0.28%:5E-1:47:21:334:25:1:0	0/1:223:207:177:112:64:36.16%:4.724E-23:40:42:111:1:54:10	1/1:255:191:138:3:133:96.38%:1.1941E-75:40:50:3:0:122:11
c44105_g1_i1	1271	.	G	A	.	PASS	ADP=1003;WT=3;HET=1;HOM=2;NC=0	GT:GQ:SDP:DP:RD:AD:FREQ:PVAL:RBQ:ABQ:RDF:RDR:ADF:ADR	0/0:1865:1029:996:996:0:0%:1E0:44:0:887:109:0:0	0/0:1989:1103:1062:1062:0:0%:1E0:42:0:1027:35:0:0	1/1:255:1030:995:1:992:99.9%:0E0:35:45:1:0:989:3	0/0:1889:1064:1022:1021:1:0.1%:7.5012E-1:43:36:893:128:1:0	0/1:255:1000:962:464:496:51.61%:2.9434E-188:46:45:461:3:496:0	1/1:255:1027:983:3:980:99.69%:0E0:31:45:3:0:978:2
c44105_g1_i1	1392	.	A	G	.	PASS	ADP=598;WT=5;HET=0;HOM=1;NC=0	GT:GQ:SDP:DP:RD:AD:FREQ:PVAL:RBQ:ABQ:RDF:RDR:ADF:ADR	0/0:1075:593:573:573:0:0%:1E0:42:0:312:261:0:0	0/0:1176:668:627:627:0:0%:1E0:41:0:462:165:0:0	1/1:255:648:598:1:597:99.83%:0E0:72:41:1:0:475:122	0/0:1127:626:601:601:0:0%:1E0:46:0:426:175:0:0	0/0:1142:626:610:610:0:0%:1E0:45:0:458:152:0:0	0/0:1063:607:580:578:1:0.17%:5E-1:43:21:427:151:0:1
c44105_g1_i1	1398	.	T	A	.	PASS	ADP=545;WT=5;HET=0;HOM=1;NC=0	GT:GQ:SDP:DP:RD:AD:FREQ:PVAL:RBQ:ABQ:RDF:RDR:ADF:ADR	0/0:962:531:514:514:0:0%:1E0:42:0:291:223:0:0	0/0:1064:593:567:567:0:0%:1E0:41:0:440:127:0:0	1/1:255:588:545:0:545:100%:0E0:0:41:0:0:430:115	0/0:976:572:544:542:2:0.37%:2.4977E-1:45:26:394:148:0:2	0/0:1037:586:565:564:1:0.18%:5E-1:44:36:426:138:0:1	0/0:965:564:538:536:2:0.37%:2.4977E-1:42:43:409:127:1:1
c44105_g1_i1	1530	.	C	T	.	PASS	ADP=34;WT=1;HET=0;HOM=5;NC=0	GT:GQ:SDP:DP:RD:AD:FREQ:PVAL:RBQ:ABQ:RDF:RDR:ADF:ADR	1/1:152:29:28:0:27:100%:5.1363E-16:0:47:0:0:21:6	1/1:255:54:52:0:52:100%:6.3169E-31:0:41:0:0:29:23	0/0:82:43:43:43:0:0%:1E0:47:0:27:16:0:0	1/1:152:27:27:0:27:100%:5.1363E-16:0:43:0:0:18:9	1/1:58:12:11:0:11:100%:1.4176E-6:0:49:0:0:8:3	1/1:254:45:44:0:44:100%:3.8097E-26:0:55:0:0:29:15
c45470_g1_i1	240	.	A	T	.	PASS	ADP=36;WT=3;HET=0;HOM=3;NC=0	GT:GQ:SDP:DP:RD:AD:FREQ:PVAL:RBQ:ABQ:RDF:RDR:ADF:ADR	1/1:152:30:28:0:27:100%:5.1363E-16:0:49:0:0:22:5	1/1:212:38:37:0:37:100%:5.7269E-22:0:50:0:0:28:9	0/0:74:39:39:39:0:0%:1E0:50:0:29:10:0:0	0/0:85:47:46:46:0:0%:1E0:48:0:38:8:0:0	1/1:109:22:22:1:21:95.45%:1.0931E-11:50:54:1:0:18:3	0/0:85:46:45:45:0:0%:1E0:46:0:39:6:0:0
c45470_g1_i1	312	.	G	A	.	PASS	ADP=50;WT=4;HET=0;HOM=2;NC=0	GT:GQ:SDP:DP:RD:AD:FREQ:PVAL:RBQ:ABQ:RDF:RDR:ADF:ADR	0/0:74:41:40:40:0:0%:1E0:55:0:32:8:0:0	0/0:70:39:38:38:0:0%:1E0:52:0:27:11:0:0	0/0:89:48:48:48:0:0%:1E0:57:0:37:11:0:0	1/1:255:67:64:0:64:100%:4.1752E-38:0:44:0:0:54:10	1/1:224:39:39:0:39:100%:3.6742E-23:0:58:0:0:31:8	0/0:138:79:73:73:0:0%:1E0:45:0:67:6:0:0
c45470_g1_i1	384	.	C	T	.	PASS	ADP=61;WT=5;HET=0;HOM=1;NC=0	GT:GQ:SDP:DP:RD:AD:FREQ:PVAL:RBQ:ABQ:RDF:RDR:ADF:ADR	0/0:100:57:54:54:0:0%:1E0:51:0:41:13:0:0	0/0:63:33:33:33:0:0%:1E0:41:0:20:13:0:0	0/0:104:58:56:56:0:0%:1E0:54:0:44:12:0:0	0/0:190:106:102:102:0:0%:1E0:46:0:82:20:0:0	1/1:200:36:35:0:35:100%:8.9137E-21:0:53:0:0:29:6	0/0:168:92:89:89:0:0%:1E0:50:0:69:20:0:0
c45470_g1_i1	399	.	C	A	.	PASS	ADP=65;WT=4;HET=0;HOM=2;NC=0	GT:GQ:SDP:DP:RD:AD:FREQ:PVAL:RBQ:ABQ:RDF:RDR:ADF:ADR	1/1:255:51:48:0:48:100%:1.554E-28:0:56:0:0:40:8	1/1:182:33:32:0:32:100%:5.4567E-19:0:45:0:0:22:10	0/0:123:68:65:65:0:0%:1E0:51:0:54:11:0:0	0/0:205:115:110:110:0:0%:1E0:50:0:87:23:0:0	0/0:74:41:40:40:0:0%:1E0:47:0:33:7:0:0	0/0:182:101:98:98:0:0%:1E0:49:0:68:30:0:0
c45470_g1_i1	453	.	A	T	.	PASS	ADP=87;WT=4;HET=0;HOM=2;NC=0	GT:GQ:SDP:DP:RD:AD:FREQ:PVAL:RBQ:ABQ:RDF:RDR:ADF:ADR	0/0:134:74:71:71:0:0%:1E0:57:0:62:9:0:0	0/0:96:53:52:52:0:0%:1E0:55:0:48:4:0:0	1/1:255:86:83:0:83:100%:1.729E-49:0:58:0:0:80:3	1/1:255:162:158:0:157:99.37%:6.6597E-94:0:53:0:0:128:29	0/0:108:57:57:57:0:0%:1E0:53:0:52:5:0:0	0/0:169:109:106:104:2:1.89%:2.4882E-1:53:47:65:39:2:0
c45470_g1_i1	470	.	C	T	.	PASS	ADP=88;WT=5;HET=0;HOM=1;NC=0	GT:GQ:SDP:DP:RD:AD:FREQ:PVAL:RBQ:ABQ:RDF:RDR:ADF:ADR	0/0:124:75:73:72:1:1.37%:5E-1:58:46:61:11:1:0	0/0:96:52:52:52:0:0%:1E0:54:0:45:7:0:0	0/0:167:92:90:90:0:0%:1E0:59:0:85:5:0:0	0/0:287:155:154:154:0:0%:1E0:52:0:116:38:0:0	1/1:255:59:59:0:59:100%:4.1056E-35:0:55:0:0:52:7	0/0:190:102:101:101:0:0%:1E0:51:0:56:45:0:0
c45470_g1_i1	598	.	T	C	.	PASS	ADP=47;WT=5;HET=0;HOM=1;NC=0	GT:GQ:SDP:DP:RD:AD:FREQ:PVAL:RBQ:ABQ:RDF:RDR:ADF:ADR	0/0:66:37:36:36:0:0%:1E0:55:0:23:13:0:0	0/0:62:35:34:34:0:0%:1E0:50:0:20:14:0:0	0/0:107:59:58:58:0:0%:1E0:55:0:38:20:0:0	0/0:104:55:55:55:0:0%:1E0:44:0:21:34:0:0	1/1:255:70:67:0:67:100%:6.6743E-40:0:52:0:0:48:19	0/0:66:37:36:36:0:0%:1E0:56:0:27:9:0:0
c45470_g1_i1	1053	.	G	A	.	PASS	ADP=286;WT=3;HET=0;HOM=3;NC=0	GT:GQ:SDP:DP:RD:AD:FREQ:PVAL:RBQ:ABQ:RDF:RDR:ADF:ADR	0/0:460:249:245:245:0:0%:1E0:56:0:210:35:0:0	0/0:478:263:256:256:0:0%:1E0:54:0:219:37:0:0	1/1:255:327:323:0:322:99.69%:4.3587E-193:0:55:0:0:278:44	1/1:255:307:302:1:301:99.67%:1.4063E-178:32:53:1:0:258:43	1/1:255:271:266:0:265:99.62%:8.2131E-159:0:52:0:0:233:32	0/0:610:329:325:325:0:0%:1E0:54:0:290:35:0:0
c45470_g1_i1	1062	.	C	A	.	PASS	ADP=296;WT=5;HET=0;HOM=1;NC=0	GT:GQ:SDP:DP:RD:AD:FREQ:PVAL:RBQ:ABQ:RDF:RDR:ADF:ADR	0/0:471:254:252:252:0:0%:1E0:55:0:193:59:0:0	0/0:501:272:268:268:0:0%:1E0:53:0:212:56:0:0	0/0:636:344:339:339:0:0%:1E0:53:0:266:73:0:0	1/1:255:318:310:1:309:99.68%:2.2315E-183:36:51:1:0:244:65	0/0:523:285:280:280:0:0%:1E0:49:0:214:66:0:0	0/0:621:333:332:332:0:0%:1E0:53:0:275:57:0:0
c45470_g1_i1	2115	.	G	A	.	PASS	ADP=50;WT=5;HET=0;HOM=1;NC=0	GT:GQ:SDP:DP:RD:AD:FREQ:PVAL:RBQ:ABQ:RDF:RDR:ADF:ADR	0/0:85:46:46:46:0:0%:1E0:54:0:30:16:0:0	0/0:123:66:65:65:0:0%:1E0:51:0:37:28:0:0	0/0:89:48:48:48:0:0%:1E0:50:0:24:24:0:0	0/0:77:48:47:46:1:2.13%:5E-1:51:36:27:19:1:0	1/1:206:36:36:0:36:100%:2.2598E-21:0:57:0:0:24:12	0/0:119:66:63:63:0:0%:1E0:55:0:44:19:0:0
c45470_g1_i1	2124	.	T	C	.	PASS	ADP=49;WT=5;HET=0;HOM=1;NC=0	GT:GQ:SDP:DP:RD:AD:FREQ:PVAL:RBQ:ABQ:RDF:RDR:ADF:ADR	0/0:85:46:46:46:0:0%:1E0:57:0:30:16:0:0	0/0:123:66:65:65:0:0%:1E0:52:0:36:29:0:0	0/0:85:45:45:45:0:0%:1E0:52:0:23:22:0:0	1/1:254:46:44:0:44:100%:3.8097E-26:0:54:0:0:27:17	0/0:62:34:34:34:0:0%:1E0:58:0:23:11:0:0	0/0:119:66:64:64:0:0%:1E0:55:0:44:20:0:0
c45470_g1_i1	2164	.	T	C	.	PASS	ADP=36;WT=4;HET=0;HOM=2;NC=0	GT:GQ:SDP:DP:RD:AD:FREQ:PVAL:RBQ:ABQ:RDF:RDR:ADF:ADR	0/0:55:31:30:30:0:0%:1E0:52:0:20:10:0:0	0/0:93:49:49:49:0:0%:1E0:50:0:25:24:0:0	1/1:176:31:31:0:31:100%:2.1486E-18:0:44:0:0:16:15	0/0:63:34:33:33:0:0%:1E0:46:0:18:15:0:0	0/0:44:24:24:24:0:0%:1E0:55:0:19:5:0:0	1/1:255:56:53:0:53:100%:1.5943E-31:0:49:0:0:29:24
c45470_g1_i1	2457	.	T	C	.	PASS	ADP=311;WT=3;HET=0;HOM=3;NC=0	GT:GQ:SDP:DP:RD:AD:FREQ:PVAL:RBQ:ABQ:RDF:RDR:ADF:ADR	1/1:255:278:273:0:273:100%:1.272E-163:0:55:0:0:255:18	1/1:255:262:253:1:252:99.6%:3.4198E-149:36:49:0:1:221:31	0/0:610:345:325:325:0:0%:1E0:50:0:299:26:0:0	1/1:255:317:307:0:307:100%:4.5699E-184:0:50:0:0:261:46	0/0:548:311:304:303:1:0.33%:5E-1:46:36:275:28:1:0	0/0:739:416:405:404:1:0.25%:5E-1:53:68:373:31:1:0
c45470_g1_i1	3048	.	T	A	.	PASS	ADP=384;WT=4;HET=0;HOM=2;NC=0	GT:GQ:SDP:DP:RD:AD:FREQ:PVAL:RBQ:ABQ:RDF:RDR:ADF:ADR	0/0:805:440:429:429:0:0%:1E0:53:0:365:64:0:0	0/0:782:426:417:417:0:0%:1E0:52:0:346:71:0:0	1/1:255:408:395:1:394:99.75%:2.1429E-234:72:50:1:0:313:81	1/1:255:459:443:0:442:99.77%:2.89E-265:0:48:0:0:354:88	0/0:319:201:195:192:3:1.54%:1.2404E-1:48:60:156:36:3:0	0/0:783:445:430:429:1:0.23%:5E-1:52:36:373:56:0:1
c45470_g1_i1	3105	.	G	A	.	PASS	ADP=461;WT=3;HET=0;HOM=3;NC=0	GT:GQ:SDP:DP:RD:AD:FREQ:PVAL:RBQ:ABQ:RDF:RDR:ADF:ADR	0/0:970:533:517:517:0:0%:1E0:54:0:377:140:0:0	0/0:954:520:510:510:0:0%:1E0:51:0:346:164:0:0	1/1:255:475:456:1:455:99.78%:4.9973E-271:72:51:1:0:278:177	1/1:255:543:531:2:529:99.62%:1.1721E-313:36:50:1:1:344:185	1/1:255:228:223:1:222:99.55%:3.2647E-131:36:47:1:0:124:98	0/0:950:535:530:528:2:0.38%:2.4976E-1:54:52:395:133:1:1
c45470_g1_i1	3351	.	G	T	.	PASS	ADP=31;WT=3;HET=0;HOM=3;NC=0	GT:GQ:SDP:DP:RD:AD:FREQ:PVAL:RBQ:ABQ:RDF:RDR:ADF:ADR	0/0:44:27:24:24:0:0%:1E0:43:0:9:15:0:0	0/0:70:39:37:37:0:0%:1E0:44:0:19:18:0:0	1/1:158:28:28:0:28:100%:1.3074E-16:0:42:0:0:14:14	0/0:123:68:65:65:0:0%:1E0:41:0:28:37:0:0	1/1:70:13:13:0:13:100%:9.6148E-8:0:38:0:0:7:6	1/1:111:21:20:0:20:100%:7.2544E-12:0:43:0:0:12:8
c45470_g1_i1	3375	.	T	A	.	PASS	ADP=28;WT=5;HET=0;HOM=1;NC=0	GT:GQ:SDP:DP:RD:AD:FREQ:PVAL:RBQ:ABQ:RDF:RDR:ADF:ADR	0/0:38:25:25:24:1:4%:5E-1:51:24:20:4:1:0	0/0:63:35:33:33:0:0%:1E0:49:0:30:3:0:0	0/0:40:23:22:22:0:0%:1E0:49:0:19:3:0:0	0/0:111:63:60:60:0:0%:1E0:46:0:35:25:0:0	1/1:46:11:10:0:9:90%:2.0568E-5:0:49:0:0:8:1	0/0:36:24:20:20:0:0%:1E0:47:0:19:1:0:0
c45470_g1_i1	3669	.	C	T	.	PASS	ADP=12;WT=3;HET=0;HOM=1;NC=2	GT:GQ:SDP:DP:RD:AD:FREQ:PVAL:RBQ:ABQ:RDF:RDR:ADF:ADR	0/0:29:17:16:16:0:0%:1E0:45:0:6:10:0:0	0/0:37:20:19:19:0:0%:1E0:44:0:5:14:0:0	./.:.:6	0/0:33:17:17:17:0:0%:1E0:47:0:8:9:0:0	./.:.:5	1/1:58:12:11:0:11:100%:1.4176E-6:0:53:0:0:8:3
c45470_g1_i1	3672	.	A	G	.	PASS	ADP=11;WT=3;HET=0;HOM=1;NC=2	GT:GQ:SDP:DP:RD:AD:FREQ:PVAL:RBQ:ABQ:RDF:RDR:ADF:ADR	0/0:29:15:15:15:0:0%:1E0:44:0:5:10:0:0	0/0:29:15:15:15:0:0%:1E0:45:0:4:11:0:0	./.:.:6	1/1:81:16:15:0:15:100%:6.4467E-9:0:48:0:0:8:7	./.:.:5	0/0:22:11:11:11:0:0%:1E0:52:0:7:4:0:0
c45470_g1_i1	3755	.	A	G	.	PASS	ADP=7;WT=1;HET=0;HOM=1;NC=4	GT:GQ:SDP:DP:RD:AD:FREQ:PVAL:RBQ:ABQ:RDF:RDR:ADF:ADR	0/0:14:8:8:8:0:0%:1E0:57:0:6:2:0:0	./.:.:5	./.:.:7	./.:.:7	./.:.:7	1/1:58:13:13:0:11:84.62%:1.4176E-6:0:51:0:0:6:5
c35699_g1_i3	958	.	C	T	.	PASS	ADP=59;WT=3;HET=1;HOM=2;NC=0	GT:GQ:SDP:DP:RD:AD:FREQ:PVAL:RBQ:ABQ:RDF:RDR:ADF:ADR	0/1:44:40:36:23:13:36.11%:3.2589E-5:40:35:3:20:0:13	1/1:255:53:52:0:52:100%:6.3169E-31:0:35:0:0:0:52	1/1:255:62:60:0:60:100%:1.035E-35:0:35:0:0:3:57	0/0:141:78:76:76:0:0%:1E0:37:0:4:72:0:0	0/0:126:69:68:68:0:0%:1E0:35:0:1:67:0:0	0/0:127:69:67:67:0:0%:1E0:35:0:3:64:0:0
c20511_g1_i1	65	.	T	A	.	PASS	ADP=3;WT=0;HET=1;HOM=0;NC=5	GT:GQ:SDP:DP:RD:AD:FREQ:PVAL:RBQ:ABQ:RDF:RDR:ADF:ADR	./.:.:0	./.:.:1	./.:.:0	./.:.:5	./.:.:1	0/1:21:12:12:6:6:50%:6.865E-3:48:57:6:0:6:0
c33855_g1_i1	1159	.	G	A	.	PASS	ADP=126;WT=4;HET=1;HOM=1;NC=0	GT:GQ:SDP:DP:RD:AD:FREQ:PVAL:RBQ:ABQ:RDF:RDR:ADF:ADR	0/0:232:124:123:123:0:0%:1E0:60:0:121:2:0:0	0/0:142:78:75:75:0:0%:1E0:58:0:72:3:0:0	0/0:205:111:109:109:0:0%:1E0:60:0:106:3:0:0	1/1:255:133:131:5:126:96.18%:9.8625E-70:33:61:5:0:116:10	0/0:358:196:192:192:0:0%:1E0:55:0:181:11:0:0	0/1:215:128:128:69:59:46.09%:2.629E-22:50:56:65:4:55:4
c33855_g1_i1	1198	.	A	G	.	PASS	ADP=246;WT=3;HET=3;HOM=0;NC=0	GT:GQ:SDP:DP:RD:AD:FREQ:PVAL:RBQ:ABQ:RDF:RDR:ADF:ADR	0/1:205:216:215:154:61:28.37%:2.9961E-21:66:49:143:11:61:0	0/1:225:156:152:89:63:41.45%:3.0389E-23:64:45:78:11:63:0	0/1:255:239:237:159:78:32.91%:1.6186E-27:67:47:150:9:77:1	0/0:479:261:255:255:0:0%:1E0:56:0:224:31:0:0	0/0:263:333:329:289:40:12.16%:2.5747E-13:59:48:248:41:39:1	0/0:188:295:288:244:44:15.28%:9.6003E-15:57:43:224:20:44:0
c33855_g1_i1	1279	.	T	A	.	PASS	ADP=480;WT=4;HET=2;HOM=0;NC=0	GT:GQ:SDP:DP:RD:AD:FREQ:PVAL:RBQ:ABQ:RDF:RDR:ADF:ADR	0/0:251:506:477:390:87:18.24%:8.5986E-29:48:41:389:1:54:33	0/0:280:395:368:321:47:12.77%:1.4797E-15:46:38:321:0:16:31	0/0:275:537:507:417:90:17.75%:1.0543E-29:47:43:416:1:64:26	0/1:255:472:446:355:90:20.18%:5.3694E-30:45:39:353:2:47:43	0/1:255:566:531:406:124:23.35%:1.3349E-41:48:40:403:3:63:61	0/0:391:580:555:478:77:13.87%:3.8905E-25:49:39:477:1:41:36
c33855_g1_i1	1282	.	A	C	.	PASS	ADP=487;WT=5;HET=1;HOM=0;NC=0	GT:GQ:SDP:DP:RD:AD:FREQ:PVAL:RBQ:ABQ:RDF:RDR:ADF:ADR	0/0:275:510:491:406:85:17.31%:4.8127E-28:48:40:406:0:51:34	0/0:302:400:383:336:47:12.27%:1.5799E-15:46:37:336:0:15:32	0/0:301:537:515:429:86:16.7%:2.6822E-28:47:42:428:1:59:27	0/0:221:466:446:361:85:19.06%:3.0824E-28:45:39:359:2:43:42	0/1:255:569:534:411:123:23.03%:3.2905E-41:48:38:407:4:61:62	0/0:407:574:557:483:74:13.29%:3.9398E-24:49:39:482:1:38:36
c33855_g1_i1	1369	.	G	A	.	PASS	ADP=612;WT=5;HET=0;HOM=1;NC=0	GT:GQ:SDP:DP:RD:AD:FREQ:PVAL:RBQ:ABQ:RDF:RDR:ADF:ADR	0/0:1119:636:610:609:1:0.16%:5E-1:51:25:535:74:1:0	0/0:973:558:520:520:0:0%:1E0:49:0:448:72:0:0	0/0:1242:719:676:675:1:0.15%:5E-1:50:27:599:76:1:0	1/1:255:643:626:0:626:100%:0E0:0:46:0:0:518:108	0/0:1067:614:570:570:0:0%:1E0:49:0:475:95:0:0	0/0:1254:692:670:670:0:0%:1E0:49:0:546:124:0:0
c33855_g1_i1	1432	.	C	T	.	PASS	ADP=776;WT=5;HET=0;HOM=1;NC=0	GT:GQ:SDP:DP:RD:AD:FREQ:PVAL:RBQ:ABQ:RDF:RDR:ADF:ADR	0/0:1491:802:795:795:0:0%:1E0:56:0:549:246:0:0	0/0:1146:616:611:611:0:0%:1E0:54:0:379:232:0:0	0/0:1543:837:823:823:0:0%:1E0:54:0:569:254:0:0	1/1:255:939:885:0:884:99.89%:0E0:0:47:0:0:660:224	0/0:1324:733:720:719:1:0.14%:5E-1:55:36:458:261:0:1	0/0:1494:831:823:819:2:0.24%:2.4985E-1:55:36:535:284:2:0
c33855_g1_i1	1540	.	C	A	.	PASS	ADP=195;WT=5;HET=1;HOM=0;NC=0	GT:GQ:SDP:DP:RD:AD:FREQ:PVAL:RBQ:ABQ:RDF:RDR:ADF:ADR	0/0:295:159:157:157:0:0%:1E0:37:0:49:108:0:0	0/0:235:128:126:126:0:0%:1E0:38:0:36:90:0:0	0/0:160:87:86:86:0:0%:1E0:49:0:60:26:0:0	0/0:1169:650:623:623:0:0%:1E0:44:0:395:228:0:0	0/0:48:84:82:67:15:18.29%:1.5103E-5:38:42:17:50:7:8	0/1:93:108:101:73:28:27.72%:4.2313E-10:40:43:26:47:15:13
c33855_g1_i1	1550	.	A	G	.	PASS	ADP=106;WT=1;HET=1;HOM=1;NC=3	GT:GQ:SDP:DP:RD:AD:FREQ:PVAL:RBQ:ABQ:RDF:RDR:ADF:ADR	./.:.:4	./.:.:7	1/1:24:8:8:2:6:75%:3.4965E-3:52:54:2:0:3:3	0/0:1131:630:603:603:0:0%:1E0:45:0:340:263:0:0	./.:.:4	0/1:30:14:13:5:8:61.54%:8.238E-4:45:31:2:3:2:6
c33855_g1_i1	1551	.	G	A	.	PASS	ADP=104;WT=1;HET=1;HOM=0;NC=4	GT:GQ:SDP:DP:RD:AD:FREQ:PVAL:RBQ:ABQ:RDF:RDR:ADF:ADR	./.:.:4	./.:.:7	./.:.:7	0/0:1086:628:591:590:1:0.17%:5E-1:43:36:331:259:1:0	./.:.:4	0/1:26:14:12:5:7:58.33%:2.2883E-3:46:37:2:3:4:3
c33855_g1_i1	1552	.	G	T	.	PASS	ADP=99;WT=1;HET=1;HOM=1;NC=3	GT:GQ:SDP:DP:RD:AD:FREQ:PVAL:RBQ:ABQ:RDF:RDR:ADF:ADR	./.:.:5	./.:.:7	1/1:24:8:8:2:6:75%:3.4965E-3:44:53:1:1:3:3	0/0:1048:593:560:560:0:0%:1E0:43:0:329:231:0:0	./.:.:4	0/1:30:15:14:6:8:57.14%:9.6618E-4:45:34:3:3:3:5
c33855_g1_i1	1553	.	G	T	.	PASS	ADP=92;WT=1;HET=1;HOM=1;NC=3	GT:GQ:SDP:DP:RD:AD:FREQ:PVAL:RBQ:ABQ:RDF:RDR:ADF:ADR	./.:.:5	./.:.:7	1/1:24:8:8:2:6:75%:3.4965E-3:54:54:2:0:3:3	0/0:974:539:519:519:0:0%:1E0:45:0:322:197:0:0	./.:.:4	0/1:30:15:14:6:8:57.14%:9.6618E-4:48:33:3:3:2:6
c33855_g1_i1	1554	.	A	T	.	PASS	ADP=92;WT=1;HET=1;HOM=1;NC=3	GT:GQ:SDP:DP:RD:AD:FREQ:PVAL:RBQ:ABQ:RDF:RDR:ADF:ADR	./.:.:5	./.:.:7	1/1:24:8:8:2:6:75%:3.4965E-3:61:54:2:0:3:3	0/0:969:537:518:518:0:0%:1E0:46:0:322:196:0:0	./.:.:4	0/1:30:15:13:5:8:61.54%:8.238E-4:50:35:3:2:3:5
c46138_g1_i1	150	.	C	T	.	PASS	ADP=987;WT=4;HET=2;HOM=0;NC=0	GT:GQ:SDP:DP:RD:AD:FREQ:PVAL:RBQ:ABQ:RDF:RDR:ADF:ADR	0/0:1859:1033:1006:1005:1:0.1%:7.5012E-1:44:72:995:10:1:0	0/1:255:1071:1027:458:569:55.4%:6.9163E-218:43:43:457:1:569:0	0/1:255:1052:997:460:536:53.82%:7.5155E-206:43:44:452:8:531:5	0/0:1769:994:958:957:1:0.1%:5E-1:47:36:953:4:1:0	0/0:1780:993:964:963:1:0.1%:5E-1:47:68:958:5:1:0	0/0:1773:1001:972:970:2:0.21%:2.4987E-1:46:68:959:11:2:0
c46138_g1_i1	383	.	C	T	.	PASS	ADP=1066;WT=3;HET=2;HOM=1;NC=0	GT:GQ:SDP:DP:RD:AD:FREQ:PVAL:RBQ:ABQ:RDF:RDR:ADF:ADR	0/0:2094:1208:1133:1131:1:0.09%:7.5011E-1:36:21:1027:104:0:1	0/0:2281:1311:1232:1231:1:0.08%:7.501E-1:35:32:1106:125:1:0	0/0:2266:1305:1224:1223:1:0.08%:7.501E-1:35:36:1117:106:0:1	1/1:255:1019:924:0:924:100%:0E0:0:36:0:0:852:72	0/1:255:1198:1097:497:600:54.69%:6.7641E-229:35:35:454:43:554:46	0/1:255:838:786:357:428:54.45%:3.6669E-165:35:36:312:45:363:65
c46138_g1_i1	441	.	A	G	.	PASS	ADP=1051;WT=4;HET=2;HOM=0;NC=0	GT:GQ:SDP:DP:RD:AD:FREQ:PVAL:RBQ:ABQ:RDF:RDR:ADF:ADR	0/0:1844:1268:998:997:1:0.1%:5E-1:34:21:965:32:0:1	0/1:255:1300:1115:435:680:60.99%:1.1985E-269:34:35:419:16:651:29	0/1:255:1285:1071:472:598:55.84%:1.0144E-229:34:35:460:12:584:14	0/0:1904:1277:1029:1028:1:0.1%:7.5012E-1:35:32:997:31:1:0	0/0:1870:1282:1011:1010:1:0.1%:7.5012E-1:34:36:976:34:1:0	0/0:2038:1267:1087:1087:0:0%:1E0:35:0:1046:41:0:0
c46138_g1_i1	457	.	A	C	.	PASS	ADP=1007;WT=4;HET=2;HOM=0;NC=0	GT:GQ:SDP:DP:RD:AD:FREQ:PVAL:RBQ:ABQ:RDF:RDR:ADF:ADR	0/0:1753:1262:936:936:0:0%:1E0:35:0:901:35:0:0	0/1:255:1295:1090:421:669:61.38%:6.5613E-266:34:34:404:17:636:33	0/1:255:1253:1029:429:600:58.31%:7.622E-234:35:35:419:10:586:14	0/0:1829:1268:990:989:1:0.1%:5E-1:35:32:954:35:1:0	0/0:1851:1267:987:987:0:0%:1E0:35:0:955:32:0:0	0/0:1891:1264:1010:1010:0:0%:1E0:35:0:965:45:0:0
c46138_g1_i1	610	.	T	A	.	PASS	ADP=769;WT=1;HET=4;HOM=1;NC=0	GT:GQ:SDP:DP:RD:AD:FREQ:PVAL:RBQ:ABQ:RDF:RDR:ADF:ADR	0/0:1535:899:820:820:0:0%:1E0:43:0:494:326:0:0	0/1:255:863:804:358:446:55.47%:5.0396E-173:44:42:183:175:157:289	0/1:255:798:721:380:341:47.3%:1.3E-126:44:44:211:169:171:170	1/1:255:869:808:0:808:100%:0E0:0:45:0:0:384:424	0/1:255:770:720:303:417:57.92%:3.7732E-164:44:44:143:160:196:221	0/1:255:794:741:348:393:53.04%:1.9463E-150:44:44:162:186:181:212
c46138_g1_i1	715	.	G	C	.	PASS	ADP=309;WT=5;HET=1;HOM=0;NC=0	GT:GQ:SDP:DP:RD:AD:FREQ:PVAL:RBQ:ABQ:RDF:RDR:ADF:ADR	0/0:603:327:321:321:0:0%:1E0:36:0:22:299:0:0	0/0:370:208:197:197:0:0%:1E0:36:0:17:180:0:0	0/0:456:254:243:243:0:0%:1E0:37:0:18:225:0:0	0/0:780:438:427:426:1:0.23%:5E-1:36:32:13:413:0:1	0/0:558:309:297:297:0:0%:1E0:36:0:16:281:0:0	0/1:255:377:370:200:170:45.95%:5.2805E-63:36:36:11:189:4:166
c46138_g1_i1	720	.	C	T	.	PASS	ADP=255;WT=4;HET=2;HOM=0;NC=0	GT:GQ:SDP:DP:RD:AD:FREQ:PVAL:RBQ:ABQ:RDF:RDR:ADF:ADR	0/0:501:278:268:268:0:0%:1E0:35:0:23:245:0:0	0/1:115:151:143:108:35:24.48%:2.7118E-12:35:38:12:96:6:29	0/1:158:224:199:151:48:24.12%:1.4079E-16:35:35:12:139:6:42	0/0:681:373:363:363:0:0%:1E0:34:0:13:350:0:0	0/0:463:261:248:248:0:0%:1E0:34:0:14:234:0:0	0/0:587:326:314:314:0:0%:1E0:34:0:14:300:0:0
c46138_g1_i1	773	.	C	A	.	PASS	ADP=73;WT=5;HET=1;HOM=0;NC=0	GT:GQ:SDP:DP:RD:AD:FREQ:PVAL:RBQ:ABQ:RDF:RDR:ADF:ADR	0/0:138:75:73:73:0:0%:1E0:42:0:29:44:0:0	0/0:112:60:59:59:0:0%:1E0:44:0:25:34:0:0	0/0:123:68:65:65:0:0%:1E0:42:0:17:48:0:0	0/0:186:103:100:100:0:0%:1E0:39:0:15:85:0:0	0/0:164:89:87:87:0:0%:1E0:36:0:16:71:0:0	0/1:57:59:57:40:17:29.82%:1.8784E-6:40:37:16:24:2:15
c46138_g1_i1	784	.	T	C	.	PASS	ADP=68;WT=5;HET=1;HOM=0;NC=0	GT:GQ:SDP:DP:RD:AD:FREQ:PVAL:RBQ:ABQ:RDF:RDR:ADF:ADR	0/0:116:72:69:68:1:1.45%:5E-1:44:23:28:40:1:0	0/0:108:57:57:57:0:0%:1E0:46:0:23:34:0:0	0/0:107:59:58:58:0:0%:1E0:43:0:17:41:0:0	0/0:183:98:97:97:0:0%:1E0:38:0:16:81:0:0	0/0:153:82:81:81:0:0%:1E0:37:0:16:65:0:0	0/1:43:50:49:36:13:26.53%:4.8866E-5:42:39:15:21:4:9
c46138_g1_i1	801	.	C	T	.	PASS	ADP=35;WT=5;HET=1;HOM=0;NC=0	GT:GQ:SDP:DP:RD:AD:FREQ:PVAL:RBQ:ABQ:RDF:RDR:ADF:ADR	0/0:55:33:30:30:0:0%:1E0:60:0:24:6:0:0	0/0:70:37:37:37:0:0%:1E0:49:0:21:16:0:0	0/0:52:27:27:27:0:0%:1E0:48:0:12:15:0:0	0/0:89:49:47:47:0:0%:1E0:38:0:12:35:0:0	0/0:67:36:35:35:0:0%:1E0:43:0:11:24:0:0	0/1:33:38:37:27:10:27.03%:4.8486E-4:50:50:15:12:5:5
c46138_g1_i1	802	.	C	T	.	PASS	ADP=34;WT=5;HET=1;HOM=0;NC=0	GT:GQ:SDP:DP:RD:AD:FREQ:PVAL:RBQ:ABQ:RDF:RDR:ADF:ADR	0/0:55:32:30:30:0:0%:1E0:59:0:24:6:0:0	0/0:66:36:36:36:0:0%:1E0:50:0:21:15:0:0	0/0:47:27:26:26:0:0%:1E0:50:0:12:14:0:0	0/0:81:46:44:44:0:0%:1E0:36:0:10:34:0:0	0/0:62:35:34:34:0:0%:1E0:42:0:11:23:0:0	0/1:33:38:38:28:10:26.32%:4.9525E-4:48:50:15:13:5:5
c46138_g1_i1	851	.	T	C	.	PASS	ADP=14;WT=5;HET=1;HOM=0;NC=0	GT:GQ:SDP:DP:RD:AD:FREQ:PVAL:RBQ:ABQ:RDF:RDR:ADF:ADR	0/0:27:20:20:19:1:5%:5E-1:66:43:18:1:1:0	0/0:32:19:18:18:0:0%:1E0:59:0:13:5:0:0	0/0:18:9:9:9:0:0%:1E0:67:0:8:1:0:0	0/0:22:11:11:11:0:0%:1E0:50:0:7:4:0:0	0/0:25:13:13:13:0:0%:1E0:51:0:7:6:0:0	0/1:20:19:18:12:6:33.33%:9.5308E-3:52:29:9:3:4:2
c45630_g5_i3	88	.	C	A	.	PASS	ADP=246;WT=3;HET=1;HOM=2;NC=0	GT:GQ:SDP:DP:RD:AD:FREQ:PVAL:RBQ:ABQ:RDF:RDR:ADF:ADR	0/0:546:295:292:292:0:0%:1E0:54:0:292:0:0:0	0/0:340:186:181:181:0:0%:1E0:49:0:181:0:0:0	0/0:374:207:199:199:0:0%:1E0:52:0:199:0:0:0	1/1:255:222:217:0:217:100%:5.8889E-130:0:48:0:0:217:0	0/1:255:273:267:143:124:46.44%:3.0055E-46:47:47:143:0:124:0	1/1:255:335:323:0:323:100%:1.0914E-193:0:50:0:0:323:0
c45630_g5_i3	1215	.	G	A	.	PASS	ADP=11;WT=4;HET=0;HOM=1;NC=1	GT:GQ:SDP:DP:RD:AD:FREQ:PVAL:RBQ:ABQ:RDF:RDR:ADF:ADR	1/1:58:11:11:0:11:100%:1.4176E-6:0:48:0:0:9:2	./.:.:7	0/0:22:11:11:11:0:0%:1E0:44:0:11:0:0:0	0/0:29:16:16:16:0:0%:1E0:51:0:13:3:0:0	0/0:18:9:9:9:0:0%:1E0:52:0:8:1:0:0	0/0:25:13:13:13:0:0%:1E0:46:0:11:2:0:0
c45630_g5_i3	1371	.	G	A	.	PASS	ADP=18;WT=3;HET=1;HOM=2;NC=0	GT:GQ:SDP:DP:RD:AD:FREQ:PVAL:RBQ:ABQ:RDF:RDR:ADF:ADR	0/0:44:24:24:24:0:0%:1E0:52:0:18:6:0:0	0/0:25:14:14:14:0:0%:1E0:44:0:11:3:0:0	0/0:37:20:19:19:0:0%:1E0:56:0:13:6:0:0	1/1:105:19:19:0:19:100%:2.8292E-11:0:57:0:0:15:4	0/1:25:14:13:6:7:53.85%:2.6087E-3:58:51:4:2:7:0	1/1:123:23:22:0:22:100%:4.7526E-13:0:57:0:0:18:4
c45630_g5_i3	2521	.	A	G	.	PASS	ADP=6;WT=1;HET=0;HOM=1;NC=4	GT:GQ:SDP:DP:RD:AD:FREQ:PVAL:RBQ:ABQ:RDF:RDR:ADF:ADR	./.:.:5	./.:.:7	./.:.:2	1/1:41:8:8:0:8:100%:7.77E-5:0:67:0:0:8:0	0/0:7:11:11:8:3:27.27%:1.0714E-1:49:53:5:3:2:1	./.:.:6
c33190_g1_i3	380	.	C	T	.	PASS	ADP=194;WT=3;HET=0;HOM=3;NC=0	GT:GQ:SDP:DP:RD:AD:FREQ:PVAL:RBQ:ABQ:RDF:RDR:ADF:ADR	1/1:255:132:129:0:129:100%:4.3506E-77:0:51:0:0:90:39	1/1:255:168:167:0:167:100%:6.55E-100:0:45:0:0:113:54	1/1:255:210:208:0:208:100%:1.5114E-124:0:49:0:0:147:61	0/0:396:226:222:221:1:0.45%:5E-1:47:28:144:77:1:0	0/0:381:222:214:213:1:0.47%:5E-1:49:36:144:69:0:1	0/0:426:237:228:228:0:0%:1E0:48:0:162:66:0:0
c33190_g1_i3	824	.	T	C	.	PASS	ADP=12;WT=0;HET=1;HOM=4;NC=1	GT:GQ:SDP:DP:RD:AD:FREQ:PVAL:RBQ:ABQ:RDF:RDR:ADF:ADR	1/1:58:34:13:1:12:92.31%:1.3461E-6:68:30:1:0:10:2	1/1:41:33:8:0:8:100%:7.77E-5:0:28:0:0:7:1	0/1:59:54:19:5:14:73.68%:1.2025E-6:61:29:4:1:12:2	1/1:87:56:16:0:16:100%:1.6637E-9:0:29:0:0:15:1	1/1:64:67:12:0:12:100%:3.698E-7:0:29:0:0:11:1	./.:.:7
c47934_g1_i1	39	.	T	A	.	PASS	ADP=142;WT=3;HET=0;HOM=3;NC=0	GT:GQ:SDP:DP:RD:AD:FREQ:PVAL:RBQ:ABQ:RDF:RDR:ADF:ADR	1/1:195:42:39:2:37:94.87%:3.0128E-20:30:41:2:0:37:0	1/1:190:44:37:1:35:94.59%:8.3613E-20:32:36:1:0:35:0	1/1:225:45:42:1:41:97.62%:2.5612E-23:41:39:1:0:41:0	0/0:373:224:218:215:2:0.92%:2.4942E-1:58:24:215:0:2:0	0/0:337:192:189:188:1:0.53%:5E-1:55:22:188:0:1:0	0/0:563:338:331:327:3:0.91%:1.2443E-1:56:36:326:1:3:0
c47934_g1_i1	77	.	C	G	.	PASS	ADP=353;WT=3;HET=0;HOM=3;NC=0	GT:GQ:SDP:DP:RD:AD:FREQ:PVAL:RBQ:ABQ:RDF:RDR:ADF:ADR	1/1:255:173:167:2:163:98.19%:1.4439E-94:30:43:2:0:163:0	1/1:255:185:172:0:172:100%:6.4914E-103:0:40:0:0:172:0	1/1:255:174:161:0:160:99.38%:1.0505E-95:0:42:0:0:160:0	0/0:861:481:472:471:1:0.21%:5E-1:58:28:469:2:1:0	0/0:715:391:382:382:0:0%:1E0:57:0:381:1:0:0	0/0:1434:788:766:766:0:0%:1E0:57:0:764:2:0:0
c47934_g1_i1	114	.	A	C	.	PASS	ADP=471;WT=3;HET=0;HOM=3;NC=0	GT:GQ:SDP:DP:RD:AD:FREQ:PVAL:RBQ:ABQ:RDF:RDR:ADF:ADR	1/1:255:396:347:6:340:97.7%:4.0629E-195:30:45:6:0:339:1	1/1:255:389:329:0:325:98.48%:6.8421E-195:0:40:0:0:325:0	1/1:255:328:284:4:279:96.88%:3.4189E-161:45:42:4:0:279:0	0/0:1125:661:634:631:3:0.47%:1.247E-1:56:34:630:1:3:0	0/0:939:542:525:522:2:0.38%:2.4976E-1:56:36:522:0:2:0	0/0:1306:732:710:708:1:0.14%:5E-1:53:62:707:1:1:0
c47934_g1_i1	125	.	T	A	.	PASS	ADP=614;WT=3;HET=0;HOM=3;NC=0	GT:GQ:SDP:DP:RD:AD:FREQ:PVAL:RBQ:ABQ:RDF:RDR:ADF:ADR	1/1:255:673:651:3:647:99.23%:0E0:48:55:3:0:647:0	1/1:255:594:564:1:562:99.65%:0E0:44:47:1:0:562:0	1/1:255:539:512:3:506:98.83%:3.1668E-298:29:50:3:0:506:0	0/0:1236:697:659:659:0:0%:1E0:55:0:658:1:0:0	0/0:1045:590:571:568:1:0.18%:5E-1:54:21:566:2:1:0	0/0:1311:756:727:722:2:0.28%:2.4983E-1:52:30:716:6:2:0
c47934_g1_i1	128	.	T	A	.	PASS	ADP=617;WT=3;HET=0;HOM=3;NC=0	GT:GQ:SDP:DP:RD:AD:FREQ:PVAL:RBQ:ABQ:RDF:RDR:ADF:ADR	1/1:255:677:644:3:639:98.92%:0E0:49:55:3:0:639:0	1/1:255:599:575:1:573:99.65%:0E0:30:47:1:0:573:0	1/1:255:546:515:3:512:99.42%:8.0539E-302:61:49:3:0:512:0	0/0:1216:703:662:661:1:0.15%:5E-1:55:28:659:2:1:0	0/0:1036:594:576:573:2:0.35%:2.4978E-1:54:30:573:0:2:0	0/0:1347:762:733:731:1:0.14%:5E-1:52:26:730:1:1:0
c47934_g1_i1	133	.	C	T	.	PASS	ADP=671;WT=3;HET=0;HOM=3;NC=0	GT:GQ:SDP:DP:RD:AD:FREQ:PVAL:RBQ:ABQ:RDF:RDR:ADF:ADR	1/1:255:729:705:18:685:97.16%:0E0:32:56:18:0:685:0	1/1:255:629:604:10:594:98.34%:0E0:31:47:10:0:594:0	1/1:255:588:567:11:556:98.06%:9.9065E-318:31:50:11:0:555:1	0/0:1356:744:723:723:0:0%:1E0:52:0:723:0:0:0	0/0:1142:638:621:620:1:0.16%:5E-1:52:72:619:1:1:0	0/0:1492:838:810:809:1:0.12%:5E-1:50:30:807:2:1:0
c47934_g1_i1	169	.	T	A	.	PASS	ADP=677;WT=3;HET=0;HOM=3;NC=0	GT:GQ:SDP:DP:RD:AD:FREQ:PVAL:RBQ:ABQ:RDF:RDR:ADF:ADR	1/1:255:803:780:0:779:99.87%:0E0:0:57:0:0:758:21	1/1:255:690:654:0:654:100%:0E0:0:52:0:0:628:26	1/1:255:700:674:3:671:99.55%:0E0:48:54:3:0:647:24	0/0:1175:661:639:638:1:0.16%:5E-1:51:72:589:49:1:0	0/0:1045:579:569:568:1:0.18%:5E-1:51:36:513:55:1:0	0/0:1381:767:749:748:1:0.13%:5E-1:48:50:670:78:1:0
c47934_g1_i1	247	.	G	A	.	PASS	ADP=587;WT=3;HET=1;HOM=2;NC=0	GT:GQ:SDP:DP:RD:AD:FREQ:PVAL:RBQ:ABQ:RDF:RDR:ADF:ADR	0/1:255:613:569:258:311:54.66%:2.8218E-120:47:48:193:65:247:64	1/1:255:765:731:1:730:99.86%:0E0:50:47:1:0:486:244	1/1:255:698:666:0:666:100%:0E0:0:51:0:0:514:152	0/0:879:571:470:470:0:0%:1E0:44:0:310:160:0:0	0/0:771:517:411:411:0:0%:1E0:45:0:272:139:0:0	0/0:1249:740:680:679:1:0.15%:5E-1:46:21:406:273:1:0
c47934_g1_i1	263	.	T	A	.	PASS	ADP=555;WT=3;HET=1;HOM=2;NC=0	GT:GQ:SDP:DP:RD:AD:FREQ:PVAL:RBQ:ABQ:RDF:RDR:ADF:ADR	0/1:255:541:518:256:262:50.58%:3.7658E-99:49:46:190:66:184:78	1/1:255:696:670:0:670:100%:0E0:0:46:0:0:382:288	1/1:255:638:623:0:622:100%:0E0:0:50:0:0:443:179	0/0:812:448:433:433:0:0%:1E0:46:0:256:177:0:0	0/0:689:380:367:367:0:0%:1E0:47:0:219:148:0:0	0/0:1303:738:720:718:2:0.28%:2.4983E-1:47:25:431:287:2:0
c47934_g1_i1	283	.	A	G	.	PASS	ADP=605;WT=5;HET=1;HOM=0;NC=0	GT:GQ:SDP:DP:RD:AD:FREQ:PVAL:RBQ:ABQ:RDF:RDR:ADF:ADR	0/1:255:536:517:233:284:54.93%:4.6308E-110:48:46:158:75:183:101	0/0:1192:686:660:658:2:0.3%:2.4981E-1:45:70:313:345:2:0	0/0:1168:642:624:624:0:0%:1E0:49:0:355:269:0:0	0/0:1003:556:536:536:0:0%:1E0:44:0:190:346:0:0	0/0:876:492:480:479:1:0.21%:5E-1:45:72:171:308:1:0	0/0:1528:831:815:815:0:0%:1E0:45:0:320:495:0:0
c47934_g1_i1	323	.	A	C	.	PASS	ADP=475;WT=3;HET=0;HOM=3;NC=0	GT:GQ:SDP:DP:RD:AD:FREQ:PVAL:RBQ:ABQ:RDF:RDR:ADF:ADR	0/0:779:435:428:427:1:0.23%:5E-1:52:36:268:159:0:1	0/0:1059:578:566:566:0:0%:1E0:47:0:258:308:0:0	0/0:962:540:526:525:1:0.19%:5E-1:49:21:278:247:0:1	1/1:255:415:394:0:394:100%:2.1618E-236:0:43:0:0:124:270	1/1:255:357:334:1:333:99.7%:8.8638E-198:72:41:1:0:99:234	1/1:255:630:604:0:604:100%:0E0:0:43:0:0:193:411
c47934_g1_i1	889	.	A	T	.	PASS	ADP=724;WT=0;HET=1;HOM=5;NC=0	GT:GQ:SDP:DP:RD:AD:FREQ:PVAL:RBQ:ABQ:RDF:RDR:ADF:ADR	0/1:255:1133:1071:688:383:35.76%:7.4797E-132:38:35:230:458:136:247	1/1:255:720:666:1:665:99.85%:0E0:50:36:1:0:220:445	1/1:255:750:695:0:695:100%:0E0:0:37:0:0:237:458	1/1:255:681:612:0:612:100%:0E0:0:35:0:0:259:353	1/1:255:826:743:1:742:99.87%:0E0:32:37:1:0:391:351	1/1:255:605:562:0:562:100%:0E0:0:37:0:0:196:366
c47934_g1_i1	898	.	C	T	.	PASS	ADP=1102;WT=3;HET=0;HOM=3;NC=0	GT:GQ:SDP:DP:RD:AD:FREQ:PVAL:RBQ:ABQ:RDF:RDR:ADF:ADR	0/0:2192:1226:1169:1169:0:0%:1E0:37:0:346:823:0:0	0/0:2188:1225:1182:1181:1:0.08%:7.5011E-1:37:36:244:937:0:1	0/0:2203:1225:1191:1189:1:0.08%:7.5011E-1:37:32:239:950:0:1	1/1:255:1192:1131:0:1131:100%:0E0:0:36:0:0:176:955	1/1:255:1086:1033:2:1031:99.81%:0E0:36:38:1:1:272:759	1/1:255:940:906:0:904:100%:0E0:0:38:0:0:189:715
c47934_g1_i1	1111	.	A	G	.	PASS	ADP=81;WT=5;HET=1;HOM=0;NC=0	GT:GQ:SDP:DP:RD:AD:FREQ:PVAL:RBQ:ABQ:RDF:RDR:ADF:ADR	0/1:184:117:116:65:51:43.97%:3.5978E-19:46:42:29:36:18:33	0/0:115:64:62:62:0:0%:1E0:47:0:23:39:0:0	0/0:156:87:84:84:0:0%:1E0:46:0:27:57:0:0	0/0:126:69:68:68:0:0%:1E0:47:0:24:44:0:0	0/0:100:53:53:53:0:0%:1E0:56:0:32:21:0:0	0/0:202:108:107:107:0:0%:1E0:44:0:34:73:0:0
c47934_g1_i1	1170	.	T	G	.	PASS	ADP=18;WT=3;HET=1;HOM=2;NC=0	GT:GQ:SDP:DP:RD:AD:FREQ:PVAL:RBQ:ABQ:RDF:RDR:ADF:ADR	0/1:20:16:16:10:6:37.5%:8.837E-3:38:36:1:9:0:6	1/1:64:12:12:0:12:100%:3.698E-7:0:34:0:0:0:12	1/1:81:15:15:0:15:100%:6.4467E-9:0:35:0:0:1:14	0/0:33:17:17:17:0:0%:1E0:38:0:1:16:0:0	0/0:36:20:20:20:0:0%:1E0:39:0:2:18:0:0	0/0:63:34:33:33:0:0%:1E0:39:0:3:30:0:0
c47968_g1_i3	119	.	T	G	.	PASS	ADP=36;WT=2;HET=3;HOM=0;NC=1	GT:GQ:SDP:DP:RD:AD:FREQ:PVAL:RBQ:ABQ:RDF:RDR:ADF:ADR	0/1:29:37:35:26:9:25.71%:1.0857E-3:55:39:26:0:9:0	0/0:21:32:30:25:5:16.67%:2.6093E-2:47:45:25:0:5:0	0/1:26:29:28:20:8:28.57%:2.188E-3:53:42:20:0:8:0	0/0:45:54:54:47:7:12.96%:6.3515E-3:54:35:47:0:7:0	./.:.:0	0/1:48:74:72:57:15:20.83%:1.3542E-5:48:37:57:0:15:0
c47968_g1_i3	120	.	G	A	.	PASS	ADP=37;WT=2;HET=3;HOM=0;NC=1	GT:GQ:SDP:DP:RD:AD:FREQ:PVAL:RBQ:ABQ:RDF:RDR:ADF:ADR	0/1:29:38:36:27:9:25%:1.1061E-3:56:40:27:0:9:0	0/0:23:34:34:28:6:17.65%:1.2287E-2:49:44:28:0:6:0	0/1:26:30:26:18:8:30.77%:2.076E-3:56:43:18:0:8:0	0/0:45:56:54:47:7:12.96%:6.3515E-3:59:35:47:0:7:0	./.:.:0	0/1:51:79:76:60:16:21.05%:6.3227E-6:49:36:60:0:16:0
c47968_g1_i3	122	.	C	A	.	PASS	ADP=42;WT=3;HET=2;HOM=0;NC=1	GT:GQ:SDP:DP:RD:AD:FREQ:PVAL:RBQ:ABQ:RDF:RDR:ADF:ADR	0/1:32:45:41:31:10:24.39%:5.2405E-4:58:37:31:0:10:0	0/0:33:42:41:35:6:14.63%:1.2841E-2:47:44:34:1:6:0	0/1:26:33:31:23:8:25.81%:2.3332E-3:53:41:23:0:8:0	0/0:56:67:62:55:7:11.29%:6.5333E-3:57:33:55:0:7:0	./.:.:0	0/0:45:82:80:65:15:18.75%:1.4812E-5:50:38:65:0:15:0
c47968_g1_i3	123	.	T	A	.	PASS	ADP=43;WT=3;HET=2;HOM=0;NC=1	GT:GQ:SDP:DP:RD:AD:FREQ:PVAL:RBQ:ABQ:RDF:RDR:ADF:ADR	0/1:32:45:43:33:10:23.26%:5.4148E-4:57:37:33:0:10:0	0/0:33:42:41:35:6:14.63%:1.2841E-2:50:43:35:0:6:0	0/1:26:33:31:23:8:25.81%:2.3332E-3:52:43:23:0:8:0	0/0:59:67:64:57:7:10.94%:6.5719E-3:59:35:57:0:7:0	./.:.:0	0/0:45:82:80:65:15:18.75%:1.4812E-5:51:37:65:0:15:0
c47968_g1_i3	125	.	G	T	.	PASS	ADP=49;WT=3;HET=2;HOM=0;NC=1	GT:GQ:SDP:DP:RD:AD:FREQ:PVAL:RBQ:ABQ:RDF:RDR:ADF:ADR	0/1:32:51:48:38:10:20.83%:5.7985E-4:56:41:38:0:10:0	0/0:39:46:45:39:6:13.33%:1.3082E-2:50:44:39:0:6:0	0/1:26:37:35:27:8:22.86%:2.4931E-3:51:41:27:0:8:0	0/0:71:74:72:65:7:9.72%:6.7056E-3:56:35:65:0:7:0	./.:.:0	0/0:65:99:95:80:15:15.79%:1.6766E-5:51:37:80:0:15:0
c47968_g1_i3	1403	.	G	A	.	PASS	ADP=31;WT=4;HET=1;HOM=0;NC=1	GT:GQ:SDP:DP:RD:AD:FREQ:PVAL:RBQ:ABQ:RDF:RDR:ADF:ADR	0/0:29:42:42:35:7:16.67%:5.9563E-3:60:46:27:8:7:0	0/0:27:36:34:29:5:14.71%:2.6693E-2:54:55:21:8:5:0	0/0:19:24:22:19:3:13.64%:1.1628E-1:49:68:8:11:3:0	0/1:29:41:41:32:9:21.95%:1.1955E-3:55:55:25:7:9:0	./.:.:1	0/0:37:51:48:41:7:14.58%:6.1774E-3:55:53:30:11:7:0
c47968_g1_i3	1407	.	T	C	.	PASS	ADP=25;WT=4;HET=1;HOM=0;NC=1	GT:GQ:SDP:DP:RD:AD:FREQ:PVAL:RBQ:ABQ:RDF:RDR:ADF:ADR	0/0:40:35:35:32:3:8.57%:1.1957E-1:64:72:27:5:3:0	0/0:23:27:27:23:4:14.81%:5.5494E-2:61:70:18:5:4:0	0/0:15:16:16:14:2:12.5%:2.4194E-1:51:72:7:7:2:0	0/1:22:33:33:26:7:21.21%:5.4855E-3:59:65:18:8:7:0	./.:.:1	0/0:49:42:42:39:3:7.14%:1.2048E-1:58:72:28:11:3:0
c47968_g1_i3	1415	.	C	T	.	PASS	ADP=23;WT=4;HET=1;HOM=0;NC=1	GT:GQ:SDP:DP:RD:AD:FREQ:PVAL:RBQ:ABQ:RDF:RDR:ADF:ADR	0/0:37:33:33:30:3:9.09%:1.1923E-1:53:72:16:14:3:0	0/0:18:25:24:20:4:16.67%:5.461E-2:45:71:6:14:4:0	0/0:12:14:14:12:2:14.29%:2.4074E-1:49:72:5:7:2:0	0/1:22:27:27:20:7:25.93%:5.0143E-3:51:68:10:10:7:0	./.:.:1	0/0:47:40:39:36:3:7.69%:1.2013E-1:51:72:18:18:3:0
c47968_g1_i3	1421	.	G	A	.	PASS	ADP=18;WT=4;HET=1;HOM=0;NC=1	GT:GQ:SDP:DP:RD:AD:FREQ:PVAL:RBQ:ABQ:RDF:RDR:ADF:ADR	0/0:28:28:27:24:3:11.11%:1.1792E-1:37:72:11:13:3:0	0/0:11:20:17:13:4:23.53%:5.132E-2:31:65:5:8:4:0	0/0:7:10:10:8:2:20%:2.3684E-1:31:72:4:4:2:0	0/1:23:22:22:14:7:31.82%:4.3101E-3:32:71:6:8:7:0	./.:.:1	0/0:37:38:33:30:3:9.09%:1.1923E-1:32:72:13:17:3:0
c47968_g1_i3	1422	.	G	T	.	PASS	ADP=11;WT=1;HET=3;HOM=0;NC=2	GT:GQ:SDP:DP:RD:AD:FREQ:PVAL:RBQ:ABQ:RDF:RDR:ADF:ADR	0/1:33:24:16:7:9:56.25%:4.0786E-4:66:35:6:1:6:3	0/0:1:13:8:4:4:50%:3.8462E-2:68:32:4:0:3:1	./.:.:7	0/1:29:21:16:8:8:50%:1.2236E-3:71:31:8:0:5:3	./.:.:1	0/1:62:34:21:6:15:71.43%:5.4994E-7:66:28:6:0:9:6
c47968_g1_i3	1428	.	A	G	.	PASS	ADP=4;WT=0;HET=0;HOM=1;NC=5	GT:GQ:SDP:DP:RD:AD:FREQ:PVAL:RBQ:ABQ:RDF:RDR:ADF:ADR	./.:.:7	./.:.:4	./.:.:2	1/1:31:8:8:1:7:87.5%:6.993E-4:68:72:1:0:7:0	./.:.:1	./.:.:6
c47968_g1_i3	1446	.	T	C	.	PASS	ADP=4;WT=0;HET=0;HOM=1;NC=5	GT:GQ:SDP:DP:RD:AD:FREQ:PVAL:RBQ:ABQ:RDF:RDR:ADF:ADR	./.:.:5	./.:.:3	./.:.:2	1/1:31:8:8:1:7:87.5%:6.993E-4:72:49:1:0:6:1	./.:.:0	./.:.:6
c47968_g1_i3	1449	.	A	G	.	PASS	ADP=4;WT=0;HET=0;HOM=1;NC=5	GT:GQ:SDP:DP:RD:AD:FREQ:PVAL:RBQ:ABQ:RDF:RDR:ADF:ADR	./.:.:5	./.:.:3	./.:.:2	1/1:31:8:8:1:7:87.5%:6.993E-4:72:48:1:0:6:1	./.:.:0	./.:.:6
c47968_g1_i3	1450	.	T	C	.	PASS	ADP=4;WT=0;HET=0;HOM=1;NC=5	GT:GQ:SDP:DP:RD:AD:FREQ:PVAL:RBQ:ABQ:RDF:RDR:ADF:ADR	./.:.:5	./.:.:3	./.:.:2	1/1:31:8:8:1:7:87.5%:6.993E-4:68:48:1:0:6:1	./.:.:0	./.:.:6
c47968_g1_i3	1452	.	A	G	.	PASS	ADP=3;WT=0;HET=0;HOM=1;NC=5	GT:GQ:SDP:DP:RD:AD:FREQ:PVAL:RBQ:ABQ:RDF:RDR:ADF:ADR	./.:.:5	./.:.:2	./.:.:2	1/1:31:8:8:1:7:87.5%:6.993E-4:59:49:1:0:6:1	./.:.:0	./.:.:6
c36487_g1_i1	181	.	T	G	.	PASS	ADP=91;WT=3;HET=2;HOM=1;NC=0	GT:GQ:SDP:DP:RD:AD:FREQ:PVAL:RBQ:ABQ:RDF:RDR:ADF:ADR	1/1:255:67:67:0:67:100%:6.6743E-40:0:65:0:0:66:1	0/1:174:80:79:34:45:56.96%:3.6481E-18:62:65:33:1:45:0	0/0:183:97:97:97:0:0%:1E0:66:0:96:1:0:0	0/0:167:91:90:90:0:0%:1E0:64:0:90:0:0:0	0/0:130:71:70:70:0:0%:1E0:65:0:69:1:0:0	0/1:213:148:148:88:60:40.54%:4.4948E-22:68:65:88:0:60:0
c36487_g1_i1	580	.	T	C	.	PASS	ADP=267;WT=3;HET=2;HOM=1;NC=0	GT:GQ:SDP:DP:RD:AD:FREQ:PVAL:RBQ:ABQ:RDF:RDR:ADF:ADR	1/1:255:197:193:0:193:100%:1.5634E-115:0:56:0:0:151:42	0/1:255:303:294:149:145:49.32%:8.6764E-55:52:56:82:67:108:37	0/0:632:344:338:338:0:0%:1E0:55:0:202:136:0:0	0/0:568:307:304:304:0:0%:1E0:56:0:200:104:0:0	0/0:307:186:182:180:2:1.1%:2.4931E-1:53:68:112:68:2:0	0/1:255:295:292:174:118:40.41%:9.6005E-43:57:52:118:56:77:41
c36487_g1_i1	678	.	G	A	.	PASS	ADP=84;WT=3;HET=0;HOM=3;NC=0	GT:GQ:SDP:DP:RD:AD:FREQ:PVAL:RBQ:ABQ:RDF:RDR:ADF:ADR	0/0:141:76:76:76:0:0%:1E0:36:0:8:68:0:0	0/0:231:126:124:124:0:0%:1E0:36:0:9:115:0:0	0/0:153:82:81:81:0:0%:1E0:37:0:6:75:0:0	1/1:255:86:84:0:84:100%:4.3483E-50:0:35:0:0:3:81	1/1:255:66:65:2:63:96.92%:2.3257E-35:36:37:0:2:3:60	1/1:255:79:78:0:78:100%:1.7165E-46:0:38:0:0:11:67
c37462_g1_i3	362	.	C	T	.	PASS	ADP=11;WT=5;HET=0;HOM=1;NC=0	GT:GQ:SDP:DP:RD:AD:FREQ:PVAL:RBQ:ABQ:RDF:RDR:ADF:ADR	0/0:14:8:8:8:0:0%:1E0:69:0:8:0:0:0	0/0:22:12:11:11:0:0%:1E0:52:0:11:0:0:0	0/0:29:15:15:15:0:0%:1E0:54:0:14:1:0:0	0/0:22:11:11:11:0:0%:1E0:50:0:10:1:0:0	0/0:25:15:14:14:0:0%:1E0:53:0:12:2:0:0	1/1:44:12:12:2:10:83.33%:3.3652E-5:34:46:2:0:8:2
c37462_g1_i3	768	.	C	T	.	PASS	ADP=167;WT=3;HET=1;HOM=2;NC=0	GT:GQ:SDP:DP:RD:AD:FREQ:PVAL:RBQ:ABQ:RDF:RDR:ADF:ADR	1/1:255:157:157:0:157:100%:6.6597E-94:0:57:0:0:117:40	0/0:306:165:164:164:0:0%:1E0:55:0:118:46:0:0	1/1:255:148:146:0:146:100%:2.6938E-87:0:56:0:0:116:30	0/0:363:195:193:193:0:0%:1E0:58:0:147:46:0:0	0/1:255:170:169:89:80:47.34%:3.3237E-30:54:56:53:36:57:23	0/0:325:174:174:174:0:0%:1E0:59:0:131:43:0:0
c31469_g1_i2	451	.	T	C	.	PASS	ADP=915;WT=5;HET=0;HOM=1;NC=0	GT:GQ:SDP:DP:RD:AD:FREQ:PVAL:RBQ:ABQ:RDF:RDR:ADF:ADR	0/0:1556:921:866:862:3:0.35%:1.2478E-1:39:36:614:248:1:2	0/0:1844:1057:997:996:1:0.1%:5E-1:37:36:680:316:0:1	0/0:1630:932:869:869:0:0%:1E0:38:0:670:199:0:0	0/0:1753:980:935:935:0:0%:1E0:38:0:697:238:0:0	0/0:1765:999:941:941:0:0%:1E0:38:0:765:176:0:0	1/1:255:948:886:2:883:99.66%:0E0:34:37:2:0:671:212
c31469_g1_i2	561	.	C	G	.	PASS	ADP=207;WT=5;HET=0;HOM=1;NC=0	GT:GQ:SDP:DP:RD:AD:FREQ:PVAL:RBQ:ABQ:RDF:RDR:ADF:ADR	0/0:330:189:185:184:1:0.54%:5E-1:45:36:68:116:0:1	0/0:426:235:228:228:0:0%:1E0:41:0:46:182:0:0	0/0:336:188:180:180:0:0%:1E0:46:0:70:110:0:0	0/0:370:205:198:198:0:0%:1E0:43:0:60:138:0:0	0/0:370:203:197:197:0:0%:1E0:42:0:44:153:0:0	1/1:255:264:259:0:258:99.61%:1.3278E-154:0:47:0:0:102:156
c42814_g1_i2	135	.	T	C	.	PASS	ADP=15;WT=5;HET=1;HOM=0;NC=0	GT:GQ:SDP:DP:RD:AD:FREQ:PVAL:RBQ:ABQ:RDF:RDR:ADF:ADR	0/0:21:12:12:12:0:0%:1E0:50:0:12:0:0:0	0/0:22:12:11:11:0:0%:1E0:46:0:10:1:0:0	0/0:29:16:16:16:0:0%:1E0:46:0:16:0:0:0	0/0:37:19:19:19:0:0%:1E0:41:0:19:0:0:0	0/1:28:19:19:11:8:42.11%:1.5455E-3:40:40:11:0:8:0	0/0:29:17:15:15:0:0%:1E0:37:0:15:0:0:0
c42814_g1_i2	423	.	T	C	.	PASS	ADP=255;WT=5;HET=1;HOM=0;NC=0	GT:GQ:SDP:DP:RD:AD:FREQ:PVAL:RBQ:ABQ:RDF:RDR:ADF:ADR	0/0:531:290:284:284:0:0%:1E0:50:0:197:87:0:0	0/0:336:190:180:180:0:0%:1E0:44:0:102:78:0:0	0/0:508:286:272:272:0:0%:1E0:46:0:169:103:0:0	0/0:724:417:398:396:1:0.25%:5E-1:46:36:236:160:1:0	0/0:308:185:173:172:1:0.58%:5E-1:43:72:119:53:1:0	0/1:255:232:228:112:116:50.88%:2.5239E-44:46:50:72:40:80:36
c42814_g1_i2	441	.	G	A	.	PASS	ADP=241;WT=5;HET=1;HOM=0;NC=0	GT:GQ:SDP:DP:RD:AD:FREQ:PVAL:RBQ:ABQ:RDF:RDR:ADF:ADR	0/0:435:260:252:250:2:0.79%:2.495E-1:48:70:158:92:2:0	0/0:282:187:181:177:4:2.21%:6.1463E-2:44:48:98:79:2:2	0/0:461:268:266:264:2:0.75%:2.4953E-1:45:34:151:113:1:1	0/0:654:383:369:367:2:0.54%:2.4966E-1:44:52:196:171:1:1	0/0:318:196:188:186:2:1.06%:2.4933E-1:42:54:119:67:1:1	0/1:255:192:190:99:91:47.89%:2.2855E-34:47:51:61:38:58:33
c42814_g1_i2	915	.	A	G	.	PASS	ADP=68;WT=4;HET=1;HOM=1;NC=0	GT:GQ:SDP:DP:RD:AD:FREQ:PVAL:RBQ:ABQ:RDF:RDR:ADF:ADR	0/0:86:66:64:61:3:4.69%:1.2205E-1:38:46:8:53:1:2	0/0:116:69:69:68:1:1.45%:5E-1:37:32:9:59:0:1	0/0:115:64:62:62:0:0%:1E0:39:0:8:54:0:0	1/1:255:78:75:0:75:100%:1.0773E-44:0:38:0:0:11:64	0/0:116:87:82:79:3:3.66%:1.227E-1:36:48:2:77:1:2	0/1:102:59:59:31:28:47.46%:5.349E-11:38:40:3:28:5:23
c42814_g1_i2	1017	.	G	C	.	PASS	ADP=40;WT=4;HET=1;HOM=1;NC=0	GT:GQ:SDP:DP:RD:AD:FREQ:PVAL:RBQ:ABQ:RDF:RDR:ADF:ADR	0/0:89:50:47:47:0:0%:1E0:36:0:42:5:0:0	0/0:78:45:41:41:0:0%:1E0:37:0:38:3:0:0	0/0:77:42:42:42:0:0%:1E0:34:0:35:7:0:0	1/1:236:43:41:0:41:100%:2.3541E-24:0:41:0:0:33:8	0/0:55:31:29:29:0:0%:1E0:37:0:27:2:0:0	0/1:68:50:44:25:19:43.18%:1.5811E-7:37:37:24:1:16:3
c43719_g1_i7	79	.	C	A	.	PASS	ADP=7;WT=2;HET=0;HOM=1;NC=3	GT:GQ:SDP:DP:RD:AD:FREQ:PVAL:RBQ:ABQ:RDF:RDR:ADF:ADR	./.:.:5	./.:.:5	1/1:46:10:9:0:9:100%:2.0568E-5:0:54:0:0:9:0	0/0:14:8:8:8:0:0%:1E0:45:0:8:0:0:0	0/0:14:9:8:8:0:0%:1E0:37:0:8:0:0:0	./.:.:7
c43719_g1_i7	203	.	C	T	.	PASS	ADP=34;WT=3;HET=1;HOM=2;NC=0	GT:GQ:SDP:DP:RD:AD:FREQ:PVAL:RBQ:ABQ:RDF:RDR:ADF:ADR	0/0:55:29:29:29:0:0%:1E0:58:0:28:1:0:0	0/0:55:30:29:29:0:0%:1E0:57:0:28:1:0:0	0/0:81:44:44:44:0:0%:1E0:54:0:42:2:0:0	1/1:242:43:42:0:42:100%:5.9562E-25:0:53:0:0:39:3	1/1:200:37:35:0:35:100%:8.9137E-21:0:53:0:0:34:1	0/1:60:30:30:14:16:53.33%:9.7202E-7:55:64:14:0:16:0
c43719_g1_i7	457	.	C	T	.	PASS	ADP=376;WT=4;HET=2;HOM=0;NC=0	GT:GQ:SDP:DP:RD:AD:FREQ:PVAL:RBQ:ABQ:RDF:RDR:ADF:ADR	0/1:255:375:368:211:157:42.66%:2.7915E-57:56:52:183:28:131:26	0/1:255:339:327:172:155:47.4%:6.1835E-58:52:52:134:38:129:26	0/0:660:371:363:362:1:0.28%:5E-1:55:72:288:74:1:0	0/0:614:337:327:327:0:0%:1E0:53:0:246:81:0:0	0/0:771:428:411:411:0:0%:1E0:52:0:346:65:0:0	0/0:861:475:460:460:0:0%:1E0:55:0:376:84:0:0
c43719_g1_i7	697	.	G	A	.	PASS	ADP=559;WT=5;HET=1;HOM=0;NC=0	GT:GQ:SDP:DP:RD:AD:FREQ:PVAL:RBQ:ABQ:RDF:RDR:ADF:ADR	0/0:1138:621:608:608:0:0%:1E0:53:0:503:105:0:0	0/0:891:493:476:476:0:0%:1E0:49:0:369:107:0:0	0/0:1169:632:623:623:0:0%:1E0:52:0:507:116:0:0	0/0:910:509:497:496:1:0.2%:5E-1:50:21:396:100:1:0	0/0:1082:600:577:577:0:0%:1E0:50:0:436:141:0:0	0/1:255:586:574:288:286:49.83%:9.8142E-108:51:51:233:55:223:63
c43719_g1_i7	1646	.	C	G	.	PASS	ADP=186;WT=3;HET=2;HOM=1;NC=0	GT:GQ:SDP:DP:RD:AD:FREQ:PVAL:RBQ:ABQ:RDF:RDR:ADF:ADR	0/1:255:250:236:136:100:42.37%:1.1355E-36:50:53:112:24:85:15	0/1:167:138:130:82:48:36.92%:1.6813E-17:47:50:63:19:41:7	1/1:255:138:126:0:126:100%:2.7519E-75:0:55:0:0:105:21	0/0:429:253:240:239:1:0.42%:5E-1:50:41:188:51:1:0	0/0:291:157:155:155:0:0%:1E0:51:0:129:26:0:0	0/0:430:239:230:230:0:0%:1E0:53:0:183:47:0:0
c43719_g1_i7	1676	.	G	A	.	PASS	ADP=185;WT=3;HET=2;HOM=1;NC=0	GT:GQ:SDP:DP:RD:AD:FREQ:PVAL:RBQ:ABQ:RDF:RDR:ADF:ADR	0/1:255:248:235:133:102:43.4%:1.3966E-37:52:53:100:33:69:33	0/1:197:140:131:76:55:41.98%:1.9885E-20:47:52:50:26:44:11	1/1:255:139:133:0:133:100%:1.7256E-79:0:54:0:0:98:35	0/0:437:248:243:242:1:0.41%:5E-1:50:50:167:75:1:0	0/0:272:159:146:146:0:0%:1E0:52:0:104:42:0:0	0/0:418:237:224:224:0:0%:1E0:52:0:158:66:0:0
c43719_g1_i7	1744	.	C	T	.	PASS	ADP=163;WT=3;HET=0;HOM=3;NC=0	GT:GQ:SDP:DP:RD:AD:FREQ:PVAL:RBQ:ABQ:RDF:RDR:ADF:ADR	0/0:362:198:194:194:0:0%:1E0:42:0:69:125:0:0	0/0:227:126:122:122:0:0%:1E0:42:0:47:75:0:0	0/0:213:115:113:113:0:0%:1E0:43:0:40:73:0:0	1/1:255:229:226:1:225:99.56%:5.204E-133:36:38:0:1:65:160	1/1:255:151:149:0:149:100%:4.252E-89:0:40:0:0:42:107	1/1:255:177:176:0:175:100%:1.0231E-104:0:44:0:0:63:112
c43719_g1_i7	2243	.	T	C	.	PASS	ADP=85;WT=3;HET=2;HOM=1;NC=0	GT:GQ:SDP:DP:RD:AD:FREQ:PVAL:RBQ:ABQ:RDF:RDR:ADF:ADR	0/1:255:125:125:56:69:55.2%:2.9783E-27:62:63:47:9:60:9	0/1:133:84:84:47:37:44.05%:4.2977E-14:56:51:38:9:27:10	1/1:255:91:88:0:88:100%:1.7384E-52:0:59:0:0:74:14	0/0:152:83:82:82:0:0%:1E0:58:0:66:16:0:0	0/0:96:52:52:52:0:0%:1E0:56:0:37:15:0:0	0/0:156:84:84:84:0:0%:1E0:59:0:68:16:0:0
c43719_g1_i7	3010	.	C	T	.	PASS	ADP=27;WT=3;HET=1;HOM=2;NC=0	GT:GQ:SDP:DP:RD:AD:FREQ:PVAL:RBQ:ABQ:RDF:RDR:ADF:ADR	0/0:78:43:41:41:0:0%:1E0:40:0:36:5:0:0	0/0:48:26:25:25:0:0%:1E0:43:0:17:8:0:0	0/0:55:32:29:29:0:0%:1E0:47:0:19:10:0:0	1/1:146:29:26:0:26:100%:2.0165E-15:0:42:0:0:21:5	1/1:76:17:14:0:14:100%:2.4927E-8:0:53:0:0:14:0	0/1:34:29:29:19:10:34.48%:3.8387E-4:40:46:13:6:6:4
c43719_g1_i7	3049	.	T	C	.	PASS	ADP=54;WT=4;HET=2;HOM=0;NC=0	GT:GQ:SDP:DP:RD:AD:FREQ:PVAL:RBQ:ABQ:RDF:RDR:ADF:ADR	0/1:115:79:74:42:32:43.24%:3.125E-12:39:40:38:4:32:0	0/1:90:47:46:22:24:52.17%:9.761E-10:41:41:22:0:18:6	0/0:108:59:57:57:0:0%:1E0:40:0:47:10:0:0	0/0:122:66:66:66:0:0%:1E0:37:0:62:4:0:0	0/0:59:33:31:31:0:0%:1E0:45:0:29:2:0:0	0/0:92:51:50:50:0:0%:1E0:38:0:38:12:0:0
c43719_g1_i7	3565	.	C	T	.	PASS	ADP=13;WT=2;HET=2;HOM=1;NC=1	GT:GQ:SDP:DP:RD:AD:FREQ:PVAL:RBQ:ABQ:RDF:RDR:ADF:ADR	0/1:50:22:22:9:13:59.09%:9.5813E-6:53:55:7:2:10:3	0/1:31:12:12:4:8:66.67%:6.7304E-4:60:42:3:1:4:4	1/1:70:13:13:0:13:100%:9.6148E-8:0:58:0:0:10:3	0/0:21:12:12:12:0:0%:1E0:51:0:8:4:0:0	./.:.:6	0/0:29:16:15:15:0:0%:1E0:54:0:13:2:0:0
c43719_g1_i7	3624	.	G	C	.	PASS	ADP=18;WT=3;HET=2;HOM=1;NC=0	GT:GQ:SDP:DP:RD:AD:FREQ:PVAL:RBQ:ABQ:RDF:RDR:ADF:ADR	0/1:48:25:25:11:13:52%:1.2938E-5:62:58:10:1:13:0	0/1:28:17:17:9:8:47.06%:1.3389E-3:62:55:9:0:6:2	1/1:81:17:17:1:16:94.12%:7.7134E-9:36:60:0:1:12:4	0/0:29:16:16:16:0:0%:1E0:53:0:13:3:0:0	0/0:25:14:14:14:0:0%:1E0:51:0:10:4:0:0	0/0:44:25:24:24:0:0%:1E0:61:0:22:2:0:0
c43523_g1_i4	19	.	C	A	.	PASS	ADP=13;WT=0;HET=1;HOM=5;NC=0	GT:GQ:SDP:DP:RD:AD:FREQ:PVAL:RBQ:ABQ:RDF:RDR:ADF:ADR	1/1:81:19:18:1:16:88.89%:7.7134E-9:68:46:1:0:16:0	1/1:60:16:15:2:13:86.67%:8.7675E-7:31:33:2:0:13:0	0/1:41:19:14:4:10:66.67%:7.6278E-5:37:38:4:0:10:0	1/1:58:16:13:1:12:92.31%:1.3461E-6:54:34:1:0:12:0	1/1:58:13:11:0:11:100%:1.4176E-6:0:32:0:0:11:0	1/1:58:15:12:0:11:91.67%:1.4176E-6:0:38:0:0:11:0
c43523_g1_i4	150	.	A	G	.	PASS	ADP=1003;WT=5;HET=1;HOM=0;NC=0	GT:GQ:SDP:DP:RD:AD:FREQ:PVAL:RBQ:ABQ:RDF:RDR:ADF:ADR	0/0:1792:1063:969:968:1:0.1%:5E-1:42:21:966:2:1:0	0/0:2016:1172:1075:1075:0:0%:1E0:39:0:1075:0:0:0	0/0:2011:1165:1074:1074:0:0%:1E0:38:0:1072:2:0:0	0/0:1862:1095:993:993:0:0%:1E0:41:0:992:1:0:0	0/1:255:1083:921:451:470:51.03%:8.4506E-178:40:43:451:0:468:2	0/0:1854:1081:990:990:0:0%:1E0:42:0:990:0:0:0
c43523_g1_i4	181	.	C	T	.	PASS	ADP=756;WT=1;HET=2;HOM=3;NC=0	GT:GQ:SDP:DP:RD:AD:FREQ:PVAL:RBQ:ABQ:RDF:RDR:ADF:ADR	1/1:255:750:684:1:682:99.71%:0E0:36:40:1:0:645:37	1/1:255:725:640:1:639:99.84%:0E0:21:38:1:0:611:28	0/0:1639:1024:887:886:1:0.11%:5E-1:35:35:853:33:1:0	1/1:255:801:725:0:724:99.86%:0E0:0:40:0:0:687:37	0/1:255:917:818:484:334:40.83%:5.0747E-120:41:40:463:21:318:16	0/1:255:880:784:491:292:37.24%:3.1111E-103:39:40:469:22:275:17
c43523_g1_i4	183	.	T	C	.	PASS	ADP=721;WT=1;HET=2;HOM=3;NC=0	GT:GQ:SDP:DP:RD:AD:FREQ:PVAL:RBQ:ABQ:RDF:RDR:ADF:ADR	1/1:255:809:690:1:688:99.71%:0E0:36:39:1:0:627:61	1/1:255:762:642:1:641:99.84%:0E0:68:38:1:0:593:48	0/0:1483:928:792:792:0:0%:1E0:37:0:703:89:0:0	1/1:255:840:734:1:733:99.86%:0E0:29:40:1:0:673:60	0/1:255:859:751:424:326:43.41%:1.0397E-118:43:40:391:33:298:28	0/1:255:812:719:429:289:40.19%:1.2068E-103:40:40:399:30:268:21
c43523_g1_i4	214	.	A	T	.	PASS	ADP=1023;WT=4;HET=1;HOM=1;NC=0	GT:GQ:SDP:DP:RD:AD:FREQ:PVAL:RBQ:ABQ:RDF:RDR:ADF:ADR	0/0:1956:1085:1043:1043:0:0%:1E0:40:0:537:506:0:0	0/0:1998:1135:1079:1078:1:0.09%:7.5012E-1:38:26:437:641:0:1	1/1:255:1086:999:1:998:99.9%:0E0:36:40:0:1:439:559	0/0:1903:1064:1015:1015:0:0%:1E0:42:0:549:466:0:0	0/1:255:1037:979:483:496:50.66%:3.1883E-187:41:40:232:251:264:232	0/0:1918:1069:1023:1023:0:0%:1E0:41:0:511:512:0:0
c43523_g1_i4	238	.	T	C	.	PASS	ADP=962;WT=4;HET=1;HOM=1;NC=0	GT:GQ:SDP:DP:RD:AD:FREQ:PVAL:RBQ:ABQ:RDF:RDR:ADF:ADR	0/0:1877:1087:1016:1015:1:0.1%:7.5012E-1:41:21:556:459:0:1	0/0:1781:1051:963:962:1:0.1%:5E-1:37:21:353:609:1:0	1/1:255:1135:1095:1:1094:99.91%:0E0:27:41:0:1:492:602	0/0:1635:948:885:884:1:0.11%:5E-1:41:36:458:426:0:1	0/1:255:905:848:423:424:50%:1.3028E-159:40:41:194:229:187:237	0/0:1745:1039:968:965:3:0.31%:1.2481E-1:40:42:481:484:1:2
c43523_g1_i4	344	.	G	T	.	PASS	ADP=493;WT=5;HET=1;HOM=0;NC=0	GT:GQ:SDP:DP:RD:AD:FREQ:PVAL:RBQ:ABQ:RDF:RDR:ADF:ADR	0/0:829:553:513:505:8:1.56%:3.8003E-3:36:25:319:186:2:6	0/0:877:536:499:496:3:0.6%:1.2462E-1:35:24:317:179:1:2	0/0:725:447:418:415:3:0.72%:1.2455E-1:34:24:221:194:3:0	0/0:969:569:530:529:1:0.19%:5E-1:38:25:374:155:0:1	0/0:931:555:520:518:2:0.38%:2.4976E-1:37:22:337:181:1:1	0/1:255:515:482:226:254:52.7%:2.1867E-97:35:38:128:98:142:112
c43523_g1_i4	347	.	G	A	.	PASS	ADP=404;WT=5;HET=0;HOM=1;NC=0	GT:GQ:SDP:DP:RD:AD:FREQ:PVAL:RBQ:ABQ:RDF:RDR:ADF:ADR	0/0:735:458:413:411:2:0.48%:2.497E-1:36:29:307:104:1:1	0/0:731:448:402:401:1:0.25%:5E-1:36:36:305:96:1:0	1/1:255:278:267:1:266:99.63%:1.3809E-157:36:36:1:0:201:65	0/0:857:506:470:469:1:0.21%:5E-1:39:21:366:103:1:0	0/0:828:479:455:453:1:0.22%:5E-1:38:32:334:119:1:0	0/0:761:451:417:416:1:0.24%:5E-1:37:26:256:160:1:0
c43523_g1_i4	348	.	C	A	.	PASS	ADP=416;WT=5;HET=0;HOM=1;NC=0	GT:GQ:SDP:DP:RD:AD:FREQ:PVAL:RBQ:ABQ:RDF:RDR:ADF:ADR	0/0:787:452:432:431:1:0.23%:5E-1:38:36:323:108:0:1	0/0:805:446:429:429:0:0%:1E0:37:0:330:99:0:0	1/1:255:277:267:1:266:99.63%:1.3809E-157:36:37:1:0:200:66	0/0:895:505:490:489:1:0.2%:5E-1:40:32:384:105:0:1	0/0:854:472:455:455:0:0%:1E0:39:0:338:117:0:0	0/0:797:444:426:426:0:0%:1E0:38:0:270:156:0:0
c43523_g1_i4	487	.	C	T	.	PASS	ADP=833;WT=3;HET=2;HOM=1;NC=0	GT:GQ:SDP:DP:RD:AD:FREQ:PVAL:RBQ:ABQ:RDF:RDR:ADF:ADR	0/0:1911:1052:1019:1019:0:0%:1E0:43:0:565:454:0:0	0/0:1861:1034:994:994:0:0%:1E0:42:0:518:476:0:0	1/1:255:762:748:2:746:99.73%:0E0:54:36:1:1:130:616	0/0:1679:934:910:909:1:0.11%:5E-1:44:21:527:382:1:0	0/1:255:728:709:431:278:39.21%:3.19E-99:40:36:214:217:68:210	0/1:255:642:620:320:300:48.39%:4.1264E-112:41:35:131:189:83:217
c43523_g1_i4	523	.	C	A	.	PASS	ADP=838;WT=5;HET=1;HOM=0;NC=0	GT:GQ:SDP:DP:RD:AD:FREQ:PVAL:RBQ:ABQ:RDF:RDR:ADF:ADR	0/0:1938:1072:1047:1046:1:0.1%:7.5012E-1:42:72:705:341:1:0	0/0:1982:1095:1072:1071:1:0.09%:7.5012E-1:41:21:702:369:1:0	0/0:1187:654:634:634:0:0%:1E0:35:0:208:426:0:0	0/0:1807:1005:977:976:1:0.1%:5E-1:44:72:678:298:1:0	0/0:1332:741:723:722:1:0.14%:5E-1:38:36:385:337:0:1	0/1:255:588:577:325:252:43.67%:5.227E-92:42:34:194:131:131:121
c43523_g1_i4	535	.	C	T	.	PASS	ADP=766;WT=5;HET=1;HOM=0;NC=0	GT:GQ:SDP:DP:RD:AD:FREQ:PVAL:RBQ:ABQ:RDF:RDR:ADF:ADR	0/0:1851:1032:1002:1001:1:0.1%:7.5012E-1:41:25:778:223:1:0	0/0:1869:1033:998:998:0:0%:1E0:41:0:735:263:0:0	0/0:962:530:513:513:0:0%:1E0:36:0:253:260:0:0	0/0:1738:974:928:928:0:0%:1E0:43:0:698:230:0:0	0/0:1209:676:657:656:1:0.15%:5E-1:39:32:408:248:0:1	0/1:255:535:503:300:203:40.36%:4.8818E-73:42:36:210:90:133:70
c43523_g1_i4	588	.	T	C	.	PASS	ADP=905;WT=5;HET=1;HOM=0;NC=0	GT:GQ:SDP:DP:RD:AD:FREQ:PVAL:RBQ:ABQ:RDF:RDR:ADF:ADR	0/0:1981:1120:1058:1058:0:0%:1E0:41:0:832:226:0:0	0/0:1963:1107:1048:1048:0:0%:1E0:41:0:805:243:0:0	0/0:1400:793:772:770:2:0.26%:2.4984E-1:51:24:719:51:0:2	0/0:1911:1079:1019:1019:0:0%:1E0:42:0:762:257:0:0	0/1:255:780:748:493:253:33.82%:3.9037E-88:48:48:370:123:225:28	0/0:1434:815:789:787:2:0.25%:2.4984E-1:50:51:693:94:2:0
c43523_g1_i4	667	.	T	C	.	PASS	ADP=1012;WT=4;HET=1;HOM=1;NC=0	GT:GQ:SDP:DP:RD:AD:FREQ:PVAL:RBQ:ABQ:RDF:RDR:ADF:ADR	0/0:1975:1131:1067:1066:1:0.09%:7.5012E-1:41:36:892:174:1:0	0/0:1974:1078:1053:1053:0:0%:1E0:42:0:815:238:0:0	1/1:255:987:938:3:935:99.68%:0E0:58:46:2:1:838:97	0/0:1929:1063:1030:1030:0:0%:1E0:44:0:785:245:0:0	0/1:255:1021:987:560:427:43.26%:4.0003E-155:45:46:395:165:371:56	0/0:1818:1033:997:994:2:0.2%:2.4987E-1:45:54:833:161:1:1
c43523_g1_i4	671	.	G	A	.	PASS	ADP=996;WT=4;HET=1;HOM=1;NC=0	GT:GQ:SDP:DP:RD:AD:FREQ:PVAL:RBQ:ABQ:RDF:RDR:ADF:ADR	0/0:1948:1130:1040:1040:0:0%:1E0:40:0:865:175:0:0	0/0:1897:1083:1027:1024:1:0.1%:7.5012E-1:42:36:788:236:1:0	1/1:255:989:923:3:920:99.67%:0E0:60:46:3:0:820:100	0/0:1900:1069:1030:1027:1:0.1%:7.5012E-1:43:36:777:250:1:0	0/1:255:1020:973:538:435:44.71%:3.4936E-159:44:46:374:164:376:59	0/0:1822:1034:985:984:1:0.1%:5E-1:45:36:821:163:0:1
c43523_g1_i4	826	.	T	C	.	PASS	ADP=741;WT=4;HET=1;HOM=1;NC=0	GT:GQ:SDP:DP:RD:AD:FREQ:PVAL:RBQ:ABQ:RDF:RDR:ADF:ADR	0/0:1352:771:722:722:0:0%:1E0:42:0:516:206:0:0	0/0:1310:764:711:710:1:0.14%:5E-1:41:72:449:261:1:0	1/1:255:977:927:0:926:99.89%:0E0:0:41:0:0:593:333	0/0:1079:618:575:575:0:0%:1E0:43:0:344:231:0:0	0/1:255:785:735:320:415:56.46%:5.7088E-162:43:42:155:165:185:230	0/0:1432:825:779:777:1:0.13%:5E-1:46:21:501:276:1:0
c43523_g1_i4	1081	.	T	C	.	PASS	ADP=24;WT=5;HET=1;HOM=0;NC=0	GT:GQ:SDP:DP:RD:AD:FREQ:PVAL:RBQ:ABQ:RDF:RDR:ADF:ADR	0/0:55:30:29:29:0:0%:1E0:52:0:18:11:0:0	0/0:59:31:31:31:0:0%:1E0:44:0:15:16:0:0	0/0:67:35:35:35:0:0%:1E0:49:0:20:15:0:0	0/0:29:16:16:16:0:0%:1E0:44:0:8:8:0:0	0/1:29:16:15:7:8:53.33%:1.0995E-3:51:48:5:2:5:3	0/0:40:21:21:21:0:0%:1E0:49:0:9:12:0:0
c43523_g1_i4	1768	.	T	C	.	PASS	ADP=180;WT=5;HET=0;HOM=1;NC=0	GT:GQ:SDP:DP:RD:AD:FREQ:PVAL:RBQ:ABQ:RDF:RDR:ADF:ADR	0/0:411:232:229:228:1:0.44%:5E-1:59:32:192:36:0:1	0/0:313:173:168:168:0:0%:1E0:54:0:149:19:0:0	1/1:255:249:246:0:246:100%:2.1752E-147:0:59:0:0:216:30	0/0:289:164:163:162:1:0.61%:5E-1:54:68:116:46:1:0	0/0:179:97:96:96:0:0%:1E0:61:0:89:7:0:0	0/0:344:185:183:183:0:0%:1E0:62:0:176:7:0:0
c43523_g1_i4	1882	.	T	A	.	PASS	ADP=95;WT=5;HET=0;HOM=1;NC=0	GT:GQ:SDP:DP:RD:AD:FREQ:PVAL:RBQ:ABQ:RDF:RDR:ADF:ADR	0/0:187:100:99:99:0:0%:1E0:53:0:60:39:0:0	0/0:254:135:135:135:0:0%:1E0:45:0:51:84:0:0	1/1:255:116:114:0:114:100%:4.392E-68:0:50:0:0:63:51	0/0:142:77:75:75:0:0%:1E0:45:0:28:47:0:0	0/0:112:59:59:59:0:0%:1E0:49:0:33:26:0:0	0/0:168:90:89:89:0:0%:1E0:49:0:43:46:0:0
c43523_g1_i4	1949	.	A	C	.	PASS	ADP=31;WT=5;HET=0;HOM=1;NC=0	GT:GQ:SDP:DP:RD:AD:FREQ:PVAL:RBQ:ABQ:RDF:RDR:ADF:ADR	0/0:63:33:33:33:0:0%:1E0:49:0:15:18:0:0	0/0:74:40:39:39:0:0%:1E0:41:0:8:31:0:0	1/1:255:54:52:0:52:100%:6.3169E-31:0:44:0:0:21:31	0/0:40:21:21:21:0:0%:1E0:49:0:10:11:0:0	0/0:32:19:18:18:0:0%:1E0:43:0:7:11:0:0	0/0:51:28:28:28:0:0%:1E0:44:0:11:17:0:0
c37619_g1_i1	336	.	G	C	.	PASS	ADP=246;WT=3;HET=3;HOM=0;NC=0	GT:GQ:SDP:DP:RD:AD:FREQ:PVAL:RBQ:ABQ:RDF:RDR:ADF:ADR	0/1:255:219:209:103:106:50.72%:1.5954E-40:38:45:98:5:100:6	0/0:280:166:150:150:0:0%:1E0:35:0:136:14:0:0	0/0:314:181:167:167:0:0%:1E0:35:0:149:18:0:0	0/0:587:339:314:314:0:0%:1E0:36:0:298:16:0:0	0/1:255:295:284:102:182:64.08%:9.0431E-75:35:41:99:3:173:9	0/1:255:365:353:96:257:72.8%:7.131E-112:36:50:91:5:249:8
c37619_g1_i1	340	.	T	C	.	PASS	ADP=251;WT=4;HET=2;HOM=0;NC=0	GT:GQ:SDP:DP:RD:AD:FREQ:PVAL:RBQ:ABQ:RDF:RDR:ADF:ADR	0/0:404:223:215:215:0:0%:1E0:43:0:203:12:0:0	0/0:291:164:156:156:0:0%:1E0:36:0:143:13:0:0	0/0:325:183:174:174:0:0%:1E0:37:0:157:17:0:0	0/0:606:339:323:323:0:0%:1E0:37:0:307:16:0:0	0/1:255:299:287:100:187:65.16%:2.4208E-77:36:42:99:1:177:10	0/1:255:366:354:98:256:72.32%:4.8666E-111:37:51:93:5:249:7
c37619_g1_i1	352	.	T	C	.	PASS	ADP=259;WT=3;HET=3;HOM=0;NC=0	GT:GQ:SDP:DP:RD:AD:FREQ:PVAL:RBQ:ABQ:RDF:RDR:ADF:ADR	0/1:255:227:222:109:113:50.9%:3.3608E-43:49:54:105:4:107:6	0/0:291:163:155:155:0:0%:1E0:44:0:145:10:0:0	0/0:336:184:180:180:0:0%:1E0:46:0:161:19:0:0	0/0:604:341:334:333:1:0.3%:5E-1:46:36:314:19:1:0	0/1:255:307:302:107:194:64.24%:7.5274E-80:49:52:106:1:184:10	0/1:255:374:361:105:256:70.91%:6.4874E-110:46:56:101:4:250:6
c37619_g1_i1	502	.	G	A	.	PASS	ADP=138;WT=3;HET=2;HOM=1;NC=0	GT:GQ:SDP:DP:RD:AD:FREQ:PVAL:RBQ:ABQ:RDF:RDR:ADF:ADR	0/1:134:116:112:73:39:34.82%:3.2534E-14:38:35:13:60:5:34	0/0:190:111:109:108:1:0.92%:5E-1:35:32:8:100:0:1	0/0:216:119:116:116:0:0%:1E0:37:0:14:102:0:0	0/0:377:211:202:202:0:0%:1E0:35:0:15:187:0:0	0/1:255:146:140:62:78:55.71%:8.1669E-31:35:37:3:59:8:70	1/1:255:160:153:1:151:98.69%:1.0267E-88:36:37:0:1:19:132
c37619_g1_i1	548	.	G	A	.	PASS	ADP=98;WT=3;HET=3;HOM=0;NC=0	GT:GQ:SDP:DP:RD:AD:FREQ:PVAL:RBQ:ABQ:RDF:RDR:ADF:ADR	0/1:121:81:80:46:34:42.5%:6.5441E-13:39:35:10:36:4:30	0/0:134:72:71:71:0:0%:1E0:36:0:6:65:0:0	0/0:171:92:92:92:0:0%:1E0:38:0:13:79:0:0	0/0:258:140:137:137:0:0%:1E0:35:0:10:127:0:0	0/1:247:108:107:44:63:58.88%:1.8448E-25:35:35:2:42:3:60	0/1:255:107:104:37:67:64.42%:5.8908E-28:37:36:3:34:5:62
c37619_g1_i1	565	.	A	G	.	PASS	ADP=62;WT=3;HET=3;HOM=0;NC=0	GT:GQ:SDP:DP:RD:AD:FREQ:PVAL:RBQ:ABQ:RDF:RDR:ADF:ADR	0/1:54:50:49:33:16:32.65%:3.5325E-6:41:36:10:23:4:12	0/0:100:55:54:54:0:0%:1E0:37:0:7:47:0:0	0/0:112:59:59:59:0:0%:1E0:38:0:13:46:0:0	0/0:179:100:96:96:0:0%:1E0:35:0:12:84:0:0	0/1:90:60:55:30:25:45.45%:8.49E-10:36:34:2:28:3:22	0/1:135:66:61:26:35:57.38%:2.6864E-14:37:36:4:22:7:28
c37619_g1_i1	593	.	G	A	.	PASS	ADP=26;WT=5;HET=1;HOM=0;NC=0	GT:GQ:SDP:DP:RD:AD:FREQ:PVAL:RBQ:ABQ:RDF:RDR:ADF:ADR	0/0:51:28:28:28:0:0%:1E0:44:0:12:16:0:0	0/0:44:24:24:24:0:0%:1E0:38:0:6:18:0:0	0/0:37:19:19:19:0:0%:1E0:44:0:8:11:0:0	0/0:78:42:41:41:0:0%:1E0:36:0:11:30:0:0	0/0:29:16:16:16:0:0%:1E0:44:0:5:11:0:0	0/1:38:30:28:17:11:39.29%:1.4422E-4:38:41:5:12:3:8
c37619_g1_i1	673	.	C	T	.	PASS	ADP=9;WT=3;HET=1;HOM=0;NC=2	GT:GQ:SDP:DP:RD:AD:FREQ:PVAL:RBQ:ABQ:RDF:RDR:ADF:ADR	0/1:22:11:11:5:6:54.55%:6.192E-3:43:37:2:3:2:4	0/0:14:8:8:8:0:0%:1E0:39:0:2:6:0:0	./.:.:5	0/0:29:16:15:15:0:0%:1E0:42:0:7:8:0:0	./.:.:4	0/0:21:12:12:12:0:0%:1E0:48:0:6:6:0:0
c37619_g1_i1	733	.	C	T	.	PASS	ADP=20;WT=5;HET=1;HOM=0;NC=0	GT:GQ:SDP:DP:RD:AD:FREQ:PVAL:RBQ:ABQ:RDF:RDR:ADF:ADR	0/0:40:22:22:22:0:0%:1E0:45:0:17:5:0:0	0/0:36:20:20:20:0:0%:1E0:46:0:16:4:0:0	0/0:32:18:18:18:0:0%:1E0:46:0:14:4:0:0	0/0:47:29:26:26:0:0%:1E0:44:0:18:8:0:0	0/0:18:9:9:9:0:0%:1E0:42:0:8:1:0:0	0/1:30:29:25:16:9:36%:8.1542E-4:34:52:11:5:8:1
c37619_g1_i1	829	.	T	C	.	PASS	ADP=20;WT=5;HET=1;HOM=0;NC=0	GT:GQ:SDP:DP:RD:AD:FREQ:PVAL:RBQ:ABQ:RDF:RDR:ADF:ADR	0/0:29:17:16:16:0:0%:1E0:53:0:11:5:0:0	0/0:29:15:15:15:0:0%:1E0:56:0:14:1:0:0	0/0:25:13:13:13:0:0%:1E0:60:0:11:2:0:0	0/0:62:37:35:34:0:0%:1E0:52:0:27:7:0:0	0/0:25:15:14:14:0:0%:1E0:47:0:13:1:0:0	0/1:42:29:29:17:12:41.38%:5.8193E-5:67:52:17:0:10:2
c37619_g1_i1	1017	.	G	A	.	PASS	ADP=113;WT=5;HET=1;HOM=0;NC=0	GT:GQ:SDP:DP:RD:AD:FREQ:PVAL:RBQ:ABQ:RDF:RDR:ADF:ADR	0/1:221:108:107:49:58:54.21%:6.9816E-23:54:58:37:12:45:13	0/0:160:88:85:85:0:0%:1E0:46:0:60:25:0:0	0/0:205:112:110:110:0:0%:1E0:55:0:81:29:0:0	0/0:265:145:141:141:0:0%:1E0:50:0:101:40:0:0	0/0:228:124:121:121:0:0%:1E0:53:0:87:34:0:0	0/0:216:121:116:116:0:0%:1E0:52:0:88:28:0:0
c37619_g1_i1	1708	.	T	A	.	PASS	ADP=39;WT=3;HET=2;HOM=1;NC=0	GT:GQ:SDP:DP:RD:AD:FREQ:PVAL:RBQ:ABQ:RDF:RDR:ADF:ADR	0/1:88:41:41:18:23:56.1%:1.5244E-9:63:59:15:3:20:3	0/0:47:26:26:26:0:0%:1E0:65:0:22:4:0:0	0/0:93:49:49:49:0:0%:1E0:61:0:43:6:0:0	0/0:85:45:45:45:0:0%:1E0:63:0:41:4:0:0	0/1:72:45:45:25:20:44.44%:6.2178E-8:62:62:22:3:18:2	1/1:164:29:29:0:29:100%:3.3259E-17:0:58:0:0:23:6
c37619_g1_i1	1813	.	C	T	.	PASS	ADP=46;WT=4;HET=2;HOM=0;NC=0	GT:GQ:SDP:DP:RD:AD:FREQ:PVAL:RBQ:ABQ:RDF:RDR:ADF:ADR	0/0:112:61:59:59:0:0%:1E0:40:0:43:16:0:0	0/0:70:38:38:38:0:0%:1E0:36:0:25:13:0:0	0/0:81:44:44:44:0:0%:1E0:37:0:21:23:0:0	0/0:123:69:65:65:0:0%:1E0:42:0:51:14:0:0	0/1:52:39:39:24:15:38.46%:5.7558E-6:38:37:12:12:7:8	0/1:45:34:34:21:13:38.24%:2.9583E-5:35:40:15:6:6:7
c37619_g1_i1	2040	.	G	A	.	PASS	ADP=51;WT=5;HET=1;HOM=0;NC=0	GT:GQ:SDP:DP:RD:AD:FREQ:PVAL:RBQ:ABQ:RDF:RDR:ADF:ADR	0/0:123:65:65:65:0:0%:1E0:46:0:23:42:0:0	0/0:52:28:27:27:0:0%:1E0:44:0:9:18:0:0	0/0:74:43:40:40:0:0%:1E0:46:0:15:25:0:0	0/0:179:99:96:96:0:0%:1E0:40:0:22:74:0:0	0/1:64:32:31:14:17:54.84%:3.5853E-7:42:43:3:11:4:13	0/0:93:50:49:49:0:0%:1E0:45:0:16:33:0:0
c37619_g1_i1	2532	.	A	G	.	PASS	ADP=135;WT=4;HET=2;HOM=0;NC=0	GT:GQ:SDP:DP:RD:AD:FREQ:PVAL:RBQ:ABQ:RDF:RDR:ADF:ADR	0/0:257:140:138:138:0:0%:1E0:49:0:65:73:0:0	0/0:190:103:101:101:0:0%:1E0:46:0:38:63:0:0	0/0:291:161:155:155:0:0%:1E0:47:0:63:92:0:0	0/0:343:188:184:184:0:0%:1E0:46:0:74:110:0:0	0/1:135:96:91:53:38:41.76%:2.6525E-14:42:46:16:37:18:20	0/1:240:149:146:80:66:45.21%:9.1171E-25:48:49:34:46:34:32
c37619_g1_i1	2565	.	G	A	.	PASS	ADP=60;WT=3;HET=3;HOM=0;NC=0	GT:GQ:SDP:DP:RD:AD:FREQ:PVAL:RBQ:ABQ:RDF:RDR:ADF:ADR	0/1:133:65:65:29:35:53.85%:4.3049E-14:39:43:8:21:10:25	0/0:77:43:42:42:0:0%:1E0:39:0:8:34:0:0	0/0:122:70:66:66:0:0%:1E0:39:0:10:56:0:0	0/0:168:93:89:89:0:0%:1E0:38:0:12:77:0:0	0/1:77:43:42:21:21:50%:1.6451E-8:38:40:3:18:3:18	0/1:101:62:61:33:28:45.9%:6.4366E-11:43:44:9:24:9:19
c37849_g1_i3	831	.	T	C	.	PASS	ADP=7;WT=3;HET=0;HOM=1;NC=2	GT:GQ:SDP:DP:RD:AD:FREQ:PVAL:RBQ:ABQ:RDF:RDR:ADF:ADR	0/0:14:8:8:8:0:0%:1E0:51:0:6:2:0:0	0/0:14:8:8:8:0:0%:1E0:66:0:8:0:0:0	0/0:25:13:13:13:0:0%:1E0:59:0:11:2:0:0	./.:.:5	1/1:24:8:8:2:6:75%:3.4965E-3:34:50:1:1:4:2	./.:.:4
c46580_g3_i2	172	.	C	T	.	PASS	ADP=48;WT=1;HET=4;HOM=1;NC=0	GT:GQ:SDP:DP:RD:AD:FREQ:PVAL:RBQ:ABQ:RDF:RDR:ADF:ADR	1/1:255:62:61:0:61:100%:2.609E-36:0:64:0:0:61:0	0/1:67:46:46:26:19:41.3%:1.6979E-7:59:54:26:0:19:0	0/1:104:48:47:20:27:57.45%:3.5655E-11:64:59:20:0:26:1	0/0:85:48:46:46:0:0%:1E0:59:0:45:1:0:0	0/1:79:52:49:27:22:44.9%:1.1173E-8:64:64:27:0:22:0	0/1:72:45:44:24:20:45.45%:5.7286E-8:55:56:24:0:20:0
c46580_g3_i2	232	.	C	A	.	PASS	ADP=43;WT=3;HET=2;HOM=1;NC=0	GT:GQ:SDP:DP:RD:AD:FREQ:PVAL:RBQ:ABQ:RDF:RDR:ADF:ADR	0/0:89:49:47:47:0:0%:1E0:60:0:46:1:0:0	0/0:81:44:44:44:0:0%:1E0:53:0:40:4:0:0	0/0:89:51:48:48:0:0%:1E0:58:0:45:3:0:0	1/1:218:41:38:0:38:100%:1.4508E-22:0:57:0:0:37:1	0/1:65:41:39:21:18:46.15%:2.9336E-7:58:58:20:1:18:0	0/1:92:47:42:18:24:57.14%:5.5097E-10:56:58:16:2:24:0
c46580_g3_i2	570	.	T	C	.	PASS	ADP=10;WT=3;HET=0;HOM=2;NC=1	GT:GQ:SDP:DP:RD:AD:FREQ:PVAL:RBQ:ABQ:RDF:RDR:ADF:ADR	0/0:17:10:10:10:0:0%:1E0:51:0:10:0:0:0	0/0:21:13:12:12:0:0%:1E0:39:0:10:2:0:0	0/0:25:14:13:13:0:0%:1E0:36:0:10:3:0:0	1/1:64:12:12:0:12:100%:3.698E-7:0:49:0:0:11:1	1/1:58:11:11:0:11:100%:1.4176E-6:0:40:0:0:9:2	./.:.:7
c46580_g3_i2	741	.	T	C	.	PASS	ADP=151;WT=2;HET=1;HOM=3;NC=0	GT:GQ:SDP:DP:RD:AD:FREQ:PVAL:RBQ:ABQ:RDF:RDR:ADF:ADR	1/1:255:145:141:0:141:100%:2.7109E-84:0:57:0:0:132:9	1/1:255:143:136:0:136:100%:2.7264E-81:0:56:0:0:127:9	1/1:255:180:179:0:179:100%:4.0417E-107:0:54:0:0:163:16	0/0:321:173:171:171:0:0%:1E0:59:0:150:21:0:0	0/0:213:116:113:113:0:0%:1E0:57:0:97:16:0:0	0/1:255:175:169:84:85:50.3%:1.5058E-32:56:56:71:13:78:7
c46580_g3_i2	768	.	C	T	.	PASS	ADP=163;WT=3;HET=1;HOM=2;NC=0	GT:GQ:SDP:DP:RD:AD:FREQ:PVAL:RBQ:ABQ:RDF:RDR:ADF:ADR	0/0:278:162:157:156:1:0.64%:5E-1:60:28:133:23:1:0	0/0:274:157:155:154:1:0.65%:5E-1:58:46:132:22:1:0	0/0:381:205:204:204:0:0%:1E0:58:0:174:30:0:0	1/1:255:173:173:0:173:100%:1.6275E-103:0:59:0:0:137:36	1/1:255:116:116:0:116:100%:2.7689E-69:0:56:0:0:91:25	0/1:255:180:176:93:83:47.16%:2.7646E-31:61:59:82:11:66:17
c46580_g3_i2	1773	.	T	C	.	PASS	ADP=8;WT=2;HET=0;HOM=2;NC=2	GT:GQ:SDP:DP:RD:AD:FREQ:PVAL:RBQ:ABQ:RDF:RDR:ADF:ADR	1/1:46:9:9:0:9:100%:2.0568E-5:0:59:0:0:8:1	./.:.:6	1/1:41:8:8:0:8:100%:7.77E-5:0:48:0:0:5:3	0/0:22:11:11:11:0:0%:1E0:45:0:4:7:0:0	./.:.:7	0/0:3:9:9:5:4:44.44%:4.1176E-2:71:36:5:0:4:0
c45152_g5_i2	65	.	G	A	.	PASS	ADP=169;WT=3;HET=3;HOM=0;NC=0	GT:GQ:SDP:DP:RD:AD:FREQ:PVAL:RBQ:ABQ:RDF:RDR:ADF:ADR	0/0:242:135:130:130:0:0%:1E0:58:0:130:0:0:0	0/0:220:127:118:118:0:0%:1E0:54:0:118:0:0:0	0/1:208:157:151:92:59:39.07%:1.4373E-21:54:51:92:0:59:0	0/1:255:190:184:99:85:46.2%:7.2374E-32:53:48:99:0:85:0	0/0:403:232:226:225:1:0.44%:5E-1:49:27:225:0:1:0	0/1:249:217:207:135:72:34.78%:1.1504E-25:52:51:134:1:72:0
c45152_g5_i2	933	.	G	A	.	PASS	ADP=157;WT=5;HET=1;HOM=0;NC=0	GT:GQ:SDP:DP:RD:AD:FREQ:PVAL:RBQ:ABQ:RDF:RDR:ADF:ADR	0/0:164:88:87:87:0:0%:1E0:44:0:49:38:0:0	0/0:179:97:95:95:0:0%:1E0:39:0:26:69:0:0	0/0:213:116:113:113:0:0%:1E0:39:0:45:68:0:0	0/1:255:242:229:140:89:38.86%:3.6357E-32:43:46:69:71:51:38	0/0:351:203:187:187:0:0%:1E0:39:0:79:108:0:0	0/0:437:247:234:234:0:0%:1E0:43:0:104:130:0:0
c45152_g5_i2	978	.	A	C	.	PASS	ADP=88;WT=4;HET=2;HOM=0;NC=0	GT:GQ:SDP:DP:RD:AD:FREQ:PVAL:RBQ:ABQ:RDF:RDR:ADF:ADR	0/0:92:50:50:50:0:0%:1E0:40:0:11:39:0:0	0/0:85:46:46:46:0:0%:1E0:38:0:6:40:0:0	0/0:97:52:51:51:0:0%:1E0:35:0:2:49:0:0	0/1:255:157:153:76:77:50.33%:1.5008E-29:37:37:15:61:13:64	0/0:194:106:103:103:0:0%:1E0:39:0:13:90:0:0	0/1:255:136:129:61:68:52.71%:1.668E-26:36:37:7:54:9:59
c45152_g5_i2	1686	.	A	G	.	PASS	ADP=12;WT=5;HET=1;HOM=0;NC=0	GT:GQ:SDP:DP:RD:AD:FREQ:PVAL:RBQ:ABQ:RDF:RDR:ADF:ADR	0/0:25:13:13:13:0:0%:1E0:40:0:3:10:0:0	0/0:22:12:11:11:0:0%:1E0:42:0:5:6:0:0	0/0:29:16:16:16:0:0%:1E0:48:0:8:8:0:0	0/1:21:15:13:7:6:46.15%:7.4534E-3:40:51:3:4:4:2	0/0:18:9:9:9:0:0%:1E0:38:0:3:6:0:0	0/0:25:14:14:14:0:0%:1E0:51:0:9:5:0:0
c45152_g5_i2	2244	.	C	A	.	PASS	ADP=20;WT=4;HET=2;HOM=0;NC=0	GT:GQ:SDP:DP:RD:AD:FREQ:PVAL:RBQ:ABQ:RDF:RDR:ADF:ADR	0/0:33:17:17:17:0:0%:1E0:48:0:10:7:0:0	0/0:44:23:23:23:0:0%:1E0:39:0:9:14:0:0	0/0:7:11:11:8:3:27.27%:1.0714E-1:44:32:5:3:1:2	0/1:36:23:21:11:10:47.62%:2.3971E-4:39:35:5:6:2:8	0/0:17:11:10:10:0:0%:1E0:46:0:6:4:0:0	0/1:78:41:41:20:21:51.22%:1.4682E-8:47:50:13:7:12:9
c45152_g5_i2	3279	.	G	A	.	PASS	ADP=49;WT=3;HET=2;HOM=1;NC=0	GT:GQ:SDP:DP:RD:AD:FREQ:PVAL:RBQ:ABQ:RDF:RDR:ADF:ADR	0/0:74:41:40:40:0:0%:1E0:64:0:36:4:0:0	0/0:74:39:39:39:0:0%:1E0:64:0:37:2:0:0	0/1:59:45:45:28:17:37.78%:1.1805E-6:60:69:23:5:17:0	1/1:255:49:49:0:49:100%:3.925E-29:0:65:0:0:45:4	0/0:108:58:57:57:0:0%:1E0:61:0:48:9:0:0	0/1:105:65:64:35:29:45.31%:2.9719E-11:62:66:32:3:25:4
c47795_g3_i2	418	.	C	G	.	PASS	ADP=10;WT=3;HET=2;HOM=0;NC=1	GT:GQ:SDP:DP:RD:AD:FREQ:PVAL:RBQ:ABQ:RDF:RDR:ADF:ADR	./.:.:7	0/0:22:12:11:11:0:0%:1E0:51:0:9:2:0:0	0/1:22:10:10:4:6:60%:5.418E-3:56:55:4:0:6:0	0/1:25:17:15:8:7:46.67%:3.1609E-3:60:56:7:1:7:0	0/0:7:10:10:8:2:20%:2.3684E-1:53:64:7:1:2:0	0/0:0:9:8:3:5:62.5%:1.2821E-2:40:55:3:0:5:0
c47795_g3_i2	422	.	C	T	.	PASS	ADP=11;WT=2;HET=3;HOM=0;NC=1	GT:GQ:SDP:DP:RD:AD:FREQ:PVAL:RBQ:ABQ:RDF:RDR:ADF:ADR	./.:.:7	0/0:21:12:12:12:0:0%:1E0:53:0:10:2:0:0	0/1:27:11:11:4:7:63.64%:1.935E-3:63:56:4:0:7:0	0/1:32:18:18:9:9:50%:5.1645E-4:57:55:8:1:9:0	0/0:7:10:10:8:2:20%:2.3684E-1:52:72:7:1:2:0	0/1:23:9:9:3:6:66.67%:4.5249E-3:48:47:3:0:6:0
c47795_g3_i2	446	.	T	A	.	PASS	ADP=12;WT=3;HET=2;HOM=1;NC=0	GT:GQ:SDP:DP:RD:AD:FREQ:PVAL:RBQ:ABQ:RDF:RDR:ADF:ADR	0/0:7:9:9:7:2:22.22%:2.3529E-1:54:72:7:0:2:0	0/0:21:12:12:12:0:0%:1E0:54:0:11:1:0:0	0/1:26:12:12:5:7:58.33%:2.2883E-3:45:56:4:1:7:0	0/1:36:21:21:11:10:47.62%:2.3971E-4:49:42:8:3:8:2	0/0:4:13:12:8:4:33.33%:4.6584E-2:53:45:8:0:4:0	1/1:39:12:11:2:9:81.82%:1.1057E-4:36:46:0:2:9:0
c47795_g3_i2	773	.	G	T	.	PASS	ADP=5;WT=1;HET=0;HOM=1;NC=4	GT:GQ:SDP:DP:RD:AD:FREQ:PVAL:RBQ:ABQ:RDF:RDR:ADF:ADR	0/0:1:10:10:5:5:50%:1.6254E-2:65:50:5:0:5:0	./.:.:2	./.:.:1	./.:.:6	1/1:29:9:9:2:7:77.78%:1.1312E-3:34:66:1:1:7:0	./.:.:2
c47795_g3_i2	774	.	G	C	.	PASS	ADP=5;WT=1;HET=0;HOM=1;NC=4	GT:GQ:SDP:DP:RD:AD:FREQ:PVAL:RBQ:ABQ:RDF:RDR:ADF:ADR	0/0:1:10:10:5:5:50%:1.6254E-2:70:49:5:0:5:0	./.:.:2	./.:.:1	./.:.:6	1/1:29:9:9:2:7:77.78%:1.1312E-3:34:65:1:1:7:0	./.:.:2
c47795_g3_i2	777	.	A	G	.	PASS	ADP=4;WT=1;HET=1;HOM=0;NC=4	GT:GQ:SDP:DP:RD:AD:FREQ:PVAL:RBQ:ABQ:RDF:RDR:ADF:ADR	0/0:1:9:9:4:5:55.56%:1.4706E-2:69:50:4:0:5:0	./.:.:2	./.:.:1	./.:.:4	0/1:32:11:11:3:8:72.73%:5.16E-4:30:62:2:1:8:0	./.:.:2
c47795_g3_i2	782	.	A	C	.	PASS	ADP=4;WT=1;HET=0;HOM=1;NC=4	GT:GQ:SDP:DP:RD:AD:FREQ:PVAL:RBQ:ABQ:RDF:RDR:ADF:ADR	0/0:1:9:9:4:5:55.56%:1.4706E-2:72:50:4:0:5:0	./.:.:2	./.:.:1	./.:.:4	1/1:34:10:10:2:8:80%:3.5723E-4:36:64:2:0:8:0	./.:.:2
c47795_g3_i2	803	.	C	A	.	PASS	ADP=5;WT=0;HET=0;HOM=2;NC=4	GT:GQ:SDP:DP:RD:AD:FREQ:PVAL:RBQ:ABQ:RDF:RDR:ADF:ADR	./.:.:6	./.:.:4	1/1:24:8:8:2:6:75%:3.4965E-3:34:51:2:0:6:0	./.:.:3	1/1:58:11:11:0:11:100%:1.4176E-6:0:61:0:0:10:1	./.:.:1
c47795_g3_i2	2128	.	T	C	.	PASS	ADP=12;WT=4;HET=1;HOM=0;NC=1	GT:GQ:SDP:DP:RD:AD:FREQ:PVAL:RBQ:ABQ:RDF:RDR:ADF:ADR	0/0:8:15:15:11:4:26.67%:4.9808E-2:62:65:11:0:4:0	0/0:4:11:11:7:4:36.36%:4.5113E-2:66:58:6:1:4:0	0/0:4:12:12:8:4:33.33%:4.6584E-2:62:69:8:0:4:0	0/0:7:11:11:8:3:27.27%:1.0714E-1:57:69:7:1:3:0	0/1:28:17:17:9:8:47.06%:1.3389E-3:63:57:8:1:8:0	./.:.:6
c47795_g3_i2	2145	.	C	A	.	PASS	ADP=11;WT=3;HET=2;HOM=0;NC=1	GT:GQ:SDP:DP:RD:AD:FREQ:PVAL:RBQ:ABQ:RDF:RDR:ADF:ADR	0/0:29:15:15:15:0:0%:1E0:64:0:14:1:0:0	0/0:18:10:9:9:0:0%:1E0:60:0:7:2:0:0	0/0:21:12:12:12:0:0%:1E0:64:0:12:0:0:0	0/1:32:11:11:3:8:72.73%:5.16E-4:70:58:3:0:7:1	0/1:28:18:18:10:8:44.44%:1.4461E-3:61:61:10:0:7:1	./.:.:6
c47795_g3_i2	2301	.	C	T	.	PASS	ADP=6;WT=1;HET=0;HOM=1;NC=4	GT:GQ:SDP:DP:RD:AD:FREQ:PVAL:RBQ:ABQ:RDF:RDR:ADF:ADR	./.:.:6	./.:.:5	./.:.:6	1/1:41:8:8:0:8:100%:7.77E-5:0:44:0:0:6:2	0/0:7:10:10:8:2:20%:2.3684E-1:54:36:8:0:1:1	./.:.:2
c47795_g3_i2	2348	.	C	T	.	PASS	ADP=5;WT=1;HET=0;HOM=1;NC=4	GT:GQ:SDP:DP:RD:AD:FREQ:PVAL:RBQ:ABQ:RDF:RDR:ADF:ADR	./.:.:5	./.:.:5	./.:.:6	1/1:41:8:8:0:8:100%:7.77E-5:0:47:0:0:6:2	0/0:5:9:8:6:2:25%:2.3333E-1:68:54:6:0:1:1	./.:.:1
c47795_g3_i2	3184	.	G	A	.	PASS	ADP=20;WT=3;HET=3;HOM=0;NC=0	GT:GQ:SDP:DP:RD:AD:FREQ:PVAL:RBQ:ABQ:RDF:RDR:ADF:ADR	0/1:20:16:15:9:6:40%:8.4291E-3:70:69:9:0:6:0	0/1:50:21:21:8:13:61.9%:7.9741E-6:38:44:1:7:7:6	0/0:40:21:21:21:0:0%:1E0:54:0:14:7:0:0	0/0:33:18:17:17:0:0%:1E0:51:0:9:8:0:0	0/0:51:28:28:28:0:0%:1E0:51:0:16:12:0:0	0/1:51:20:20:7:13:65%:6.4422E-6:53:51:5:2:9:4
c47795_g3_i2	3290	.	A	C	.	PASS	ADP=10;WT=3;HET=2;HOM=0;NC=1	GT:GQ:SDP:DP:RD:AD:FREQ:PVAL:RBQ:ABQ:RDF:RDR:ADF:ADR	0/0:25:13:13:13:0:0%:1E0:57:0:11:2:0:0	0/0:17:10:10:10:0:0%:1E0:50:0:6:4:0:0	0/0:14:8:8:8:0:0%:1E0:60:0:6:2:0:0	0/1:27:11:11:4:7:63.64%:1.935E-3:54:39:3:1:2:5	0/1:24:18:17:10:7:41.18%:3.6151E-3:45:50:4:6:4:3	./.:.:5
c47795_g3_i2	3316	.	G	T	.	PASS	ADP=11;WT=4;HET=1;HOM=0;NC=1	GT:GQ:SDP:DP:RD:AD:FREQ:PVAL:RBQ:ABQ:RDF:RDR:ADF:ADR	0/0:11:17:17:13:4:23.53%:5.132E-2:66:54:13:0:3:1	0/0:3:9:9:5:4:44.44%:4.1176E-2:43:63:2:3:4:0	0/0:4:14:14:9:5:35.71%:2.037E-2:55:64:7:2:5:0	0/0:4:11:11:7:4:36.36%:4.5113E-2:40:63:5:2:4:0	0/1:40:15:15:5:10:66.67%:9.995E-5:57:49:4:1:8:2	./.:.:4
c47795_g3_i2	3336	.	C	T	.	PASS	ADP=11;WT=4;HET=1;HOM=0;NC=1	GT:GQ:SDP:DP:RD:AD:FREQ:PVAL:RBQ:ABQ:RDF:RDR:ADF:ADR	0/0:8:18:18:13:5:27.78%:2.2727E-2:66:70:12:1:5:0	0/0:18:9:9:9:0:0%:1E0:51:0:6:3:0:0	0/1:34:15:15:6:9:60%:3.4983E-4:60:57:6:0:7:2	0/0:18:9:9:9:0:0%:1E0:60:0:9:0:0:0	0/0:25:14:14:14:0:0%:1E0:59:0:11:3:0:0	./.:.:4
c47795_g3_i2	3359	.	T	A	.	PASS	ADP=8;WT=2;HET=1;HOM=0;NC=3	GT:GQ:SDP:DP:RD:AD:FREQ:PVAL:RBQ:ABQ:RDF:RDR:ADF:ADR	0/1:20:14:14:8:6:42.86%:7.971E-3:72:68:8:0:6:0	./.:.:5	0/0:25:13:13:13:0:0%:1E0:66:0:12:1:0:0	./.:.:7	0/0:17:10:10:10:0:0%:1E0:64:0:9:1:0:0	./.:.:2
c47795_g3_i2	3471	.	G	A	.	PASS	ADP=4;WT=0;HET=0;HOM=1;NC=5	GT:GQ:SDP:DP:RD:AD:FREQ:PVAL:RBQ:ABQ:RDF:RDR:ADF:ADR	./.:.:5	./.:.:1	./.:.:4	./.:.:6	1/1:29:9:9:2:7:77.78%:1.1312E-3:70:47:2:0:3:4	./.:.:3
c46425_g1_i4	43	.	C	A	.	PASS	ADP=97;WT=4;HET=2;HOM=0;NC=0	GT:GQ:SDP:DP:RD:AD:FREQ:PVAL:RBQ:ABQ:RDF:RDR:ADF:ADR	0/0:101:100:96:88:8:8.33%:3.3561E-3:41:36:88:0:8:0	0/1:32:48:45:35:10:22.22%:5.5766E-4:40:35:35:0:10:0	0/1:45:73:70:56:14:20%:2.9687E-5:41:45:56:0:14:0	0/0:84:69:68:64:4:5.88%:5.9733E-2:38:44:64:0:4:0	0/0:347:301:289:272:17:5.88%:5.988E-6:41:41:272:0:17:0	0/0:25:14:14:14:0:0%:1E0:43:0:14:0:0:0
c46425_g1_i4	48	.	C	A	.	PASS	ADP=104;WT=5;HET=1;HOM=0;NC=0	GT:GQ:SDP:DP:RD:AD:FREQ:PVAL:RBQ:ABQ:RDF:RDR:ADF:ADR	0/0:110:108:106:97:9:8.49%:1.6364E-3:41:35:97:0:9:0	0/1:32:50:50:40:10:20%:5.9342E-4:41:35:40:0:10:0	0/0:44:75:75:61:14:18.67%:3.1303E-5:42:46:61:0:14:0	0/0:77:77:72:66:6:8.33%:1.4021E-2:40:39:66:0:6:0	0/0:331:315:308:285:23:7.47%:7.7827E-8:42:39:285:0:23:0	0/0:29:18:16:16:0:0%:1E0:42:0:16:0:0:0
c46425_g1_i4	58	.	A	T	.	PASS	ADP=118;WT=5;HET=1;HOM=0;NC=0	GT:GQ:SDP:DP:RD:AD:FREQ:PVAL:RBQ:ABQ:RDF:RDR:ADF:ADR	0/0:122:128:126:114:12:9.52%:1.8553E-4:43:38:114:0:12:0	0/0:31:54:49:40:9:18.37%:1.3055E-3:43:35:40:0:9:0	0/1:51:79:78:62:16:20.51%:6.484E-6:46:48:62:0:16:0	0/0:101:98:96:88:8:8.33%:3.3561E-3:40:44:88:0:8:0	0/0:367:352:340:315:25:7.35%:1.8856E-8:43:42:315:0:25:0	0/0:44:23:23:23:0:0%:1E0:46:0:23:0:0:0
c46425_g1_i4	76	.	C	T	.	PASS	ADP=125;WT=0;HET=4;HOM=2;NC=0	GT:GQ:SDP:DP:RD:AD:FREQ:PVAL:RBQ:ABQ:RDF:RDR:ADF:ADR	0/1:255:133:126:40:86:68.25%:1.2802E-36:44:47:40:0:86:0	0/1:127:56:51:19:32:62.75%:1.5887E-13:44:45:19:0:32:0	0/1:208:85:83:31:52:62.65%:1.3555E-21:49:49:31:0:52:0	1/1:255:105:102:20:82:80.39%:2.9429E-38:43:43:20:0:82:0	1/1:255:382:368:77:290:78.8%:1.6572E-132:44:42:77:0:290:0	0/1:69:27:25:8:17:68%:1.0983E-7:59:40:8:0:17:0
c46425_g1_i4	80	.	T	C	.	PASS	ADP=128;WT=0;HET=5;HOM=1;NC=0	GT:GQ:SDP:DP:RD:AD:FREQ:PVAL:RBQ:ABQ:RDF:RDR:ADF:ADR	0/1:255:134:130:39:91:70%:3.5336E-39:44:46:39:0:91:0	0/1:136:57:54:20:34:62.96%:2.3694E-14:41:45:20:0:34:0	0/1:212:86:85:32:53:62.35%:5.8564E-22:50:48:32:0:53:0	0/1:255:107:103:39:64:62.14%:2.3367E-26:43:43:39:0:64:0	1/1:255:387:374:84:290:77.54%:6.7606E-131:43:42:84:0:290:0	0/1:30:27:26:17:9:34.62%:8.4928E-4:46:43:17:0:9:0
c46425_g1_i4	82	.	C	A	.	PASS	ADP=130;WT=1;HET=3;HOM=2;NC=0	GT:GQ:SDP:DP:RD:AD:FREQ:PVAL:RBQ:ABQ:RDF:RDR:ADF:ADR	1/1:255:134:128:27:101:78.91%:1.9772E-46:48:45:27:0:101:0	1/1:229:57:56:8:48:85.71%:1.1332E-23:48:43:8:0:48:0	0/1:165:87:85:41:44:51.76%:2.7526E-17:49:50:41:0:44:0	0/1:128:108:105:68:37:35.24%:1.5216E-13:44:41:68:0:37:0	0/0:355:401:381:344:37:9.71%:2.9043E-12:43:40:344:0:37:0	0/1:30:27:27:18:9:33.33%:8.8132E-4:46:40:18:0:9:0
c46425_g1_i4	93	.	A	C	.	PASS	ADP=153;WT=0;HET=2;HOM=4;NC=0	GT:GQ:SDP:DP:RD:AD:FREQ:PVAL:RBQ:ABQ:RDF:RDR:ADF:ADR	1/1:255:157:153:0:153:100%:1.683E-91:0:49:0:0:153:0	1/1:255:62:60:0:60:100%:1.035E-35:0:45:0:0:60:0	0/1:255:106:104:33:71:68.27%:2.4659E-30:48:50:33:0:71:0	1/1:255:128:123:4:118:95.93%:6.9387E-66:36:44:4:0:118:0	0/1:255:474:445:330:115:25.84%:4.9794E-39:43:44:330:0:115:0	1/1:200:36:35:0:35:100%:8.9137E-21:0:45:0:0:35:0
c46425_g1_i4	107	.	C	T	.	PASS	ADP=180;WT=4;HET=2;HOM=0;NC=0	GT:GQ:SDP:DP:RD:AD:FREQ:PVAL:RBQ:ABQ:RDF:RDR:ADF:ADR	0/0:97:182:181:147:34:18.78%:1.052E-11:49:54:147:0:33:1	0/1:45:71:68:54:14:20.59%:2.8994E-5:48:46:54:0:14:0	0/0:73:116:112:94:18:16.07%:1.8168E-6:49:54:93:1:18:0	0/0:125:148:140:125:15:10.71%:2.0545E-5:49:51:125:0:15:0	0/0:355:551:536:457:79:14.74%:7.4201E-26:44:47:457:0:79:0	0/1:36:43:43:32:11:25.58%:2.3512E-4:41:57:32:0:11:0
c46425_g1_i4	108	.	C	T	.	PASS	ADP=177;WT=0;HET=1;HOM=5;NC=0	GT:GQ:SDP:DP:RD:AD:FREQ:PVAL:RBQ:ABQ:RDF:RDR:ADF:ADR	1/1:255:178:176:0:176:100%:2.565E-105:0:50:0:0:176:0	1/1:255:71:66:1:65:98.48%:1.7754E-37:52:47:1:0:65:0	1/1:255:114:113:0:113:100%:1.7491E-67:0:50:0:0:113:0	1/1:255:148:146:0:146:100%:2.6938E-87:0:47:0:0:146:0	0/1:255:567:523:386:137:26.2%:1.9659E-46:42:45:386:0:137:0	1/1:242:43:42:0:42:100%:5.9562E-25:0:46:0:0:42:0
c46425_g1_i4	111	.	C	T	.	PASS	ADP=182;WT=4;HET=2;HOM=0;NC=0	GT:GQ:SDP:DP:RD:AD:FREQ:PVAL:RBQ:ABQ:RDF:RDR:ADF:ADR	0/0:94:182:180:146:34:18.89%:1.041E-11:49:52:146:0:34:0	0/1:45:74:69:55:14:20.29%:2.9344E-5:47:46:55:0:14:0	0/0:69:120:112:93:19:16.96%:8.2901E-7:48:52:92:1:19:0	0/0:135:156:149:133:16:10.74%:9.9758E-6:48:51:133:0:16:0	0/0:350:575:541:459:82:15.16%:7.4537E-27:42:45:459:0:82:0	0/1:36:45:43:32:11:25.58%:2.3512E-4:41:59:32:0:11:0
c46425_g1_i4	114	.	C	T	.	PASS	ADP=188;WT=2;HET=4;HOM=0;NC=0	GT:GQ:SDP:DP:RD:AD:FREQ:PVAL:RBQ:ABQ:RDF:RDR:ADF:ADR	0/0:149:185:185:162:23:12.43%:5.7531E-8:50:53:162:0:23:0	0/1:48:76:73:58:15:20.55%:1.3711E-5:48:43:58:0:15:0	0/1:99:126:120:90:30:25%:1.1713E-10:49:51:90:0:30:0	0/1:152:154:150:105:45:30%:5.7844E-16:49:46:105:0:45:0	0/0:444:580:556:490:66:11.87%:1.7429E-21:44:43:490:0:66:0	0/1:94:47:47:22:25:53.19%:3.621E-10:50:39:22:0:25:0
c46425_g1_i4	116	.	T	C	.	PASS	ADP=191;WT=4;HET=2;HOM=0;NC=0	GT:GQ:SDP:DP:RD:AD:FREQ:PVAL:RBQ:ABQ:RDF:RDR:ADF:ADR	0/0:101:189:186:152:34:18.28%:1.1067E-11:49:52:152:0:34:0	0/1:48:76:73:58:15:20.55%:1.3711E-5:47:43:58:0:15:0	0/0:81:129:127:106:21:16.54%:1.9377E-7:47:52:106:0:21:0	0/0:138:154:151:135:16:10.6%:1.0035E-5:48:49:135:0:16:0	0/0:378:589:564:482:82:14.54%:8.6286E-27:42:48:482:0:82:0	0/1:35:47:47:36:11:23.4%:2.5227E-4:40:59:36:0:11:0
c46425_g1_i4	123	.	T	A	.	PASS	ADP=212;WT=3;HET=2;HOM=1;NC=0	GT:GQ:SDP:DP:RD:AD:FREQ:PVAL:RBQ:ABQ:RDF:RDR:ADF:ADR	0/0:403:220:216:216:0:0%:1E0:54:0:216:0:0:0	0/0:164:90:87:87:0:0%:1E0:49:0:87:0:0:0	0/0:171:143:140:132:8:5.71%:3.5248E-3:50:52:132:0:8:0	0/1:255:178:171:99:72:42.11%:1.4892E-26:50:50:99:0:72:0	0/1:255:635:607:443:164:27.02%:1.2101E-55:46:47:443:0:164:0	1/1:204:58:56:11:45:80.36%:3.2901E-21:54:44:11:0:45:0
c46425_g1_i4	126	.	T	C	.	PASS	ADP=217;WT=3;HET=3;HOM=0;NC=0	GT:GQ:SDP:DP:RD:AD:FREQ:PVAL:RBQ:ABQ:RDF:RDR:ADF:ADR	0/1:160:226:225:176:49:21.78%:9.4268E-17:54:53:176:0:49:0	0/1:61:93:88:69:19:21.59%:6.4243E-7:50:44:69:0:19:0	0/0:83:146:141:116:25:17.73%:9.2792E-9:50:52:116:0:25:0	0/0:153:183:178:158:20:11.24%:5.4206E-7:50:51:158:0:20:0	0/0:403:641:614:523:91:14.82%:1.0994E-29:46:48:523:0:91:0	0/1:38:62:60:48:12:20%:1.3273E-4:44:54:48:0:12:0
c46425_g1_i4	128	.	C	A	.	PASS	ADP=212;WT=3;HET=3;HOM=0;NC=0	GT:GQ:SDP:DP:RD:AD:FREQ:PVAL:RBQ:ABQ:RDF:RDR:ADF:ADR	0/1:146:227:223:178:45:20.18%:2.4021E-15:53:50:178:0:45:0	0/1:65:93:87:67:20:22.99%:2.779E-7:51:43:67:0:20:0	0/0:88:149:140:117:23:16.43%:4.4572E-8:50:49:117:0:23:0	0/0:161:182:176:158:18:10.23%:2.4139E-6:49:52:158:0:18:0	0/0:425:644:591:511:80:13.54%:4.6961E-26:46:46:511:0:80:0	0/1:38:61:60:47:12:20%:1.3121E-4:44:48:47:0:12:0
c46425_g1_i4	129	.	A	C	.	PASS	ADP=219;WT=5;HET=1;HOM=0;NC=0	GT:GQ:SDP:DP:RD:AD:FREQ:PVAL:RBQ:ABQ:RDF:RDR:ADF:ADR	0/0:426:228:227:227:0:0%:1E0:54:0:227:0:0:0	0/0:167:94:90:90:0:0%:1E0:50:0:90:0:0:0	0/0:265:149:142:142:0:0%:1E0:51:0:142:0:0:0	0/0:68:183:179:122:34:18.99%:7.7274E-12:51:50:122:0:34:0	0/0:479:654:618:542:76:12.3%:1.1335E-24:47:44:542:0:76:0	0/1:142:61:59:23:36:61.02%:5.4436E-15:52:41:23:0:35:1
c46425_g1_i4	132	.	G	T	.	PASS	ADP=216;WT=4;HET=2;HOM=0;NC=0	GT:GQ:SDP:DP:RD:AD:FREQ:PVAL:RBQ:ABQ:RDF:RDR:ADF:ADR	0/0:426:233:227:227:0:0%:1E0:55:0:227:0:0:0	0/0:160:95:86:86:0:0%:1E0:50:0:86:0:0:0	0/0:265:151:141:141:0:0%:1E0:51:0:141:0:0:0	0/1:207:184:175:115:60:34.29%:1.8761E-21:50:51:115:0:60:0	0/0:442:659:612:530:82:13.4%:1.1274E-26:47:45:528:2:81:1	0/1:142:61:59:23:36:61.02%:5.4436E-15:53:42:23:0:36:0
c46425_g1_i4	134	.	C	T	.	PASS	ADP=228;WT=3;HET=3;HOM=0;NC=0	GT:GQ:SDP:DP:RD:AD:FREQ:PVAL:RBQ:ABQ:RDF:RDR:ADF:ADR	0/1:163:237:237:187:50:21.1%:4.9247E-17:57:57:187:0:50:0	0/1:68:95:92:71:21:22.83%:1.3155E-7:49:48:71:0:21:0	0/0:76:151:146:118:28:19.18%:8.8999E-10:53:55:118:0:28:0	0/0:165:185:185:165:20:10.81%:5.5444E-7:52:51:165:0:20:0	0/0:367:662:648:537:110:16.98%:4.8474E-36:48:49:536:1:110:0	0/1:38:61:60:48:12:20%:1.3273E-4:46:56:48:0:12:0
c46425_g1_i4	141	.	G	A	.	PASS	ADP=239;WT=4;HET=2;HOM=0;NC=0	GT:GQ:SDP:DP:RD:AD:FREQ:PVAL:RBQ:ABQ:RDF:RDR:ADF:ADR	0/0:490:269:262:262:0:0%:1E0:54:0:262:0:0:0	0/0:171:100:92:92:0:0%:1E0:50:0:90:2:0:0	0/0:278:166:157:156:1:0.64%:5E-1:51:32:156:0:1:0	0/1:239:204:196:127:69:35.2%:1.1363E-24:50:53:127:0:69:0	0/0:523:709:664:583:80:12.05%:6.5445E-26:47:47:581:2:80:0	0/1:155:64:63:24:39:61.9%:2.8393E-16:53:45:24:0:39:0
c46425_g1_i4	144	.	A	G	.	PASS	ADP=249;WT=3;HET=3;HOM=0;NC=0	GT:GQ:SDP:DP:RD:AD:FREQ:PVAL:RBQ:ABQ:RDF:RDR:ADF:ADR	0/1:255:270:268:104:164:61.19%:3.1942E-66:57:53:104:0:162:2	0/1:194:100:94:43:51:54.26%:3.3469E-20:49:51:43:0:51:0	0/1:139:170:167:125:42:25.15%:1.1859E-14:53:50:125:0:42:0	0/0:126:212:205:171:34:16.59%:1.3092E-11:54:51:168:3:32:2	0/0:1315:718:701:701:0:0%:1E0:50:0:699:2:0:0	0/0:37:65:64:52:12:18.75%:1.3842E-4:52:55:52:0:12:0
c46425_g1_i4	149	.	T	A	.	PASS	ADP=247;WT=0;HET=5;HOM=1;NC=0	GT:GQ:SDP:DP:RD:AD:FREQ:PVAL:RBQ:ABQ:RDF:RDR:ADF:ADR	0/1:255:272:267:166:101:37.83%:3.0931E-36:57:56:155:11:101:0	0/1:158:102:101:57:44:43.56%:1.3461E-16:52:49:54:3:44:0	0/1:255:172:168:93:75:44.64%:5.6188E-28:52:56:92:1:75:0	0/1:255:213:207:109:98:47.34%:7.4103E-37:52:50:100:9:98:0	0/1:255:710:678:484:194:28.61%:3.7463E-66:50:49:459:25:194:0	1/1:231:65:64:13:51:79.69%:7.6717E-24:56:48:13:0:51:0
c46425_g1_i4	150	.	T	C	.	PASS	ADP=245;WT=3;HET=2;HOM=1;NC=0	GT:GQ:SDP:DP:RD:AD:FREQ:PVAL:RBQ:ABQ:RDF:RDR:ADF:ADR	0/0:135:273:269:217:52:19.33%:1.4471E-17:56:59:206:11:52:0	0/1:68:102:96:75:21:21.88%:1.3974E-7:52:49:71:4:21:0	0/0:90:172:165:134:30:18.18%:2.1636E-10:51:57:133:1:30:0	0/1:249:213:209:137:72:34.45%:1.2563E-25:53:53:128:9:72:0	0/0:377:708:672:557:115:17.11%:1.1555E-37:49:49:531:26:115:0	1/1:238:66:64:12:52:81.25%:1.2952E-24:56:50:12:0:52:0
c46425_g1_i4	156	.	G	A	.	PASS	ADP=240;WT=5;HET=1;HOM=0;NC=0	GT:GQ:SDP:DP:RD:AD:FREQ:PVAL:RBQ:ABQ:RDF:RDR:ADF:ADR	0/0:127:274:266:213:53:19.92%:6.2347E-18:53:55:190:23:53:0	0/1:72:101:96:74:22:22.92%:6.1288E-8:47:51:64:10:21:1	0/0:113:171:160:137:23:14.37%:5.0889E-8:51:53:132:5:23:0	0/0:385:215:205:205:0:0%:1E0:51:0:193:12:0:0	0/0:1201:699:654:653:1:0.15%:5E-1:46:28:588:65:1:0	0/0:119:66:63:63:0:0%:1E0:48:0:61:2:0:0
c46425_g1_i4	184	.	A	T	.	PASS	ADP=254;WT=5;HET=1;HOM=0;NC=0	GT:GQ:SDP:DP:RD:AD:FREQ:PVAL:RBQ:ABQ:RDF:RDR:ADF:ADR	0/0:154:279:274:226:48:17.52%:3.7179E-16:53:57:174:52:43:5	0/1:68:105:99:78:21:21.21%:1.4568E-7:44:55:50:28:19:2	0/0:99:172:168:139:29:17.26%:4.9648E-10:48:56:101:38:23:6	0/0:212:225:221:200:21:9.5%:2.8967E-7:52:51:155:45:20:1	0/0:425:723:697:586:111:15.93%:3.2914E-36:46:52:398:188:107:4	0/0:42:69:67:55:12:17.91%:1.4234E-4:55:61:48:7:10:2
c46425_g1_i4	192	.	T	A	.	PASS	ADP=252;WT=5;HET=1;HOM=0;NC=0	GT:GQ:SDP:DP:RD:AD:FREQ:PVAL:RBQ:ABQ:RDF:RDR:ADF:ADR	0/0:158:280:273:226:47:17.22%:8.1348E-16:52:54:160:66:33:14	0/1:64:103:99:79:20:20.2%:3.2825E-7:44:56:47:32:17:3	0/0:98:168:164:136:28:17.07%:1.0571E-9:46:53:86:50:20:8	0/0:218:228:225:204:21:9.33%:2.9238E-7:49:51:145:59:17:4	0/0:436:723:689:583:106:15.38%:1.5465E-34:46:52:370:213:96:10	0/0:44:70:65:54:11:16.92%:3.0799E-4:54:57:45:9:9:2
c46425_g1_i4	201	.	A	G	.	PASS	ADP=248;WT=4;HET=2;HOM=0;NC=0	GT:GQ:SDP:DP:RD:AD:FREQ:PVAL:RBQ:ABQ:RDF:RDR:ADF:ADR	0/0:163:273:267:223:44:16.48%:8.241E-15:50:50:147:76:27:17	0/1:64:104:98:78:20:20.41%:3.2429E-7:44:51:42:36:15:5	0/0:106:164:158:134:24:15.19%:2.3176E-8:47:52:85:49:16:8	0/1:178:227:223:169:54:24.22%:1.4324E-18:51:42:125:44:25:29	0/0:1221:716:676:674:2:0.3%:2.4981E-1:47:30:437:237:1:1	0/0:130:70:69:69:0:0%:1E0:52:0:51:18:0:0
c46425_g1_i4	207	.	T	A	.	PASS	ADP=247;WT=0;HET=4;HOM=2;NC=0	GT:GQ:SDP:DP:RD:AD:FREQ:PVAL:RBQ:ABQ:RDF:RDR:ADF:ADR	0/1:255:271:267:168:99:37.08%:2.0814E-35:47:54:98:70:71:28	0/1:138:101:95:56:39:41.05%:1.2948E-14:41:53:30:26:26:13	0/1:246:160:155:87:68:43.87%:2.4884E-25:45:53:50:37:49:19	1/1:255:228:222:43:179:80.63%:4.1408E-83:43:49:20:23:123:56	0/1:255:711:678:490:188:27.73%:6.996E-64:45:51:267:223:147:41	1/1:228:67:65:14:51:78.46%:1.3088E-23:39:55:7:7:41:10
c46425_g1_i4	210	.	T	C	.	PASS	ADP=249;WT=4;HET=2;HOM=0;NC=0	GT:GQ:SDP:DP:RD:AD:FREQ:PVAL:RBQ:ABQ:RDF:RDR:ADF:ADR	0/0:164:271:265:222:43:16.23%:1.7793E-14:50:50:140:82:26:17	0/0:56:100:98:80:18:18.37%:1.6166E-6:44:56:43:37:14:4	0/0:112:160:152:131:21:13.82%:2.2719E-7:47:60:81:50:16:5	0/1:172:230:224:153:52:23.21%:5.4266E-18:47:56:94:59:40:12	0/0:460:711:691:590:101:14.62%:7.6347E-33:46:52:333:257:82:19	0/1:195:68:65:13:44:67.69%:3.065E-20:41:54:6:7:37:7
c46425_g1_i4	225	.	T	C	.	PASS	ADP=242;WT=1;HET=5;HOM=0;NC=0	GT:GQ:SDP:DP:RD:AD:FREQ:PVAL:RBQ:ABQ:RDF:RDR:ADF:ADR	0/1:186:260:257:199:57:22.18%:2.0686E-19:49:57:124:75:43:14	0/1:68:99:95:74:21:22.11%:1.3772E-7:48:51:43:31:13:8	0/1:153:149:143:98:45:31.47%:4.6037E-16:48:51:63:35:34:11	0/1:255:227:220:138:82:37.27%:1.8073E-29:44:54:75:63:65:17	0/0:494:702:672:583:88:13.1%:1.5243E-28:46:48:333:250:61:27	0/1:191:68:67:21:46:68.66%:6.6438E-20:46:54:13:8:36:10
c46425_g1_i4	228	.	T	A	.	PASS	ADP=242;WT=1;HET=5;HOM=0;NC=0	GT:GQ:SDP:DP:RD:AD:FREQ:PVAL:RBQ:ABQ:RDF:RDR:ADF:ADR	0/1:176:260:253:199:54:21.34%:2.3321E-18:49:57:120:79:40:14	0/1:75:100:97:74:23:23.71%:2.7151E-8:48:49:45:29:13:10	0/1:134:149:140:100:40:28.57%:3.4985E-14:50:53:63:37:29:11	0/1:255:226:218:139:79:36.24%:2.787E-28:44:54:78:61:61:18	0/0:511:702:683:595:88:12.88%:1.6144E-28:46:48:325:270:57:31	0/1:193:68:66:20:46:69.7%:4.8474E-20:49:56:12:8:37:9
c46425_g1_i4	231	.	T	C	.	PASS	ADP=244;WT=1;HET=5;HOM=0;NC=0	GT:GQ:SDP:DP:RD:AD:FREQ:PVAL:RBQ:ABQ:RDF:RDR:ADF:ADR	0/1:179:260:256:201:55:21.48%:1.0723E-18:48:56:122:79:42:13	0/1:75:100:97:74:23:23.71%:2.7151E-8:47:50:43:31:14:9	0/1:152:148:147:102:45:30.61%:5.262E-16:48:51:65:37:33:12	0/1:255:224:223:141:82:36.77%:2.1135E-29:45:54:78:63:64:18	0/0:495:701:676:587:89:13.17%:7.2645E-29:45:49:320:267:59:30	0/1:191:68:67:21:46:68.66%:6.6438E-20:45:54:12:9:37:9
c46425_g1_i4	243	.	C	T	.	PASS	ADP=229;WT=0;HET=5;HOM=1;NC=0	GT:GQ:SDP:DP:RD:AD:FREQ:PVAL:RBQ:ABQ:RDF:RDR:ADF:ADR	0/1:255:225:221:144:77:34.84%:2.0803E-27:48:54:86:58:54:23	0/1:131:94:92:54:37:40.22%:7.1223E-14:48:52:30:24:24:13	0/1:197:134:130:75:55:42.31%:1.85E-20:47:50:43:32:33:22	0/1:255:216:209:118:91:43.54%:1.2724E-33:45:50:60:58:60:31	0/1:255:683:666:499:167:25.08%:3.5101E-56:45:47:228:271:90:77	1/1:203:62:60:14:46:76.67%:4.7198E-21:41:52:7:7:30:16
c46425_g1_i4	252	.	C	T	.	PASS	ADP=215;WT=1;HET=5;HOM=0;NC=0	GT:GQ:SDP:DP:RD:AD:FREQ:PVAL:RBQ:ABQ:RDF:RDR:ADF:ADR	0/1:136:214:210:168:42:20%:2.3272E-14:48:57:91:77:32:10	0/1:73:88:83:61:22:26.51%:4.7918E-8:48:45:35:26:13:9	0/1:117:131:128:93:35:27.34%:1.9615E-12:46:49:44:49:24:11	0/1:235:204:197:129:68:34.52%:3.0055E-24:45:47:61:68:46:22	0/0:485:655:618:543:75:12.14%:2.4235E-24:43:44:207:336:39:36	0/1:156:60:57:19:38:66.67%:2.4696E-16:42:49:9:10:22:16
c46425_g1_i4	253	.	C	A	.	PASS	ADP=218;WT=0;HET=5;HOM=1;NC=0	GT:GQ:SDP:DP:RD:AD:FREQ:PVAL:RBQ:ABQ:RDF:RDR:ADF:ADR	0/1:244:214:210:139:71:33.81%:3.2937E-25:47:53:75:64:46:25	0/1:124:88:86:51:35:40.7%:3.6681E-13:48:48:30:21:18:17	0/1:189:132:126:73:53:42.06%:1.0234E-19:42:52:33:40:33:20	0/1:255:201:192:109:83:43.23%:1.121E-30:45:49:54:55:51:32	0/1:255:653:637:479:158:24.8%:3.9503E-53:42:46:179:300:70:88	1/1:203:60:60:14:46:76.67%:4.7198E-21:39:49:7:7:25:21
c46425_g1_i4	254	.	G	A	.	PASS	ADP=213;WT=0;HET=5;HOM=1;NC=0	GT:GQ:SDP:DP:RD:AD:FREQ:PVAL:RBQ:ABQ:RDF:RDR:ADF:ADR	0/1:249:210:205:132:72:35.12%:1.004E-25:46:54:69:63:46:26	0/1:129:85:83:47:36:43.37%:1.0957E-13:47:48:27:20:17:19	0/1:198:129:125:70:55:44%:1.2601E-20:43:51:30:40:33:22	0/1:255:198:196:109:87:44.39%:2.6231E-32:44:48:54:55:53:34	0/1:255:640:611:453:158:25.86%:2.2828E-53:42:45:169:284:68:90	1/1:203:60:60:14:46:76.67%:4.7198E-21:38:49:6:8:25:21
c46425_g1_i4	336	.	G	A	.	PASS	ADP=89;WT=2;HET=4;HOM=0;NC=0	GT:GQ:SDP:DP:RD:AD:FREQ:PVAL:RBQ:ABQ:RDF:RDR:ADF:ADR	0/1:113:84:79:47:32:40.51%:4.4277E-12:42:45:14:33:14:18	0/1:56:42:40:24:16:40%:2.3315E-6:41:39:6:18:2:14	0/1:82:55:53:30:23:43.4%:5.5473E-9:35:38:4:26:4:19	0/0:59:91:88:74:14:15.91%:3.4842E-5:42:41:30:44:3:11	0/1:255:279:259:173:86:33.2%:2.612E-30:39:40:34:139:19:67	0/0:36:23:20:20:0:0%:1E0:44:0:6:14:0:0
c46425_g1_i4	353	.	C	G	.	PASS	ADP=79;WT=5;HET=1;HOM=0;NC=0	GT:GQ:SDP:DP:RD:AD:FREQ:PVAL:RBQ:ABQ:RDF:RDR:ADF:ADR	0/0:46:76:73:60:13:17.81%:6.7998E-5:42:45:20:40:6:7	0/0:29:35:32:28:4:12.5%:5.6596E-2:40:32:7:21:0:4	0/1:47:46:44:30:14:31.82%:1.7873E-5:37:39:4:26:5:9	0/0:86:85:82:75:7:8.54%:6.837E-3:42:40:31:44:1:6	0/0:162:238:228:196:32:14.04%:7.2299E-11:40:38:47:149:3:29	0/0:29:16:16:16:0:0%:1E0:40:0:4:12:0:0
c46425_g1_i4	357	.	C	A	.	PASS	ADP=76;WT=4;HET=2;HOM=0;NC=0	GT:GQ:SDP:DP:RD:AD:FREQ:PVAL:RBQ:ABQ:RDF:RDR:ADF:ADR	0/0:46:72:68:57:11:16.18%:3.1486E-4:43:44:18:39:6:5	0/0:29:32:31:27:4:12.9%:5.6405E-2:39:36:4:23:1:3	0/0:53:46:44:41:3:6.82%:1.2069E-1:38:36:9:32:0:3	0/1:109:83:80:49:31:38.75%:1.2414E-11:40:47:16:33:15:16	0/0:130:234:223:184:38:17.04%:6.4376E-13:40:41:34:150:17:21	0/1:34:15:15:6:9:60%:3.4983E-4:40:40:1:5:2:7
c46425_g1_i4	360	.	C	A	.	PASS	ADP=73;WT=1;HET=5;HOM=0;NC=0	GT:GQ:SDP:DP:RD:AD:FREQ:PVAL:RBQ:ABQ:RDF:RDR:ADF:ADR	0/1:82:70:68:44:24:35.29%:5.0344E-9:42:45:12:32:14:10	0/0:16:28:27:21:6:22.22%:1.1461E-2:41:40:5:16:1:5	0/1:59:45:43:26:17:39.53%:1.0581E-6:37:38:4:22:4:13	0/1:149:82:81:40:40:49.38%:1.2446E-15:39:46:12:28:17:23	0/1:214:214:206:143:63:30.58%:3.9372E-22:41:39:31:112:18:45	0/1:34:15:15:6:9:60%:3.4983E-4:40:40:1:5:2:7
c46425_g1_i4	366	.	T	C,A	.	PASS	ADP=72;WT=3;HET=3;HOM=0;NC=0	GT:GQ:SDP:DP:RD:AD:FREQ:PVAL:RBQ:ABQ:RDF:RDR:ADF:ADR	0/0:23:68:66:41:13:19.7%:5.3813E-5:42:53:12:29:8:5	0/0:21:28:27:21:4:14.81%:5.4928E-2:42:44:4:17:1:3	0/1:40:44:42:27:12:28.57%:9.0046E-5:37:45:4:23:5:7	0/2:123:84:82:40:34:41.46%:4.034E-13:40:48:13:27:17:17	0/0:166:211:206:181:25:12.14%:1.3734E-8:41:39:46:135:3:22	0/2:30:15:14:6:8:57.14%:9.6618E-4:40:40:1:5:2:6
c46425_g1_i4	372	.	A	C	.	PASS	ADP=70;WT=2;HET=4;HOM=0;NC=0	GT:GQ:SDP:DP:RD:AD:FREQ:PVAL:RBQ:ABQ:RDF:RDR:ADF:ADR	0/1:87:66:66:41:25:37.88%:1.7848E-9:37:46:6:35:14:11	0/0:14:27:25:19:6:24%:1.1145E-2:39:41:4:15:1:5	0/1:52:42:39:24:15:38.46%:5.7558E-6:37:45:4:20:5:10	0/1:158:84:81:39:42:51.85%:1.5461E-16:39:47:9:30:19:23	0/0:160:206:198:174:24:12.12%:2.8398E-8:42:39:45:129:3:21	0/1:34:15:15:6:9:60%:3.4983E-4:33:40:0:6:2:7
c46425_g1_i4	375	.	G	A	.	PASS	ADP=65;WT=0;HET=1;HOM=5;NC=0	GT:GQ:SDP:DP:RD:AD:FREQ:PVAL:RBQ:ABQ:RDF:RDR:ADF:ADR	1/1:255:62:61:1:60:98.36%:1.6176E-34:32:43:0:1:19:41	1/1:117:21:21:0:21:100%:1.8578E-12:0:41:0:0:5:16	1/1:200:38:35:0:35:100%:8.9137E-21:0:40:0:0:9:26	1/1:255:81:78:0:78:100%:1.7165E-46:0:43:0:0:27:51	0/1:182:191:182:128:54:29.67%:5.4055E-19:40:43:25:103:17:37	1/1:76:14:14:0:14:100%:2.4927E-8:0:38:0:0:2:12
c46425_g1_i4	387	.	A	G	.	PASS	ADP=47;WT=3;HET=3;HOM=0;NC=0	GT:GQ:SDP:DP:RD:AD:FREQ:PVAL:RBQ:ABQ:RDF:RDR:ADF:ADR	0/1:93:42:41:17:24:58.54%:4.6506E-10:55:37:11:6:4:20	0/1:31:13:12:4:8:66.67%:6.7304E-4:45:44:2:2:2:6	0/0:21:27:25:21:4:16%:5.4928E-2:46:36:8:13:0:4	0/1:84:63:62:38:24:38.71%:3.7283E-9:46:40:17:21:8:16	0/0:253:137:136:136:0:0%:1E0:41:0:35:101:0:0	0/0:3:11:11:6:5:45.45%:1.7544E-2:34:33:1:5:0:5
c46425_g1_i4	390	.	A	T	.	PASS	ADP=40;WT=0;HET=2;HOM=3;NC=1	GT:GQ:SDP:DP:RD:AD:FREQ:PVAL:RBQ:ABQ:RDF:RDR:ADF:ADR	1/1:224:41:39:0:39:100%:3.6742E-23:0:46:0:0:16:23	1/1:64:13:12:0:12:100%:3.698E-7:0:44:0:0:4:8	1/1:135:24:24:0:24:100%:3.101E-14:0:42:0:0:6:18	0/1:158:55:55:17:38:69.09%:1.3762E-16:53:39:12:5:10:28	0/1:108:109:106:74:32:30.19%:1.4707E-11:40:48:15:59:16:16	./.:.:7
c46425_g1_i4	399	.	T	C	.	PASS	ADP=32;WT=1;HET=4;HOM=0;NC=1	GT:GQ:SDP:DP:RD:AD:FREQ:PVAL:RBQ:ABQ:RDF:RDR:ADF:ADR	0/1:66:33:29:7:16:55.17%:2.4726E-7:56:40:4:3:3:13	0/1:28:10:10:3:7:70%:1.548E-3:48:40:2:1:2:5	0/1:35:16:13:0:7:53.85%:2.9138E-4:0:41:0:0:2:5	0/1:60:42:41:23:17:41.46%:8.743E-7:48:36:11:12:5:12	0/0:115:99:96:90:6:6.25%:1.4417E-2:43:38:29:61:1:5	./.:.:7
c46425_g1_i4	402	.	T	C	.	PASS	ADP=32;WT=1;HET=3;HOM=1;NC=1	GT:GQ:SDP:DP:RD:AD:FREQ:PVAL:RBQ:ABQ:RDF:RDR:ADF:ADR	0/1:93:31:30:8:22:73.33%:4.1351E-10:53:46:4:4:8:14	0/1:28:10:10:3:7:70%:1.548E-3:46:41:2:1:2:5	1/1:64:13:12:0:12:100%:3.698E-7:0:47:0:0:5:7	0/1:68:42:42:23:19:45.24%:1.3525E-7:44:41:11:12:6:13	0/0:115:99:96:90:6:6.25%:1.4417E-2:40:41:24:66:1:5	./.:.:7
c46425_g1_i4	411	.	G	C	.	PASS	ADP=27;WT=4;HET=1;HOM=0;NC=1	GT:GQ:SDP:DP:RD:AD:FREQ:PVAL:RBQ:ABQ:RDF:RDR:ADF:ADR	0/0:11:29:26:17:6:23.08%:1.0777E-2:41:52:4:13:3:3	0/0:3:9:8:5:3:37.5%:1E-1:41:48:1:4:2:1	0/0:3:13:12:7:5:41.67%:1.8634E-2:40:56:2:5:3:2	0/0:34:37:36:32:4:11.11%:5.7257E-2:45:36:16:16:0:4	0/1:55:78:76:59:17:22.37%:2.7894E-6:38:52:11:48:14:3	./.:.:7
c46425_g1_i4	423	.	A	T	.	PASS	ADP=26;WT=0;HET=2;HOM=3;NC=1	GT:GQ:SDP:DP:RD:AD:FREQ:PVAL:RBQ:ABQ:RDF:RDR:ADF:ADR	1/1:123:27:27:0:22:81.48%:4.7526E-13:0:45:0:0:6:16	1/1:46:9:9:0:9:100%:2.0568E-5:0:42:0:0:4:5	0/1:29:11:11:0:6:54.55%:1.0823E-3:0:40:0:0:1:5	1/1:200:35:35:0:35:100%:8.9137E-21:0:46:0:0:14:21	0/1:52:70:69:52:16:23.19%:5.6213E-6:38:56:9:43:13:3	./.:.:6
c46425_g1_i4	444	.	C	A	.	PASS	ADP=20;WT=1;HET=2;HOM=1;NC=2	GT:GQ:SDP:DP:RD:AD:FREQ:PVAL:RBQ:ABQ:RDF:RDR:ADF:ADR	1/1:71:18:17:2:15:88.24%:7.3277E-8:54:48:1:1:6:9	./.:.:6	0/0:3:8:8:5:3:37.5%:1E-1:56:48:3:2:2:1	0/1:75:30:29:1:15:51.72%:2.8282E-8:68:42:1:0:3:12	0/1:46:57:56:42:14:25%:2.416E-5:37:50:13:29:10:4	./.:.:5
c46425_g1_i4	456	.	A	G	.	PASS	ADP=18;WT=0;HET=2;HOM=2;NC=2	GT:GQ:SDP:DP:RD:AD:FREQ:PVAL:RBQ:ABQ:RDF:RDR:ADF:ADR	1/1:99:19:18:0:18:100%:1.1019E-10:0:46:0:0:6:12	./.:.:6	1/1:41:8:8:0:8:100%:7.77E-5:0:53:0:0:5:3	0/1:65:30:29:12:17:58.62%:2.627E-7:47:42:6:6:4:13	0/1:50:47:47:32:15:31.91%:8.0864E-6:41:50:11:21:9:6	./.:.:4
c46425_g1_i4	513	.	T	G	.	PASS	ADP=10;WT=1;HET=1;HOM=0;NC=4	GT:GQ:SDP:DP:RD:AD:FREQ:PVAL:RBQ:ABQ:RDF:RDR:ADF:ADR	./.:.:6	./.:.:3	./.:.:4	0/0:21:15:15:14:1:6.67%:5E-1:36:26:1:13:1:0	0/1:37:30:30:19:11:36.67%:1.594E-4:54:35:14:5:4:7	./.:.:2
c46425_g1_i4	558	.	T	C	.	PASS	ADP=8;WT=0;HET=1;HOM=0;NC=5	GT:GQ:SDP:DP:RD:AD:FREQ:PVAL:RBQ:ABQ:RDF:RDR:ADF:ADR	./.:.:4	./.:.:4	./.:.:2	./.:.:7	0/1:33:31:30:20:10:33.33%:3.9851E-4:55:36:17:3:5:5	./.:.:2
c46425_g1_i4	606	.	T	C	.	PASS	ADP=12;WT=1;HET=2;HOM=1;NC=2	GT:GQ:SDP:DP:RD:AD:FREQ:PVAL:RBQ:ABQ:RDF:RDR:ADF:ADR	0/1:27:11:11:4:7:63.64%:1.935E-3:45:51:4:0:7:0	1/1:34:11:10:2:8:80%:3.5723E-4:52:40:2:0:8:0	./.:.:4	0/0:11:10:10:9:1:10%:5E-1:55:36:8:1:1:0	0/1:45:34:34:21:13:38.24%:2.9583E-5:45:44:16:5:12:1	./.:.:7
c46425_g1_i4	615	.	T	G	.	PASS	ADP=12;WT=1;HET=1;HOM=2;NC=2	GT:GQ:SDP:DP:RD:AD:FREQ:PVAL:RBQ:ABQ:RDF:RDR:ADF:ADR	1/1:52:11:10:0:10:100%:5.4125E-6:0:50:0:0:10:0	1/1:58:12:11:0:11:100%:1.4176E-6:0:42:0:0:10:1	./.:.:4	0/0:1:10:10:5:5:50%:1.6254E-2:54:50:4:1:5:0	0/1:42:32:30:18:12:40%:6.1809E-5:43:50:14:4:11:1	./.:.:7
c46425_g1_i4	618	.	A	C,T	.	PASS	ADP=12;WT=2;HET=1;HOM=1;NC=2	GT:GQ:SDP:DP:RD:AD:FREQ:PVAL:RBQ:ABQ:RDF:RDR:ADF:ADR	0/0:1:12:11:4:4:36.36%:3.8462E-2:61:45:4:0:4:0	0/1:23:12:12:3:6:50%:4.5249E-3:36:42:3:0:6:0	./.:.:4	2/2:52:10:10:0:10:100%:5.4125E-6:0:53:0:0:9:1	0/0:22:32:29:24:5:17.24%:2.5917E-2:44:56:19:5:5:0	./.:.:7
c46425_g1_i4	694	.	T	A	.	PASS	ADP=18;WT=3;HET=2;HOM=0;NC=1	GT:GQ:SDP:DP:RD:AD:FREQ:PVAL:RBQ:ABQ:RDF:RDR:ADF:ADR	0/0:11:17:17:13:4:23.53%:5.132E-2:62:72:13:0:4:0	0/1:24:18:18:11:7:38.89%:3.8123E-3:59:49:10:1:6:1	./.:.:5	0/0:6:14:14:10:4:28.57%:4.8889E-2:59:63:10:0:4:0	0/1:32:46:46:36:10:21.74%:5.6532E-4:55:46:31:5:7:3	0/0:1:8:8:4:4:50%:3.8462E-2:61:69:4:0:4:0
c46425_g1_i4	725	.	C	T	.	PASS	ADP=17;WT=4;HET=1;HOM=0;NC=1	GT:GQ:SDP:DP:RD:AD:FREQ:PVAL:RBQ:ABQ:RDF:RDR:ADF:ADR	0/0:32:18:18:18:0:0%:1E0:64:0:16:2:0:0	0/0:33:17:17:17:0:0%:1E0:58:0:16:1:0:0	./.:.:4	0/0:22:11:11:11:0:0%:1E0:64:0:9:2:0:0	0/1:96:45:44:19:25:56.82%:2.3358E-10:58:61:14:5:21:4	0/0:14:8:8:8:0:0%:1E0:60:0:7:1:0:0
c46425_g1_i4	747	.	G	A	.	PASS	ADP=15;WT=2;HET=2;HOM=0;NC=2	GT:GQ:SDP:DP:RD:AD:FREQ:PVAL:RBQ:ABQ:RDF:RDR:ADF:ADR	0/0:9:14:14:11:3:21.43%:1.1111E-1:56:60:7:4:2:1	0/1:29:16:16:8:8:50%:1.2236E-3:61:57:7:1:6:2	./.:.:3	0/0:11:10:10:9:1:10%:5E-1:53:36:6:3:0:1	0/1:32:45:43:33:10:23.26%:5.4148E-4:55:51:24:9:5:5	./.:.:4
c46425_g1_i4	750	.	A	G	.	PASS	ADP=14;WT=2;HET=2;HOM=0;NC=2	GT:GQ:SDP:DP:RD:AD:FREQ:PVAL:RBQ:ABQ:RDF:RDR:ADF:ADR	0/0:9:14:14:11:3:21.43%:1.1111E-1:49:60:5:6:2:1	0/1:29:16:16:8:8:50%:1.2236E-3:40:54:2:6:6:2	./.:.:2	0/0:11:9:9:8:1:11.11%:5E-1:56:36:5:3:0:1	0/1:32:45:45:35:10:22.22%:5.5766E-4:54:53:25:10:5:5	./.:.:3
c46425_g1_i4	774	.	G	T	.	PASS	ADP=15;WT=3;HET=1;HOM=0;NC=2	GT:GQ:SDP:DP:RD:AD:FREQ:PVAL:RBQ:ABQ:RDF:RDR:ADF:ADR	0/0:11:15:15:12:3:20%:1.1207E-1:45:58:4:8:2:1	0/1:25:15:15:8:7:46.67%:3.1609E-3:42:49:2:6:4:3	./.:.:3	0/0:11:10:9:8:1:11.11%:5E-1:50:36:6:2:0:1	0/0:85:46:46:46:0:0%:1E0:49:0:27:19:0:0	./.:.:5
c46425_g1_i4	787	.	A	G	.	PASS	ADP=13;WT=3;HET=1;HOM=0;NC=2	GT:GQ:SDP:DP:RD:AD:FREQ:PVAL:RBQ:ABQ:RDF:RDR:ADF:ADR	0/0:25:13:13:13:0:0%:1E0:52:0:6:7:0:0	0/0:25:15:14:14:0:0%:1E0:44:0:5:9:0:0	./.:.:3	0/0:18:9:9:9:0:0%:1E0:52:0:5:4:0:0	0/1:29:38:37:28:9:24.32%:1.1256E-3:54:58:18:10:6:3	./.:.:4
c46425_g1_i4	832	.	C	G	.	PASS	ADP=8;WT=1;HET=1;HOM=0;NC=4	GT:GQ:SDP:DP:RD:AD:FREQ:PVAL:RBQ:ABQ:RDF:RDR:ADF:ADR	./.:.:7	0/0:11:9:9:8:1:11.11%:5E-1:41:36:2:6:0:1	./.:.:3	./.:.:7	0/1:30:25:25:16:9:36%:8.1542E-4:46:42:7:9:2:7	./.:.:1
c46425_g1_i4	834	.	G	A	.	PASS	ADP=8;WT=1;HET=1;HOM=0;NC=4	GT:GQ:SDP:DP:RD:AD:FREQ:PVAL:RBQ:ABQ:RDF:RDR:ADF:ADR	./.:.:7	0/0:1:9:8:4:4:50%:3.8462E-2:42:42:1:3:1:3	./.:.:2	./.:.:7	0/1:30:25:25:16:9:36%:8.1542E-4:44:44:7:9:2:7	./.:.:1
c46425_g1_i4	848	.	T	A	.	PASS	ADP=5;WT=0;HET=1;HOM=0;NC=5	GT:GQ:SDP:DP:RD:AD:FREQ:PVAL:RBQ:ABQ:RDF:RDR:ADF:ADR	./.:.:4	./.:.:7	./.:.:2	./.:.:6	0/1:25:16:14:7:7:50%:2.8986E-3:52:31:4:3:2:5	./.:.:1
c39959_g1_i1	130	.	T	C	.	PASS	ADP=414;WT=4;HET=2;HOM=0;NC=0	GT:GQ:SDP:DP:RD:AD:FREQ:PVAL:RBQ:ABQ:RDF:RDR:ADF:ADR	0/0:954:558:522:521:1:0.19%:5E-1:37:21:521:0:1:0	0/1:255:458:430:202:228:53.02%:1.5562E-87:36:36:202:0:228:0	0/1:255:685:643:307:336:52.26%:3.7709E-128:36:35:307:0:336:0	0/0:606:340:323:323:0:0%:1E0:36:0:323:0:0:0	0/0:422:249:226:226:0:0%:1E0:36:0:226:0:0:0	0/0:619:360:342:341:1:0.29%:5E-1:37:21:341:0:1:0
c39959_g1_i1	179	.	T	C	.	PASS	ADP=839;WT=2;HET=2;HOM=2;NC=0	GT:GQ:SDP:DP:RD:AD:FREQ:PVAL:RBQ:ABQ:RDF:RDR:ADF:ADR	0/0:2016:1123:1075:1075:0:0%:1E0:41:0:1073:2:0:0	0/1:255:873:834:399:435:52.16%:1.2394E-165:43:47:397:2:434:1	0/1:255:1252:1175:555:619:52.68%:1.503E-233:36:38:553:2:618:1	0/0:1362:763:739:738:1:0.14%:5E-1:47:25:737:1:1:0	1/1:255:507:477:0:476:99.79%:1.0161E-285:0:45:0:0:475:1	1/1:255:769:734:2:732:99.73%:0E0:52:46:2:0:729:3
c39959_g1_i1	260	.	C	A	.	PASS	ADP=830;WT=2;HET=2;HOM=2;NC=0	GT:GQ:SDP:DP:RD:AD:FREQ:PVAL:RBQ:ABQ:RDF:RDR:ADF:ADR	0/0:1843:1037:983:983:0:0%:1E0:40:0:915:68:0:0	0/1:255:884:821:416:405:49.33%:6.8801E-152:45:44:347:69:319:86	0/1:255:1040:934:490:444:47.54%:7.1655E-165:35:36:468:22:404:40	0/0:1555:855:829:829:0:0%:1E0:49:0:713:116:0:0	1/1:255:702:649:0:648:99.85%:0E0:0:51:0:0:520:128	1/1:255:852:766:5:760:99.22%:0E0:44:47:5:0:638:122
c39959_g1_i1	314	.	A	C	.	PASS	ADP=682;WT=4;HET=0;HOM=2;NC=0	GT:GQ:SDP:DP:RD:AD:FREQ:PVAL:RBQ:ABQ:RDF:RDR:ADF:ADR	0/0:962:533:513:513:0:0%:1E0:42:0:435:78:0:0	0/0:1273:700:680:680:0:0%:1E0:39:0:359:321:0:0	0/0:1172:654:625:625:0:0%:1E0:41:0:483:142:0:0	0/0:1296:729:691:691:0:0%:1E0:37:0:318:373:0:0	1/1:255:839:814:0:814:100%:0E0:0:42:0:0:458:356	1/1:255:797:773:2:771:99.74%:0E0:36:40:0:2:455:316
c39959_g1_i1	328	.	G	A	.	PASS	ADP=695;WT=4;HET=0;HOM=2;NC=0	GT:GQ:SDP:DP:RD:AD:FREQ:PVAL:RBQ:ABQ:RDF:RDR:ADF:ADR	0/0:1272:709:692:691:1:0.14%:5E-1:42:36:582:109:1:0	0/0:1142:637:610:610:0:0%:1E0:39:0:378:232:0:0	0/0:1431:799:763:763:0:0%:1E0:41:0:596:167:0:0	0/0:1168:652:624:624:0:0%:1E0:38:0:341:283:0:0	1/1:255:787:769:1:768:99.87%:0E0:64:42:1:0:446:322	1/1:255:740:713:1:712:99.86%:0E0:36:41:0:1:452:260
c39959_g1_i1	340	.	C	T	.	PASS	ADP=725;WT=4;HET=0;HOM=2;NC=0	GT:GQ:SDP:DP:RD:AD:FREQ:PVAL:RBQ:ABQ:RDF:RDR:ADF:ADR	0/0:1675:910:893:893:0:0%:1E0:43:0:765:128:0:0	0/0:1097:607:585:585:0:0%:1E0:41:0:486:99:0:0	0/0:1889:1051:1021:1020:1:0.1%:7.5012E-1:41:36:824:196:1:0	0/0:1090:601:581:581:0:0%:1E0:38:0:407:174:0:0	1/1:255:721:682:1:680:99.71%:0E0:29:42:0:1:453:227	1/1:255:630:592:5:587:99.16%:0E0:31:42:1:4:460:127
c39959_g1_i1	348	.	C	T	.	PASS	ADP=740;WT=2;HET=2;HOM=2;NC=0	GT:GQ:SDP:DP:RD:AD:FREQ:PVAL:RBQ:ABQ:RDF:RDR:ADF:ADR	1/1:255:931:900:0:900:100%:0E0:0:43:0:0:769:131	0/1:255:625:594:322:272:45.79%:2.4566E-100:42:42:268:54:220:52	0/1:255:1086:1045:504:541:51.77%:7.8011E-203:41:41:401:103:441:100	1/1:255:560:524:0:524:100%:1.3456E-314:0:40:0:0:406:118	0/0:1378:764:735:735:0:0%:1E0:42:0:504:231:0:0	0/0:1206:666:644:644:0:0%:1E0:43:0:520:124:0:0
c39959_g1_i1	483	.	G	C	.	PASS	ADP=935;WT=2;HET=2;HOM=2;NC=0	GT:GQ:SDP:DP:RD:AD:FREQ:PVAL:RBQ:ABQ:RDF:RDR:ADF:ADR	1/1:255:973:918:0:916:99.89%:0E0:0:40:0:0:741:175	0/1:255:975:922:466:456:49.46%:4.7204E-171:44:43:321:145:331:125	0/1:255:1002:931:460:470:50.48%:2.5504E-177:39:40:371:89:376:94	1/1:255:971:917:0:917:100%:0E0:0:44:0:0:680:237	0/0:1783:1012:951:951:0:0%:1E0:43:0:696:255:0:0	0/0:1796:1028:972:970:1:0.1%:5E-1:42:36:717:253:0:1
c39959_g1_i1	699	.	T	G	.	PASS	ADP=622;WT=5;HET=0;HOM=1;NC=0	GT:GQ:SDP:DP:RD:AD:FREQ:PVAL:RBQ:ABQ:RDF:RDR:ADF:ADR	0/0:1612:899:873:872:1:0.11%:5E-1:50:72:695:177:1:0	0/0:1187:659:633:633:0:0%:1E0:48:0:473:160:0:0	0/0:1460:811:780:780:0:0%:1E0:50:0:563:217:0:0	0/0:1000:550:533:533:0:0%:1E0:48:0:378:155:0:0	1/1:255:341:323:0:323:100%:1.0914E-193:0:49:0:0:249:74	0/0:1116:610:595:595:0:0%:1E0:50:0:422:173:0:0
c39959_g1_i1	774	.	C	G	.	PASS	ADP=411;WT=5;HET=0;HOM=1;NC=0	GT:GQ:SDP:DP:RD:AD:FREQ:PVAL:RBQ:ABQ:RDF:RDR:ADF:ADR	0/0:1056:582:564:564:0:0%:1E0:42:0:193:371:0:0	0/0:861:471:459:459:0:0%:1E0:42:0:136:323:0:0	0/0:940:527:514:513:1:0.19%:5E-1:40:21:138:375:0:1	0/0:655:360:350:350:0:0%:1E0:41:0:110:240:0:0	1/1:255:233:227:0:227:100%:5.7439E-136:0:41:0:0:80:147	0/0:658:364:352:352:0:0%:1E0:42:0:120:232:0:0
c39959_g1_i1	816	.	T	G	.	PASS	ADP=283;WT=2;HET=2;HOM=2;NC=0	GT:GQ:SDP:DP:RD:AD:FREQ:PVAL:RBQ:ABQ:RDF:RDR:ADF:ADR	1/1:255:353:333:1:332:99.7%:3.5296E-197:21:38:0:1:37:295	0/1:255:353:338:176:162:47.93%:1.0885E-60:37:37:14:162:16:146	0/1:255:356:341:152:189:55.43%:1.1654E-73:36:37:8:144:18:171	1/1:255:249:241:1:240:99.59%:5.3354E-142:36:38:0:1:26:214	0/0:396:218:213:211:0:0%:1E0:37:0:32:179:0:0	0/0:422:251:236:235:1:0.42%:5E-1:37:36:20:215:0:1
c39959_g1_i1	909	.	C	T	.	PASS	ADP=53;WT=2;HET=2;HOM=2;NC=0	GT:GQ:SDP:DP:RD:AD:FREQ:PVAL:RBQ:ABQ:RDF:RDR:ADF:ADR	0/0:104:56:55:55:0:0%:1E0:43:0:25:30:0:0	0/1:100:66:66:38:28:42.42%:9.5854E-11:39:37:12:26:6:22	0/1:82:73:69:45:24:34.78%:5.2598E-9:40:41:12:33:9:15	0/0:96:57:52:52:0:0%:1E0:36:0:7:45:0:0	1/1:194:34:34:0:34:100%:3.5146E-20:0:41:0:0:8:26	1/1:242:45:42:0:42:100%:5.9562E-25:0:38:0:0:11:31
c39959_g1_i1	917	.	G	A	.	PASS	ADP=48;WT=2;HET=2;HOM=2;NC=0	GT:GQ:SDP:DP:RD:AD:FREQ:PVAL:RBQ:ABQ:RDF:RDR:ADF:ADR	0/0:89:50:48:48:0:0%:1E0:47:0:26:22:0:0	0/1:107:61:59:30:29:49.15%:1.8424E-11:41:38:9:21:7:22	0/1:108:71:68:38:30:44.12%:1.4855E-11:42:45:11:27:15:15	0/0:85:47:45:45:0:0%:1E0:37:0:11:34:0:0	1/1:182:33:32:0:32:100%:5.4567E-19:0:41:0:0:6:26	1/1:236:41:41:0:41:100%:2.3541E-24:0:38:0:0:12:29
c39959_g1_i1	1092	.	G	A	.	PASS	ADP=47;WT=2;HET=2;HOM=2;NC=0	GT:GQ:SDP:DP:RD:AD:FREQ:PVAL:RBQ:ABQ:RDF:RDR:ADF:ADR	0/0:82:45:43:43:0:0%:1E0:55:0:33:10:0:0	0/1:133:43:42:11:31:73.81%:4.5401E-14:49:44:9:2:27:4	0/1:222:74:72:20:52:72.22%:5.6405E-23:55:42:18:2:48:4	0/0:44:23:23:23:0:0%:1E0:48:0:19:4:0:0	1/1:236:43:41:0:41:100%:2.3541E-24:0:39:0:0:40:1	1/1:255:61:61:0:61:100%:2.609E-36:0:43:0:0:56:5
c39959_g1_i1	1233	.	C	T	.	PASS	ADP=157;WT=3;HET=1;HOM=2;NC=0	GT:GQ:SDP:DP:RD:AD:FREQ:PVAL:RBQ:ABQ:RDF:RDR:ADF:ADR	1/1:255:93:90:0:90:100%:1.0988E-53:0:46:0:0:81:9	0/1:119:138:137:101:36:26.28%:1.0267E-12:51:43:80:21:32:4	0/0:147:251:246:205:41:16.67%:7.3783E-14:51:42:166:39:36:5	1/1:255:70:66:0:66:100%:2.6498E-39:0:41:0:0:58:8	0/0:310:171:166:166:0:0%:1E0:50:0:135:31:0:0	0/0:445:245:237:237:0:0%:1E0:53:0:197:40:0:0
c39959_g1_i1	1246	.	C	A	.	PASS	ADP=176;WT=3;HET=1;HOM=2;NC=0	GT:GQ:SDP:DP:RD:AD:FREQ:PVAL:RBQ:ABQ:RDF:RDR:ADF:ADR	1/1:255:114:110:0:110:100%:1.1045E-65:0:46:0:0:101:9	0/1:133:154:151:111:40:26.49%:4.607E-14:50:44:89:22:37:3	0/0:135:283:276:222:54:19.57%:3.1281E-18:52:43:178:44:47:7	1/1:255:83:79:0:79:100%:4.3185E-47:0:40:0:0:70:9	0/0:329:192:186:185:1:0.54%:5E-1:48:36:139:46:1:0	0/0:482:267:258:258:0:0%:1E0:53:0:214:44:0:0
c39959_g1_i1	1737	.	T	C	.	PASS	ADP=29;WT=5;HET=0;HOM=1;NC=0	GT:GQ:SDP:DP:RD:AD:FREQ:PVAL:RBQ:ABQ:RDF:RDR:ADF:ADR	0/0:62:36:34:34:0:0%:1E0:48:0:22:12:0:0	0/0:59:33:32:32:0:0%:1E0:37:0:14:18:0:0	0/0:81:46:44:44:0:0%:1E0:43:0:17:27:0:0	0/0:36:23:20:20:0:0%:1E0:35:0:0:20:0:0	1/1:117:24:21:0:21:100%:1.8578E-12:0:40:0:0:5:16	0/0:48:25:25:25:0:0%:1E0:48:0:14:11:0:0
c33069_g1_i1	1758	.	T	C	.	PASS	ADP=53;WT=4;HET=1;HOM=1;NC=0	GT:GQ:SDP:DP:RD:AD:FREQ:PVAL:RBQ:ABQ:RDF:RDR:ADF:ADR	1/1:255:95:79:0:79:100%:4.3185E-47:0:37:0:0:78:1	0/1:68:43:42:23:19:45.24%:1.3525E-7:39:44:22:1:19:0	0/0:134:74:72:72:0:0%:1E0:44:0:72:0:0:0	0/0:127:73:67:67:0:0%:1E0:41:0:67:0:0:0	0/0:40:22:22:22:0:0%:1E0:40:0:22:0:0:0	0/0:70:39:38:38:0:0%:1E0:46:0:38:0:0:0
c33069_g1_i1	2028	.	A	G	.	PASS	ADP=54;WT=4;HET=1;HOM=1;NC=0	GT:GQ:SDP:DP:RD:AD:FREQ:PVAL:RBQ:ABQ:RDF:RDR:ADF:ADR	1/1:255:79:76:0:76:100%:2.711E-45:0:34:0:0:2:74	0/1:40:39:38:26:12:31.58%:8.7276E-5:39:34:4:22:0:12	0/0:123:69:65:65:0:0%:1E0:37:0:6:59:0:0	0/0:164:92:88:88:0:0%:1E0:36:0:4:84:0:0	0/0:29:16:16:16:0:0%:1E0:39:0:2:14:0:0	0/0:85:48:45:45:0:0%:1E0:39:0:7:38:0:0
c38270_g1_i3	594	.	C	A	.	PASS	ADP=666;WT=3;HET=1;HOM=2;NC=0	GT:GQ:SDP:DP:RD:AD:FREQ:PVAL:RBQ:ABQ:RDF:RDR:ADF:ADR	1/1:255:573:558:0:558:100%:0E0:0:51:0:0:436:122	0/1:255:422:417:235:182:43.65%:1.2699E-66:45:43:172:63:130:52	1/1:255:587:570:0:569:99.82%:0E0:0:48:0:0:419:150	0/0:1311:716:699:699:0:0%:1E0:48:0:509:190:0:0	0/0:1532:840:817:817:0:0%:1E0:46:0:576:241:0:0	0/0:1760:960:940:940:0:0%:1E0:47:0:686:254:0:0
c42754_g3_i2	203	.	T	G	.	PASS	ADP=300;WT=3;HET=3;HOM=0;NC=0	GT:GQ:SDP:DP:RD:AD:FREQ:PVAL:RBQ:ABQ:RDF:RDR:ADF:ADR	0/0:90:151:131:111:20:15.27%:4.3527E-7:35:26:108:3:20:0	0/1:107:186:155:122:33:21.29%:1.7289E-11:35:22:122:0:33:0	0/1:84:115:87:62:25:28.74%:3.9703E-9:35:30:62:0:25:0	0/0:449:664:578:507:71:12.28%:4.285E-23:35:24:503:4:71:0	0/0:467:590:513:462:51:9.94%:1.2011E-16:35:23:460:2:51:0	0/1:255:463:339:234:105:30.88%:1.7138E-36:35:23:231:3:105:0
c42754_g3_i2	211	.	C	G	.	PASS	ADP=609;WT=0;HET=6;HOM=0;NC=0	GT:GQ:SDP:DP:RD:AD:FREQ:PVAL:RBQ:ABQ:RDF:RDR:ADF:ADR	0/1:255:265:253:155:98:38.74%:2.4937E-35:35:34:152:3:98:0	0/1:255:410:392:151:241:61.48%:3.3297E-97:35:33:151:0:241:0	0/1:255:199:193:89:104:53.89%:1.8371E-40:35:36:89:0:104:0	0/1:255:1085:1048:639:409:39.03%:3.9587E-143:35:36:635:4:408:1	0/1:255:893:864:555:309:35.76%:2.0231E-108:35:35:553:2:309:0	0/1:255:942:905:327:577:63.76%:2.2353E-235:35:35:324:3:577:0
c42754_g3_i2	239	.	T	C	.	PASS	ADP=863;WT=3;HET=3;HOM=0;NC=0	GT:GQ:SDP:DP:RD:AD:FREQ:PVAL:RBQ:ABQ:RDF:RDR:ADF:ADR	0/1:255:454:435:234:201:46.21%:1.7872E-74:38:38:234:0:198:3	0/1:255:696:671:505:166:24.74%:9.0537E-56:36:36:505:0:166:0	0/1:255:342:331:236:95:28.7%:9.3159E-33:37:37:236:0:95:0	0/0:2342:1315:1249:1249:0:0%:1E0:36:0:1245:4:0:0	0/0:2319:1310:1252:1251:1:0.08%:7.501E-1:36:21:1249:2:1:0	0/0:694:1311:1242:1031:211:16.99%:2.0418E-66:36:35:1030:1:209:2
c42754_g3_i2	263	.	A	T	.	PASS	ADP=972;WT=0;HET=6;HOM=0;NC=0	GT:GQ:SDP:DP:RD:AD:FREQ:PVAL:RBQ:ABQ:RDF:RDR:ADF:ADR	0/1:255:663:638:481:157:24.61%:9.3763E-53:51:41:479:2:157:0	0/1:255:976:944:486:458:48.52%:6.179E-171:45:37:486:0:458:0	0/1:255:498:478:255:223:46.65%:9.5713E-83:49:39:254:1:222:1	0/1:255:1333:1242:680:562:45.25%:1.7652E-203:35:37:676:4:562:0	0/1:255:1330:1260:767:493:39.13%:6.9232E-173:35:37:765:2:493:0	0/1:255:1334:1270:813:457:35.98%:9.5407E-158:35:37:810:3:457:0
c42754_g3_i2	269	.	C	T	.	PASS	ADP=1018;WT=0;HET=6;HOM=0;NC=0	GT:GQ:SDP:DP:RD:AD:FREQ:PVAL:RBQ:ABQ:RDF:RDR:ADF:ADR	0/1:255:717:699:451:248:35.48%:4.922E-87:52:44:448:3:248:0	0/1:255:1048:1024:369:655:63.96%:1.1376E-264:48:40:369:0:655:0	0/1:255:525:516:216:300:58.14%:2.0153E-118:50:41:215:1:299:1	0/1:255:1339:1288:726:562:43.63%:8.6837E-202:35:37:722:4:562:0	0/1:255:1335:1292:796:496:38.39%:2.5416E-173:35:37:794:2:496:0	0/1:255:1339:1290:435:855:66.28%:0E0:35:36:433:2:855:0
c42754_g3_i2	307	.	T	C	.	PASS	ADP=1064;WT=0;HET=6;HOM=0;NC=0	GT:GQ:SDP:DP:RD:AD:FREQ:PVAL:RBQ:ABQ:RDF:RDR:ADF:ADR	0/1:255:860:835:528:307:36.77%:3.1206E-108:53:54:527:1:307:0	0/1:255:1093:1058:372:686:64.84%:7.1024E-279:49:40:372:0:685:1	0/1:255:650:639:262:377:59%:1.9877E-149:54:54:258:4:376:1	0/1:255:1347:1289:729:560:43.44%:7.1861E-201:35:36:728:1:560:0	0/1:255:1350:1286:800:486:37.79%:2.6315E-169:35:36:799:1:486:0	0/1:255:1358:1279:434:845:66.07%:0E0:35:35:434:0:842:3
c42754_g3_i2	314	.	T	A	.	PASS	ADP=1020;WT=0;HET=6;HOM=0;NC=0	GT:GQ:SDP:DP:RD:AD:FREQ:PVAL:RBQ:ABQ:RDF:RDR:ADF:ADR	0/1:255:865:829:533:296:35.71%:7.3683E-104:53:52:532:1:295:1	0/1:255:1098:988:372:615:62.25%:2.0408E-248:48:39:372:0:615:0	0/1:255:703:675:279:396:58.67%:1.2925E-156:54:55:278:1:394:2	0/1:255:1352:1205:724:481:39.92%:2.6606E-169:34:34:722:2:481:0	0/1:255:1357:1219:798:421:34.54%:3.1765E-144:34:35:797:1:421:0	0/1:255:1364:1207:447:760:62.97%:2.1953E-305:34:34:447:0:758:2
c42754_g3_i2	333	.	A	G	.	PASS	ADP=986;WT=0;HET=6;HOM=0;NC=0	GT:GQ:SDP:DP:RD:AD:FREQ:PVAL:RBQ:ABQ:RDF:RDR:ADF:ADR	0/1:255:878:842:535:306:36.34%:1.0925E-107:51:51:498:37:295:11	0/1:255:1082:998:360:638:63.93%:2.2833E-260:45:39:320:40:631:7	0/1:255:817:795:327:468:58.87%:3.3301E-185:52:52:299:28:447:21	0/1:255:1155:1065:579:485:45.54%:1.043E-175:35:33:558:21:482:3	0/1:255:1222:1122:680:442:39.39%:4.6036E-155:35:34:659:21:440:2	0/1:255:1218:1097:379:718:65.45%:3.7448E-293:34:34:368:11:715:3
c42754_g3_i2	362	.	G	A	.	PASS	ADP=946;WT=0;HET=6;HOM=0;NC=0	GT:GQ:SDP:DP:RD:AD:FREQ:PVAL:RBQ:ABQ:RDF:RDR:ADF:ADR	0/1:255:956:915:578:337:36.83%:8.8581E-119:47:45:441:137:242:95	0/1:255:1070:1000:402:598:59.8%:3.416E-235:40:38:284:118:496:102	0/1:255:898:876:352:524:59.82%:1.7187E-208:48:48:263:89:419:105	0/1:255:1061:964:615:349:36.2%:1.2744E-122:37:38:418:197:262:87	0/1:255:1115:1016:629:387:38.09%:9.6199E-135:37:37:476:153:336:51	0/1:255:997:905:437:467:51.6%:2.7928E-177:37:37:346:91:388:79
c42754_g3_i2	374	.	G	A	.	PASS	ADP=987;WT=0;HET=6;HOM=0;NC=0	GT:GQ:SDP:DP:RD:AD:FREQ:PVAL:RBQ:ABQ:RDF:RDR:ADF:ADR	0/1:255:985:934:606:328:35.12%:1.0653E-114:43:43:411:195:208:120	0/1:255:1055:968:404:563:58.16%:8.2345E-222:40:37:261:143:416:147	0/1:255:914:869:357:512:58.92%:1.2758E-202:48:46:249:108:361:151	0/1:255:1173:1094:681:413:37.75%:1.2031E-143:38:38:449:232:282:131	0/1:255:1145:1064:678:386:36.28%:3.1851E-133:38:36:500:178:310:76	0/1:255:1062:995:473:522:52.46%:5.705E-199:39:36:349:124:364:158
c42754_g3_i2	410	.	C	T	.	PASS	ADP=1042;WT=0;HET=6;HOM=0;NC=0	GT:GQ:SDP:DP:RD:AD:FREQ:PVAL:RBQ:ABQ:RDF:RDR:ADF:ADR	0/1:255:942:913:549:364:39.87%:3.9756E-130:43:42:382:167:220:144	0/1:255:1024:988:412:576:58.3%:5.0295E-227:42:38:275:137:378:198	0/1:255:933:911:350:561:61.58%:1.2816E-225:49:44:256:94:337:224	0/1:255:1199:1154:699:454:39.34%:2.6979E-159:39:38:460:239:315:139	0/1:255:1197:1140:673:467:40.96%:3.4286E-165:39:38:477:196:336:131	0/1:255:1196:1151:510:639:55.52%:3.4855E-245:40:38:387:123:469:170
c42754_g3_i2	413	.	C	T	.	PASS	ADP=1046;WT=3;HET=3;HOM=0;NC=0	GT:GQ:SDP:DP:RD:AD:FREQ:PVAL:RBQ:ABQ:RDF:RDR:ADF:ADR	0/0:819:940:908:818:90:9.91%:7.9324E-29:42:41:531:287:55:35	0/0:684:1026:989:851:138:13.95%:1.6796E-44:40:38:550:301:92:46	0/0:601:931:906:774:132:14.57%:1.065E-42:45:44:495:279:85:47	0/1:255:1201:1156:691:465:40.22%:7.1255E-164:39:38:461:230:323:142	0/1:255:1198:1160:682:478:41.21%:2.5524E-169:39:38:491:191:343:135	0/1:255:1199:1157:824:333:28.78%:7.5005E-111:40:36:614:210:239:94
c42754_g3_i2	419	.	C	T	.	PASS	ADP=1043;WT=0;HET=6;HOM=0;NC=0	GT:GQ:SDP:DP:RD:AD:FREQ:PVAL:RBQ:ABQ:RDF:RDR:ADF:ADR	0/1:255:947:917:540:377:41.11%:1.4166E-135:44:40:387:153:233:144	0/1:255:1013:975:398:577:59.18%:1.2547E-228:43:38:269:129:401:176	0/1:255:912:884:348:536:60.63%:2.5231E-214:49:43:248:100:332:204	0/1:255:1206:1167:704:463:39.67%:1.0163E-162:39:38:471:233:319:144	0/1:255:1201:1154:681:473:40.99%:2.3761E-167:39:37:486:195:339:134	0/1:255:1200:1162:519:643:55.34%:2.4987E-246:40:38:393:126:466:177
c42754_g3_i2	422	.	C	T	.	PASS	ADP=1044;WT=0;HET=6;HOM=0;NC=0	GT:GQ:SDP:DP:RD:AD:FREQ:PVAL:RBQ:ABQ:RDF:RDR:ADF:ADR	0/1:255:948:914:535:379:41.47%:1.5739E-136:45:40:377:158:232:147	0/1:255:1033:999:401:598:59.86%:6.5378E-238:44:38:266:135:413:185	0/1:255:913:882:345:537:60.88%:4.6712E-215:49:43:243:102:326:211	0/1:255:1206:1151:694:457:39.7%:1.2864E-160:39:38:458:236:314:143	0/1:255:1202:1164:682:482:41.41%:6.3908E-171:39:37:486:196:343:139	0/1:255:1201:1154:515:639:55.37%:7.7122E-245:40:38:388:127:463:176
c42754_g3_i2	428	.	G	T	.	PASS	ADP=1050;WT=0;HET=6;HOM=0;NC=0	GT:GQ:SDP:DP:RD:AD:FREQ:PVAL:RBQ:ABQ:RDF:RDR:ADF:ADR	0/1:255:960:927:556:371:40.02%:1.025E-132:46:39:384:172:227:144	0/1:255:1083:1049:439:610:58.15%:1.5341E-237:45:39:286:153:428:182	0/1:255:912:893:357:536:60.02%:1.6091E-213:48:41:235:122:314:222	0/1:255:1207:1151:694:457:39.7%:1.2864E-160:39:38:452:242:313:144	0/1:255:1204:1138:666:472:41.48%:2.1079E-167:39:37:465:201:337:135	0/1:255:1201:1146:507:639:55.76%:2.1535E-245:40:38:377:130:462:177
c42754_g3_i2	431	.	T	C	.	PASS	ADP=1060;WT=0;HET=6;HOM=0;NC=0	GT:GQ:SDP:DP:RD:AD:FREQ:PVAL:RBQ:ABQ:RDF:RDR:ADF:ADR	0/1:255:974:939:568:371:39.51%:2.192E-132:47:39:393:175:218:153	0/1:255:1092:1056:438:617:58.43%:9.0616E-241:46:38:283:155:419:198	0/1:255:922:893:357:536:60.02%:1.6091E-213:50:41:234:123:308:228	0/1:255:1207:1157:701:456:39.41%:4.9477E-160:39:38:459:242:311:145	0/1:255:1204:1148:674:474:41.29%:5.8377E-168:40:37:469:205:336:138	0/1:255:1202:1172:861:310:26.45%:4.5839E-102:38:39:635:226:228:82
c42754_g3_i2	446	.	C	T	.	PASS	ADP=1047;WT=0;HET=6;HOM=0;NC=0	GT:GQ:SDP:DP:RD:AD:FREQ:PVAL:RBQ:ABQ:RDF:RDR:ADF:ADR	0/1:255:923:893:558:335:37.51%:1.839E-118:49:43:395:163:250:85	0/1:255:1102:1078:443:635:58.91%:1.7763E-248:46:39:284:159:437:198	0/1:255:844:816:351:465:56.99%:5.7423E-182:50:44:230:121:327:138	0/1:255:1206:1159:694:465:40.12%:8.6562E-164:38:38:453:241:319:146	0/1:255:1211:1164:681:483:41.49%:2.3672E-171:39:37:482:199:348:135	0/1:255:1204:1175:529:645:54.89%:1.5633E-246:40:38:398:131:463:182
c42754_g3_i2	449	.	G	C	.	PASS	ADP=1048;WT=0;HET=6;HOM=0;NC=0	GT:GQ:SDP:DP:RD:AD:FREQ:PVAL:RBQ:ABQ:RDF:RDR:ADF:ADR	0/1:255:937:912:573:339:37.17%:1.1309E-119:49:42:405:168:250:89	0/1:255:1103:1074:440:634:59.03%:2.8319E-248:46:39:283:157:438:196	0/1:255:829:811:355:454:55.98%:8.8841E-177:48:43:224:131:322:132	0/1:255:1216:1169:702:467:39.95%:2.328E-164:38:37:456:246:318:149	0/1:255:1211:1163:681:481:41.36%:1.4986E-170:39:37:475:206:344:137	0/1:255:1206:1161:518:642:55.3%:5.8897E-246:39:37:388:130:461:181
c42754_g3_i2	458	.	C	T	.	PASS	ADP=1035;WT=0;HET=6;HOM=0;NC=0	GT:GQ:SDP:DP:RD:AD:FREQ:PVAL:RBQ:ABQ:RDF:RDR:ADF:ADR	0/1:255:968:933:588:345:36.98%:1.1454E-121:49:44:423:165:255:90	0/1:255:1108:1063:440:623:58.61%:2.6109E-243:45:39:289:151:437:186	0/1:255:781:735:318:415:56.46%:4.0781E-162:49:47:218:100:323:92	0/1:255:1226:1160:700:460:39.66%:1.2175E-161:38:37:461:239:327:133	0/1:255:1225:1172:684:488:41.64%:2.8925E-173:38:37:481:203:352:136	0/1:255:1219:1152:532:620:53.82%:2.1723E-235:39:37:403:129:457:163
c42754_g3_i2	470	.	T	A	.	PASS	ADP=1052;WT=0;HET=6;HOM=0;NC=0	GT:GQ:SDP:DP:RD:AD:FREQ:PVAL:RBQ:ABQ:RDF:RDR:ADF:ADR	0/1:255:969:953:589:364:38.2%:4.4457E-129:49:44:412:177:265:99	0/1:255:1112:1079:438:641:59.41%:1.3051E-251:46:38:282:156:436:205	0/1:255:779:762:313:449:58.92%:9.0506E-178:52:48:200:113:298:151	0/1:255:1225:1172:692:480:40.96%:8.0553E-170:37:36:450:242:327:153	0/1:255:1231:1173:679:494:42.11%:7.811E-176:38:36:471:208:352:142	0/1:255:1226:1176:523:653:55.53%:1.8281E-250:38:36:390:133:474:179
c42754_g3_i2	494	.	G	A	.	PASS	ADP=974;WT=0;HET=6;HOM=0;NC=0	GT:GQ:SDP:DP:RD:AD:FREQ:PVAL:RBQ:ABQ:RDF:RDR:ADF:ADR	0/1:255:954:916:557:359:39.19%:6.2912E-128:48:44:382:175:253:106	0/1:255:1092:1041:416:625:60.04%:3.0168E-246:43:38:252:164:421:204	0/1:255:821:808:300:508:62.87%:4.9426E-206:50:51:192:108:331:177	0/1:255:1040:976:525:450:46.11%:6.9612E-166:36:37:352:173:308:142	0/1:255:1117:1028:537:491:47.76%:5.8049E-180:36:35:390:147:319:172	0/1:255:1154:1079:420:659:61.08%:2.0503E-261:37:36:303:117:465:194
c42754_g3_i2	533	.	C	T	.	PASS	ADP=1007;WT=4;HET=2;HOM=0;NC=0	GT:GQ:SDP:DP:RD:AD:FREQ:PVAL:RBQ:ABQ:RDF:RDR:ADF:ADR	0/0:1751:970:947:946:1:0.11%:5E-1:44:36:685:261:1:0	0/0:1922:1055:1025:1025:0:0%:1E0:39:0:747:278:0:0	0/0:1521:817:811:811:0:0%:1E0:50:0:561:250:0:0	0/1:255:1142:1114:570:544:48.83%:1.0679E-200:41:40:501:69:480:64	0/1:255:1034:1009:586:422:41.82%:8.0976E-150:40:39:516:70:356:66	0/0:1611:1167:1141:1104:37:3.24%:1.0711E-10:39:41:914:190:32:5
c42754_g3_i2	536	.	C	T	.	PASS	ADP=1018;WT=0;HET=6;HOM=0;NC=0	GT:GQ:SDP:DP:RD:AD:FREQ:PVAL:RBQ:ABQ:RDF:RDR:ADF:ADR	0/1:255:974:955:573:382:40%:1.2877E-136:45:43:367:206:308:74	0/1:255:1074:1035:394:641:61.93%:1.3095E-255:39:39:219:175:528:113	0/1:255:828:812:291:521:64.16%:4.7258E-213:48:50:178:113:383:138	0/1:255:1142:1109:573:535:48.24%:9.0349E-197:42:40:503:70:473:62	0/1:255:1114:1069:617:452:42.28%:6.6549E-161:40:39:546:71:379:73	0/1:255:1167:1131:387:744:65.78%:1.6638E-304:40:40:317:70:618:126
c42754_g3_i2	542	.	A	G	.	PASS	ADP=1024;WT=0;HET=6;HOM=0;NC=0	GT:GQ:SDP:DP:RD:AD:FREQ:PVAL:RBQ:ABQ:RDF:RDR:ADF:ADR	0/1:255:1007:955:593:362:37.91%:3.3988E-128:43:44:383:210:290:72	0/1:255:1121:1049:415:634:60.44%:1.9464E-250:39:39:243:172:521:113	0/1:255:858:829:301:528:63.69%:3.0017E-215:46:49:183:118:379:149	0/1:255:1143:1098:568:530:48.27%:6.6837E-195:42:40:497:71:465:65	0/1:255:1167:1114:632:482:43.27%:1.5507E-172:40:39:558:74:398:84	0/1:255:1166:1103:381:722:65.46%:8.2738E-295:40:40:313:68:601:121
c42754_g3_i2	554	.	C	G	.	PASS	ADP=981;WT=0;HET=6;HOM=0;NC=0	GT:GQ:SDP:DP:RD:AD:FREQ:PVAL:RBQ:ABQ:RDF:RDR:ADF:ADR	0/1:255:885:838:469:369:44.03%:1.1465E-134:41:42:327:142:292:77	0/1:255:979:937:298:639:68.2%:2.5129E-268:39:39:208:90:525:114	0/1:255:827:800:244:554:69.25%:1.0411E-234:44:45:159:85:376:178	0/1:255:1145:1093:568:525:48.03%:8.3721E-193:41:40:496:72:460:65	0/1:255:1164:1109:621:487:43.91%:5.924E-175:40:39:547:74:401:86	0/1:255:1161:1114:372:741:66.52%:6.6882E-305:40:39:304:68:615:126
c42754_g3_i2	555	.	T	A	.	PASS	ADP=986;WT=0;HET=6;HOM=0;NC=0	GT:GQ:SDP:DP:RD:AD:FREQ:PVAL:RBQ:ABQ:RDF:RDR:ADF:ADR	0/1:255:877:852:476:376:44.13%:2.8102E-137:42:43:334:142:296:80	0/1:255:977:929:293:636:68.46%:1.4723E-267:39:40:204:89:522:114	0/1:255:825:802:243:559:69.7%:2.7567E-237:44:46:160:83:375:184	0/1:255:1144:1105:570:535:48.42%:6.5613E-197:41:40:495:75:471:64	0/1:255:1166:1121:626:495:44.16%:4.8824E-178:40:40:552:74:410:85	0/1:255:1160:1109:370:738:66.55%:1.0128E-303:40:40:301:69:613:125
c42754_g3_i2	575	.	T	C	.	PASS	ADP=989;WT=0;HET=6;HOM=0;NC=0	GT:GQ:SDP:DP:RD:AD:FREQ:PVAL:RBQ:ABQ:RDF:RDR:ADF:ADR	0/1:255:857:819:439:380:46.4%:2.332E-140:41:42:332:107:301:79	0/1:255:1012:965:304:661:68.5%:4.0012E-278:39:41:246:58:553:108	0/1:255:877:845:251:593:70.18%:1.0914E-252:42:45:173:78:407:186	0/1:255:1149:1093:553:540:49.41%:7.856E-200:41:39:483:70:476:64	0/1:255:1172:1109:611:498:44.91%:8.0598E-180:40:39:541:70:412:86	0/1:255:1173:1104:717:387:35.05%:8.4952E-133:40:40:584:133:331:56
c42754_g3_i2	581	.	A	T	.	PASS	ADP=976;WT=0;HET=6;HOM=0;NC=0	GT:GQ:SDP:DP:RD:AD:FREQ:PVAL:RBQ:ABQ:RDF:RDR:ADF:ADR	0/1:255:806:765:430:335:43.79%:3.6118E-122:43:44:353:77:285:50	0/1:255:1030:958:301:657:68.58%:1.3255E-276:41:43:270:31:558:99	0/1:255:846:800:248:552:69%:3.6056E-233:43:46:184:64:397:155	0/1:255:1148:1097:568:529:48.22%:1.7573E-194:41:40:492:76:468:61	0/1:255:1170:1121:630:491:43.8%:2.9012E-176:40:39:552:78:407:84	0/1:255:1166:1116:378:738:66.13%:9.6765E-303:40:40:307:71:612:126
c42754_g3_i2	608	.	G	A	.	PASS	ADP=979;WT=0;HET=6;HOM=0;NC=0	GT:GQ:SDP:DP:RD:AD:FREQ:PVAL:RBQ:ABQ:RDF:RDR:ADF:ADR	0/1:255:862:823:488:335:40.7%:2.6477E-120:46:51:440:48:285:50	0/1:255:1108:1053:317:736:69.9%:6.3936E-310:40:42:285:32:625:111	0/1:255:800:772:277:495:64.12%:2.1591E-202:44:49:217:60:386:109	0/1:255:1131:1075:594:481:44.74%:1.7305E-173:39:39:512:82:418:63	0/1:255:1159:1090:613:477:43.76%:3.6517E-171:38:39:538:75:393:84	0/1:255:1116:1061:401:660:62.21%:1.0816E-263:38:39:325:76:527:133
c42754_g3_i2	610	.	G	C	.	PASS	ADP=975;WT=0;HET=6;HOM=0;NC=0	GT:GQ:SDP:DP:RD:AD:FREQ:PVAL:RBQ:ABQ:RDF:RDR:ADF:ADR	0/1:255:869:841:500:339:40.31%:1.4892E-121:47:49:451:49:293:46	0/1:255:1108:1061:331:730:68.8%:5.2551E-305:40:42:299:32:621:109	0/1:255:780:751:262:489:65.11%:3.005E-201:46:48:218:44:383:106	0/1:255:1116:1069:574:495:46.3%:4.8407E-180:38:39:497:77:432:63	0/1:255:1136:1066:588:478:44.84%:1.7491E-172:37:39:511:77:394:84	0/1:255:1115:1067:400:667:62.51%:4.9878E-267:38:39:324:76:539:128
c42754_g3_i2	611	.	A	G	.	PASS	ADP=969;WT=0;HET=6;HOM=0;NC=0	GT:GQ:SDP:DP:RD:AD:FREQ:PVAL:RBQ:ABQ:RDF:RDR:ADF:ADR	0/1:255:866:833:504:329:39.5%:1.8229E-117:49:50:455:49:282:47	0/1:255:1105:1060:334:726:68.49%:1.1631E-302:40:41:303:31:617:109	0/1:255:764:735:251:484:65.85%:3.5954E-200:46:48:221:30:374:110	0/1:255:1105:1058:579:479:45.27%:3.0819E-173:38:39:497:82:418:61	0/1:255:1127:1075:601:474:44.09%:2.2783E-170:37:38:518:83:389:85	0/1:255:1106:1054:403:651:61.76%:2.3977E-259:38:39:328:75:519:132
c42754_g3_i2	629	.	C	T	.	PASS	ADP=911;WT=0;HET=6;HOM=0;NC=0	GT:GQ:SDP:DP:RD:AD:FREQ:PVAL:RBQ:ABQ:RDF:RDR:ADF:ADR	0/1:255:851:827:509:318:38.45%:5.4502E-113:50:53:463:46:268:50	0/1:255:1067:1004:324:680:67.73%:7.0667E-282:41:41:296:28:571:109	0/1:255:654:638:243:395:61.91%:2.2944E-159:50:50:218:25:323:72	0/1:255:1010:969:558:411:42.41%:1.0581E-148:37:37:483:75:369:42	0/1:255:1092:1030:614:416:40.39%:1.3935E-146:38:37:513:101:334:82	0/1:255:1047:1001:418:582:58.14%:1.2423E-226:38:37:333:85:435:147
c42754_g3_i2	632	.	G	A	.	PASS	ADP=901;WT=0;HET=6;HOM=0;NC=0	GT:GQ:SDP:DP:RD:AD:FREQ:PVAL:RBQ:ABQ:RDF:RDR:ADF:ADR	0/1:255:854:829:511:318:38.36%:6.1195E-113:49:53:464:47:265:53	0/1:255:1070:1004:315:689:68.63%:2.0281E-287:41:40:286:29:576:113	0/1:255:656:630:239:391:62.06%:6.5836E-158:48:50:210:29:309:82	0/1:255:1014:947:545:402:42.45%:1.7414E-145:36:36:458:87:360:42	0/1:255:1095:1012:602:410:40.51%:1.5388E-144:36:36:483:119:328:82	0/1:255:1047:987:404:583:59.07%:7.6496E-231:37:37:313:91:432:151
c42754_g3_i2	707	.	T	A	.	PASS	ADP=877;WT=5;HET=1;HOM=0;NC=0	GT:GQ:SDP:DP:RD:AD:FREQ:PVAL:RBQ:ABQ:RDF:RDR:ADF:ADR	0/0:1421:785:772:771:1:0.13%:5E-1:51:64:449:322:1:0	0/0:1369:758:745:743:1:0.13%:5E-1:44:36:412:331:0:1	0/0:1150:623:613:613:0:0%:1E0:49:0:317:296:0:0	0/0:2086:1146:1114:1114:0:0%:1E0:40:0:364:750:0:0	0/0:1858:1018:991:991:0:0%:1E0:39:0:256:735:0:0	0/1:255:1063:1029:798:231:22.45%:1.7776E-74:41:40:253:545:62:169
c42754_g3_i2	746	.	G	A	.	PASS	ADP=793;WT=0;HET=6;HOM=0;NC=0	GT:GQ:SDP:DP:RD:AD:FREQ:PVAL:RBQ:ABQ:RDF:RDR:ADF:ADR	0/1:255:552:541:358:183:33.83%:6.5322E-64:43:39:122:236:28:155	0/1:255:535:508:201:307:60.43%:7.3055E-123:41:41:45:156:59:248	0/1:255:479:460:183:277:60.22%:9.0609E-111:41:40:41:142:48:229	0/1:255:1141:1076:561:515:47.86%:6.2492E-189:40:40:183:378:101:414	0/1:255:1161:1111:662:449:40.41%:2.4537E-158:39:39:116:546:68:381	0/1:255:1105:1064:431:632:59.4%:3.9692E-248:40:41:103:328:147:485
c42754_g3_i2	749	.	C	T	.	PASS	ADP=786;WT=0;HET=6;HOM=0;NC=0	GT:GQ:SDP:DP:RD:AD:FREQ:PVAL:RBQ:ABQ:RDF:RDR:ADF:ADR	0/1:255:548:538:362:176:32.71%:3.4982E-61:43:39:119:243:29:147	0/1:255:536:513:205:308:60.04%:5.7864E-123:41:40:47:158:59:249	0/1:255:468:449:183:266:59.24%:9.1121E-106:41:39:40:143:47:219	0/1:255:1135:1079:571:508:47.08%:1.4422E-185:40:39:190:381:101:407	0/1:255:1161:1091:668:423:38.77%:6.8857E-148:39:39:118:550:66:357	0/1:255:1104:1051:438:613:58.33%:5.7196E-239:40:41:104:334:140:473
c42754_g3_i2	761	.	T	C	.	PASS	ADP=706;WT=0;HET=6;HOM=0;NC=0	GT:GQ:SDP:DP:RD:AD:FREQ:PVAL:RBQ:ABQ:RDF:RDR:ADF:ADR	0/1:255:385:361:258:103:28.53%:1.9695E-35:40:42:42:216:23:80	0/1:255:500:476:197:279:58.61%:1.7338E-110:39:40:24:173:51:228	0/1:255:344:322:149:173:53.73%:7.8429E-67:39:42:17:132:43:130	0/1:255:1052:1022:546:475:46.48%:6.5743E-173:38:38:116:430:83:392	0/1:255:1110:1067:662:405:37.96%:5.5925E-141:38:39:77:585:57:348	0/1:255:1019:990:420:570:57.58%:1.0677E-223:38:41:54:366:128:442
c42754_g3_i2	764	.	C	T	.	PASS	ADP=694;WT=0;HET=6;HOM=0;NC=0	GT:GQ:SDP:DP:RD:AD:FREQ:PVAL:RBQ:ABQ:RDF:RDR:ADF:ADR	0/1:255:367:349:250:99:28.37%:4.6542E-34:39:42:42:208:23:76	0/1:255:495:481:204:277:57.59%:4.9349E-109:38:40:25:179:50:227	0/1:255:328:320:146:174:54.37%:1.8472E-67:37:42:17:129:42:132	0/1:255:1036:992:522:469:47.28%:6.3445E-174:38:39:104:418:81:388	0/1:255:1100:1049:649:400:38.13%:2.4318E-139:38:39:73:576:57:343	0/1:255:1010:974:418:556:57.08%:1.3866E-217:38:41:55:363:124:432
c42754_g3_i2	765	.	T	G	.	PASS	ADP=691;WT=0;HET=6;HOM=0;NC=0	GT:GQ:SDP:DP:RD:AD:FREQ:PVAL:RBQ:ABQ:RDF:RDR:ADF:ADR	0/1:255:356:344:244:98:28.49%:9.1864E-34:40:42:38:206:22:76	0/1:255:496:485:203:274:56.38%:9.1282E-108:39:39:23:180:48:226	0/1:255:324:314:139:173:55.1%:1.74E-67:37:42:13:126:42:131	0/1:255:1023:983:521:461:46.85%:1.259E-170:38:38:93:428:78:383	0/1:255:1088:1050:649:396:37.71%:8.9282E-138:38:38:63:586:56:340	0/1:255:1004:975:414:558:57.06%:8.7821E-219:38:40:51:363:117:441
c42754_g3_i2	767	.	G	T	.	PASS	ADP=679;WT=0;HET=6;HOM=0;NC=0	GT:GQ:SDP:DP:RD:AD:FREQ:PVAL:RBQ:ABQ:RDF:RDR:ADF:ADR	0/1:255:339:328:227:101:30.79%:4.2269E-35:38:42:26:201:22:79	0/1:255:492:484:202:282:58.26%:1.9501E-111:37:40:20:182:49:233	0/1:255:312:308:133:175:56.82%:8.4469E-69:37:42:10:123:42:133	0/1:255:988:958:484:474:49.48%:8.4652E-178:37:39:80:404:77:397	0/1:255:1068:1033:621:411:39.83%:2.1124E-144:37:39:60:561:56:355	0/1:255:989:964:398:566:58.71%:1.1919E-223:37:41:41:357:120:446
c42754_g3_i2	769	.	T	C	.	PASS	ADP=673;WT=0;HET=6;HOM=0;NC=0	GT:GQ:SDP:DP:RD:AD:FREQ:PVAL:RBQ:ABQ:RDF:RDR:ADF:ADR	0/1:255:331:322:223:99:30.75%:2.0639E-34:39:42:27:196:23:76	0/1:255:492:478:202:276:57.74%:9.7017E-109:38:40:19:183:49:227	0/1:255:303:294:121:173:58.84%:7.765E-69:37:42:9:112:41:132	0/1:255:986:958:488:469:48.96%:1.7426E-175:38:38:76:412:77:392	0/1:255:1066:1031:626:405:39.28%:6.7964E-142:38:39:57:569:56:349	0/1:255:983:960:399:561:58.44%:2.598E-221:38:41:40:359:121:440
c42754_g3_i2	782	.	G	T	.	PASS	ADP=652;WT=0;HET=6;HOM=0;NC=0	GT:GQ:SDP:DP:RD:AD:FREQ:PVAL:RBQ:ABQ:RDF:RDR:ADF:ADR	0/1:255:325:310:211:98:31.61%:3.234E-34:38:42:23:188:22:76	0/1:255:476:462:180:282:61.04%:2.4983E-113:37:39:17:163:47:235	0/1:255:290:286:111:175:61.19%:1.274E-70:37:41:9:102:39:136	0/1:255:957:925:453:472:51.03%:1.5044E-178:37:38:67:386:76:396	0/1:255:1031:991:583:408:41.17%:1.036E-146:37:38:52:531:56:352	0/1:255:974:941:378:563:59.83%:5.5656E-224:37:40:37:341:119:444
c42754_g3_i2	788	.	T	C	.	PASS	ADP=509;WT=0;HET=6;HOM=0;NC=0	GT:GQ:SDP:DP:RD:AD:FREQ:PVAL:RBQ:ABQ:RDF:RDR:ADF:ADR	0/1:234:273:257:187:70:27.24%:3.6194E-24:38:40:22:165:18:52	0/1:255:380:367:161:206:56.13%:1.481E-80:38:39:17:144:45:161	0/1:255:229:225:94:131:58.22%:4.4185E-52:37:41:9:85:34:97	0/1:255:707:677:361:315:46.6%:1.3949E-116:37:37:59:302:61:254	0/1:255:847:797:492:304:38.19%:6.5567E-108:38:38:50:442:47:257	0/1:255:754:732:321:408:55.81%:8.6561E-159:37:38:36:285:100:308
c42754_g3_i2	811	.	A	T	.	PASS	ADP=398;WT=0;HET=6;HOM=0;NC=0	GT:GQ:SDP:DP:RD:AD:FREQ:PVAL:RBQ:ABQ:RDF:RDR:ADF:ADR	0/1:165:207:204:154:50:24.51%:2.8824E-17:39:41:18:136:13:37	0/1:255:309:302:139:163:53.97%:4.3075E-63:38:42:14:125:43:120	0/1:255:174:171:64:107:62.57%:8.7591E-44:38:43:6:58:26:81	0/1:255:511:501:269:232:46.31%:6.6304E-86:37:39:48:221:51:181	0/1:255:731:721:461:260:36.06%:1.8411E-91:38:39:46:415:41:219	0/1:255:501:493:224:269:54.56%:4.6197E-104:38:42:32:192:79:190
c42754_g3_i2	821	.	A	G	.	PASS	ADP=322;WT=0;HET=6;HOM=0;NC=0	GT:GQ:SDP:DP:RD:AD:FREQ:PVAL:RBQ:ABQ:RDF:RDR:ADF:ADR	0/1:149:181:178:133:45:25.28%:1.1713E-15:38:36:13:120:4:41	0/1:255:276:268:119:149:55.6%:2.9328E-58:37:36:6:113:18:131	0/1:255:158:156:59:97:62.18%:1.1889E-39:38:36:5:54:8:89	0/1:255:368:358:185:173:48.32%:6.6859E-65:37:36:19:166:22:151	0/1:255:615:591:377:214:36.21%:1.8846E-75:37:36:24:353:17:197	0/1:255:396:382:166:216:56.54%:1.2229E-84:36:38:15:151:34:182
c42754_g3_i2	827	.	C	A	.	PASS	ADP=250;WT=1;HET=5;HOM=0;NC=0	GT:GQ:SDP:DP:RD:AD:FREQ:PVAL:RBQ:ABQ:RDF:RDR:ADF:ADR	0/0:87:154:152:125:27:17.76%:2.0991E-9:37:39:11:114:3:24	0/1:255:220:211:109:102:48.34%:1.5612E-38:35:38:4:105:15:87	0/1:204:118:111:56:55:49.55%:3.3273E-21:37:40:5:51:8:47	0/1:252:254:237:163:74:31.22%:6.0008E-26:37:41:21:142:19:55	0/1:255:509:487:356:130:26.69%:3.362E-44:36:38:19:337:14:116	0/1:255:324:307:151:156:50.81%:2.2767E-59:36:40:12:139:26:130
c42754_g3_i2	836	.	A	T	.	PASS	ADP=198;WT=0;HET=6;HOM=0;NC=0	GT:GQ:SDP:DP:RD:AD:FREQ:PVAL:RBQ:ABQ:RDF:RDR:ADF:ADR	0/1:86:105:101:75:26:25.74%:2.3482E-9:40:39:11:64:3:23	0/1:255:174:172:71:101:58.72%:2.0615E-40:37:38:4:67:15:86	0/1:212:81:79:27:52:65.82%:5.0817E-22:41:39:4:23:7:45	0/1:220:198:191:127:64:33.51%:9.2606E-23:38:41:19:108:17:47	0/1:255:387:370:242:128:34.59%:4.5986E-45:38:38:19:223:11:117	0/1:255:281:277:129:148:53.43%:3.6001E-57:37:40:10:119:22:126
c42754_g3_i2	913	.	C	T	.	PASS	ADP=16;WT=0;HET=3;HOM=1;NC=2	GT:GQ:SDP:DP:RD:AD:FREQ:PVAL:RBQ:ABQ:RDF:RDR:ADF:ADR	./.:.:7	1/1:53:13:12:1:11:91.67%:4.8074E-6:64:44:1:0:3:8	./.:.:7	0/1:32:19:18:9:9:50%:5.1645E-4:41:46:2:7:3:6	0/1:37:19:19:9:10:52.63%:1.9541E-4:40:42:2:7:2:8	0/1:95:34:33:10:23:69.7%:2.6558E-10:46:43:3:7:6:17
c37924_g1_i1	91	.	G	T	.	PASS	ADP=5;WT=0;HET=0;HOM=1;NC=5	GT:GQ:SDP:DP:RD:AD:FREQ:PVAL:RBQ:ABQ:RDF:RDR:ADF:ADR	./.:.:7	./.:.:3	1/1:36:10:9:1:8:88.89%:2.0568E-4:36:47:1:0:8:0	./.:.:4	./.:.:5	./.:.:5
c37924_g1_i1	96	.	C	G	.	PASS	ADP=6;WT=0;HET=0;HOM=1;NC=5	GT:GQ:SDP:DP:RD:AD:FREQ:PVAL:RBQ:ABQ:RDF:RDR:ADF:ADR	./.:.:7	./.:.:5	1/1:42:10:10:1:9:90%:5.9538E-5:32:47:1:0:9:0	./.:.:6	./.:.:5	./.:.:6
c37924_g1_i1	125	.	C	T	.	PASS	ADP=7;WT=1;HET=0;HOM=1;NC=4	GT:GQ:SDP:DP:RD:AD:FREQ:PVAL:RBQ:ABQ:RDF:RDR:ADF:ADR	./.:.:7	0/0:21:12:12:12:0:0%:1E0:43:0:12:0:0:0	1/1:42:10:10:1:9:90%:5.9538E-5:36:43:1:0:9:0	./.:.:6	./.:.:4	./.:.:7
c37924_g1_i1	210	.	G	T	.	PASS	ADP=6;WT=2;HET=0;HOM=1;NC=3	GT:GQ:SDP:DP:RD:AD:FREQ:PVAL:RBQ:ABQ:RDF:RDR:ADF:ADR	./.:.:5	0/0:14:10:8:8:0:0%:1E0:56:0:7:1:0:0	0/0:18:9:9:9:0:0%:1E0:36:0:3:6:0:0	./.:.:6	./.:.:4	1/1:41:9:8:0:8:100%:7.77E-5:0:52:0:0:4:4
c37924_g1_i1	222	.	T	C	.	PASS	ADP=6;WT=2;HET=0;HOM=1;NC=3	GT:GQ:SDP:DP:RD:AD:FREQ:PVAL:RBQ:ABQ:RDF:RDR:ADF:ADR	./.:.:5	0/0:18:10:9:9:0:0%:1E0:55:0:8:1:0:0	1/1:36:9:9:1:8:88.89%:2.0568E-4:67:39:1:0:2:6	./.:.:6	./.:.:4	0/0:1:9:8:4:4:50%:3.8462E-2:39:55:1:3:3:1
c38351_g1_i2	48	.	C	T	.	PASS	ADP=27;WT=3;HET=1;HOM=2;NC=0	GT:GQ:SDP:DP:RD:AD:FREQ:PVAL:RBQ:ABQ:RDF:RDR:ADF:ADR	0/0:82:49:44:43:0:0%:1E0:48:0:43:0:0:0	0/0:30:31:27:24:2:7.41%:2.451E-1:42:26:24:0:2:0	0/0:44:46:41:37:4:9.76%:5.79E-2:50:28:37:0:4:0	1/1:60:19:15:2:13:86.67%:8.7675E-7:30:44:2:0:13:0	0/1:32:19:18:9:9:50%:5.1645E-4:47:43:9:0:9:0	1/1:87:30:21:2:18:90%:1.6758E-9:48:44:2:0:18:0
c38351_g1_i2	69	.	G	A	.	PASS	ADP=566;WT=5;HET=1;HOM=0;NC=0	GT:GQ:SDP:DP:RD:AD:FREQ:PVAL:RBQ:ABQ:RDF:RDR:ADF:ADR	0/0:1607:866:858:858:0:0%:1E0:52:0:857:1:0:0	0/0:1090:595:581:581:0:0%:1E0:46:0:580:1:0:0	0/0:1452:801:787:786:1:0.13%:5E-1:51:21:784:2:1:0	0/0:614:332:327:327:0:0%:1E0:54:0:327:0:0:0	0/1:255:260:251:151:100:39.84%:3.1639E-36:52:51:151:0:100:0	0/0:1116:601:595:595:0:0%:1E0:53:0:595:0:0:0
c38351_g1_i2	107	.	T	C	.	PASS	ADP=783;WT=3;HET=0;HOM=3;NC=0	GT:GQ:SDP:DP:RD:AD:FREQ:PVAL:RBQ:ABQ:RDF:RDR:ADF:ADR	0/0:1648:907:880:880:0:0%:1E0:53:0:879:1:0:0	0/0:1667:917:890:890:0:0%:1E0:51:0:890:0:0:0	0/0:1653:918:896:895:1:0.11%:5E-1:52:36:894:1:1:0	1/1:255:878:651:4:645:99.08%:0E0:31:53:4:0:645:0	1/1:255:742:577:7:569:98.78%:0E0:46:50:7:0:567:2	1/1:255:834:806:0:806:100%:0E0:0:55:0:0:804:2
c38351_g1_i2	140	.	G	T	.	PASS	ADP=878;WT=3;HET=0;HOM=3;NC=0	GT:GQ:SDP:DP:RD:AD:FREQ:PVAL:RBQ:ABQ:RDF:RDR:ADF:ADR	0/0:1648:930:879:879:0:0%:1E0:52:0:876:3:0:0	0/0:1627:949:882:880:1:0.11%:5E-1:51:68:878:2:1:0	0/0:1627:941:881:880:1:0.11%:5E-1:51:27:878:2:1:0	1/1:255:925:900:1:899:99.89%:0E0:60:52:1:0:898:1	1/1:255:921:899:1:898:99.89%:0E0:72:52:1:0:897:1	1/1:255:852:831:1:830:99.88%:0E0:21:56:1:0:827:3
c38351_g1_i2	570	.	C	T	.	PASS	ADP=13;WT=3;HET=0;HOM=3;NC=0	GT:GQ:SDP:DP:RD:AD:FREQ:PVAL:RBQ:ABQ:RDF:RDR:ADF:ADR	0/0:22:12:11:11:0:0%:1E0:47:0:9:2:0:0	0/0:21:12:12:12:0:0%:1E0:44:0:8:4:0:0	0/0:37:21:19:19:0:0%:1E0:49:0:14:5:0:0	1/1:105:21:19:0:19:100%:2.8292E-11:0:55:0:0:16:3	1/1:46:11:9:0:9:100%:2.0568E-5:0:45:0:0:5:4	1/1:64:14:12:0:12:100%:3.698E-7:0:45:0:0:7:5
c38351_g1_i2	614	.	T	A	.	PASS	ADP=14;WT=3;HET=0;HOM=3;NC=0	GT:GQ:SDP:DP:RD:AD:FREQ:PVAL:RBQ:ABQ:RDF:RDR:ADF:ADR	0/0:4:12:12:8:4:33.33%:4.6584E-2:53:55:5:3:3:1	0/0:22:11:11:11:0:0%:1E0:54:0:6:5:0:0	0/0:37:19:19:19:0:0%:1E0:57:0:13:6:0:0	1/1:111:20:20:0:20:100%:7.2544E-12:0:58:0:0:14:6	1/1:46:10:9:0:9:100%:2.0568E-5:0:49:0:0:5:4	1/1:70:13:13:0:13:100%:9.6148E-8:0:56:0:0:9:4
c38351_g1_i2	672	.	C	T	.	PASS	ADP=12;WT=3;HET=0;HOM=2;NC=1	GT:GQ:SDP:DP:RD:AD:FREQ:PVAL:RBQ:ABQ:RDF:RDR:ADF:ADR	0/0:14:13:12:11:1:8.33%:5E-1:38:36:5:6:0:1	0/0:14:8:8:8:0:0%:1E0:44:0:4:4:0:0	0/0:44:25:24:24:0:0%:1E0:49:0:14:10:0:0	1/1:58:12:11:0:11:100%:1.4176E-6:0:40:0:0:4:7	./.:.:7	1/1:58:12:11:0:11:100%:1.4176E-6:0:49:0:0:6:5
c38351_g1_i2	689	.	T	G	.	PASS	ADP=11;WT=2;HET=0;HOM=2;NC=2	GT:GQ:SDP:DP:RD:AD:FREQ:PVAL:RBQ:ABQ:RDF:RDR:ADF:ADR	0/0:18:13:13:12:1:7.69%:5E-1:39:36:5:7:0:1	./.:.:7	0/0:40:23:21:21:0:0%:1E0:51:0:13:8:0:0	1/1:41:8:8:0:8:100%:7.77E-5:0:43:0:0:3:5	./.:.:7	1/1:52:10:10:0:10:100%:5.4125E-6:0:47:0:0:6:4
c38351_g1_i2	706	.	C	T	.	PASS	ADP=10;WT=2;HET=0;HOM=2;NC=2	GT:GQ:SDP:DP:RD:AD:FREQ:PVAL:RBQ:ABQ:RDF:RDR:ADF:ADR	0/0:14:12:12:11:1:8.33%:5E-1:39:36:5:6:0:1	./.:.:7	0/0:40:23:22:22:0:0%:1E0:48:0:14:8:0:0	1/1:41:8:8:0:8:100%:7.77E-5:0:44:0:0:3:5	./.:.:7	1/1:46:9:9:0:9:100%:2.0568E-5:0:47:0:0:5:4
c44706_g1_i2	85	.	G	C	.	PASS	ADP=154;WT=3;HET=2;HOM=1;NC=0	GT:GQ:SDP:DP:RD:AD:FREQ:PVAL:RBQ:ABQ:RDF:RDR:ADF:ADR	0/0:651:371:347:347:0:0%:1E0:37:0:347:0:0:0	0/0:220:126:118:118:0:0%:1E0:38:0:118:0:0:0	0/0:67:38:35:35:0:0%:1E0:47:0:35:0:0:0	0/1:255:268:256:120:136:53.12%:1.6961E-52:36:36:120:0:136:0	1/1:135:26:24:0:24:100%:3.101E-14:0:50:0:0:24:0	0/1:255:164:149:79:70:46.98%:1.8381E-26:36:39:79:0:70:0
c44706_g1_i2	125	.	C	T	.	PASS	ADP=452;WT=5;HET=0;HOM=1;NC=0	GT:GQ:SDP:DP:RD:AD:FREQ:PVAL:RBQ:ABQ:RDF:RDR:ADF:ADR	0/0:1877:1026:1001:1001:0:0%:1E0:37:0:1001:0:0:0	0/0:606:336:324:324:0:0%:1E0:36:0:324:0:0:0	1/1:255:115:105:3:102:97.14%:2.2561E-57:36:47:3:0:102:0	0/0:1517:836:810:810:0:0%:1E0:36:0:810:0:0:0	0/0:89:54:48:48:0:0%:1E0:43:0:48:0:0:0	0/0:793:437:424:424:0:0%:1E0:37:0:424:0:0:0
c44706_g1_i2	634	.	G	A	.	PASS	ADP=348;WT=3;HET=2;HOM=1;NC=0	GT:GQ:SDP:DP:RD:AD:FREQ:PVAL:RBQ:ABQ:RDF:RDR:ADF:ADR	0/0:812:438:434:434:0:0%:1E0:51:0:311:123:0:0	0/0:879:482:470:470:0:0%:1E0:44:0:247:223:0:0	0/0:771:417:412:412:0:0%:1E0:48:0:253:159:0:0	1/1:255:227:216:0:216:100%:2.3501E-129:0:46:0:0:124:92	0/1:255:225:221:131:90:40.72%:8.29E-33:48:48:75:56:52:38	0/1:255:351:339:227:112:33.04%:3.0763E-39:46:47:121:106:55:57
c44706_g1_i2	712	.	C	T	.	PASS	ADP=360;WT=5;HET=1;HOM=0;NC=0	GT:GQ:SDP:DP:RD:AD:FREQ:PVAL:RBQ:ABQ:RDF:RDR:ADF:ADR	0/0:887:489:486:485:1:0.21%:5E-1:58:72:385:100:1:0	0/0:782:426:417:417:0:0%:1E0:54:0:284:133:0:0	0/0:854:474:467:466:1:0.21%:5E-1:55:36:333:133:0:1	0/1:255:252:244:111:133:54.51%:9.4678E-52:53:49:81:30:88:45	0/0:423:229:225:225:0:0%:1E0:51:0:139:86:0:0	0/0:590:329:325:324:1:0.31%:5E-1:54:36:226:98:1:0
c44706_g1_i2	742	.	G	A	.	PASS	ADP=230;WT=3;HET=3;HOM=0;NC=0	GT:GQ:SDP:DP:RD:AD:FREQ:PVAL:RBQ:ABQ:RDF:RDR:ADF:ADR	0/0:602:326:322:322:0:0%:1E0:58:0:252:70:0:0	0/0:558:299:297:297:0:0%:1E0:54:0:209:88:0:0	0/0:501:269:267:267:0:0%:1E0:56:0:196:71:0:0	0/1:255:159:156:83:73:46.79%:1.5269E-27:56:53:70:13:50:23	0/1:247:133:131:65:66:50.38%:1.9923E-25:55:50:47:18:42:24	0/1:255:210:207:125:82:39.61%:8.5767E-30:56:54:88:37:65:17
c44706_g1_i2	778	.	G	A	.	PASS	ADP=195;WT=3;HET=2;HOM=1;NC=0	GT:GQ:SDP:DP:RD:AD:FREQ:PVAL:RBQ:ABQ:RDF:RDR:ADF:ADR	0/0:513:281:273:273:0:0%:1E0:51:0:172:101:0:0	0/0:490:268:262:262:0:0%:1E0:48:0:142:120:0:0	0/0:430:239:239:238:1:0.42%:5E-1:48:28:145:93:1:0	1/1:255:141:134:0:134:100%:4.3301E-80:0:51:0:0:96:38	0/1:184:107:105:55:50:47.62%:3.7947E-19:52:48:37:18:31:19	0/1:218:165:159:97:62:38.99%:1.2676E-22:51:55:57:40:50:12
c44706_g1_i2	859	.	T	C	.	PASS	ADP=134;WT=5;HET=1;HOM=0;NC=0	GT:GQ:SDP:DP:RD:AD:FREQ:PVAL:RBQ:ABQ:RDF:RDR:ADF:ADR	0/0:280:153:150:150:0:0%:1E0:49:0:119:31:0:0	0/0:340:190:182:182:0:0%:1E0:46:0:126:56:0:0	0/0:280:157:150:150:0:0%:1E0:46:0:110:40:0:0	0/1:255:125:118:50:68:57.63%:3.0946E-27:45:47:36:14:49:19	0/0:156:89:84:84:0:0%:1E0:49:0:65:19:0:0	0/0:207:128:120:119:1:0.83%:5E-1:46:27:81:38:0:1
c44706_g1_i2	875	.	T	A	.	PASS	ADP=141;WT=3;HET=3;HOM=0;NC=0	GT:GQ:SDP:DP:RD:AD:FREQ:PVAL:RBQ:ABQ:RDF:RDR:ADF:ADR	0/0:304:173:171:170:1:0.58%:5E-1:52:24:146:24:0:1	0/0:336:180:179:179:0:0%:1E0:51:0:137:42:0:0	0/0:284:156:151:151:0:0%:1E0:52:0:116:35:0:0	0/1:208:126:123:66:57:46.34%:1.3409E-21:55:43:46:20:44:13	0/1:199:98:95:43:52:54.74%:1.2219E-20:55:52:34:9:41:11	0/1:238:136:130:66:64:49.23%:1.5757E-24:52:49:52:14:45:19
c44706_g1_i2	946	.	C	T	.	PASS	ADP=215;WT=5;HET=1;HOM=0;NC=0	GT:GQ:SDP:DP:RD:AD:FREQ:PVAL:RBQ:ABQ:RDF:RDR:ADF:ADR	0/0:749:413:399:399:0:0%:1E0:39:0:354:45:0:0	0/0:351:192:187:187:0:0%:1E0:43:0:110:77:0:0	0/0:355:194:190:190:0:0%:1E0:44:0:114:76:0:0	0/1:255:220:209:122:87:41.63%:7.115E-32:37:37:104:18:40:47	0/0:194:110:104:104:0:0%:1E0:46:0:64:40:0:0	0/0:359:207:202:200:1:0.5%:5E-1:40:31:145:55:1:0
c44706_g1_i2	1497	.	G	A	.	PASS	ADP=519;WT=3;HET=2;HOM=1;NC=0	GT:GQ:SDP:DP:RD:AD:FREQ:PVAL:RBQ:ABQ:RDF:RDR:ADF:ADR	0/0:906:520:495:494:1:0.2%:5E-1:38:36:90:404:0:1	0/0:966:541:516:516:0:0%:1E0:37:0:70:446:0:0	0/0:651:358:348:348:0:0%:1E0:37:0:57:291:0:0	1/1:255:461:453:0:453:100%:6.9754E-272:0:37:0:0:63:390	0/1:255:787:759:375:384:50.59%:4.9223E-145:36:36:24:351:21:363	0/1:255:565:547:300:247:45.16%:7.0764E-91:38:37:47:253:41:206
c44706_g1_i2	1506	.	A	G	.	PASS	ADP=505;WT=5;HET=1;HOM=0;NC=0	GT:GQ:SDP:DP:RD:AD:FREQ:PVAL:RBQ:ABQ:RDF:RDR:ADF:ADR	0/0:913:500:488:488:0:0%:1E0:38:0:74:414:0:0	0/0:917:499:489:489:0:0%:1E0:36:0:33:456:0:0	0/0:625:340:334:334:0:0%:1E0:38:0:37:297:0:0	0/1:255:444:434:211:223:51.38%:7.4112E-85:36:35:20:191:15:208	0/0:1403:776:761:760:1:0.13%:5E-1:36:32:24:736:0:1	0/0:985:534:525:525:0:0%:1E0:37:0:47:478:0:0
c38984_g1_i2	127	.	C	A	.	PASS	ADP=121;WT=4;HET=2;HOM=0;NC=0	GT:GQ:SDP:DP:RD:AD:FREQ:PVAL:RBQ:ABQ:RDF:RDR:ADF:ADR	0/0:246:136:132:132:0:0%:1E0:41:0:132:0:0:0	0/0:189:117:110:109:1:0.91%:5E-1:36:21:109:0:1:0	0/0:204:123:118:117:1:0.85%:5E-1:37:20:117:0:1:0	0/0:216:120:116:116:0:0%:1E0:37:0:116:0:0:0	0/1:216:141:138:78:60:43.48%:2.1955E-22:36:32:78:0:60:0	0/1:237:120:113:51:62:54.87%:1.6614E-24:36:35:51:0:62:0
c38984_g1_i2	220	.	T	C	.	PASS	ADP=221;WT=4;HET=2;HOM=0;NC=0	GT:GQ:SDP:DP:RD:AD:FREQ:PVAL:RBQ:ABQ:RDF:RDR:ADF:ADR	0/0:422:230:226:226:0:0%:1E0:52:0:221:5:0:0	0/0:366:203:196:196:0:0%:1E0:49:0:194:2:0:0	0/0:411:224:220:220:0:0%:1E0:48:0:218:2:0:0	0/0:381:206:203:203:0:0%:1E0:48:0:199:4:0:0	0/1:255:280:268:138:130:48.51%:5.6203E-49:49:45:137:1:129:1	0/1:255:220:215:99:116:53.95%:4.4753E-45:53:50:98:1:110:6
c38984_g1_i2	917	.	C	A	.	PASS	ADP=208;WT=4;HET=2;HOM=0;NC=0	GT:GQ:SDP:DP:RD:AD:FREQ:PVAL:RBQ:ABQ:RDF:RDR:ADF:ADR	0/0:483:261:257:257:0:0%:1E0:51:0:222:35:0:0	0/0:318:173:169:169:0:0%:1E0:49:0:135:34:0:0	0/0:426:233:228:228:0:0%:1E0:54:0:203:25:0:0	0/0:308:176:173:172:1:0.58%:5E-1:52:72:150:22:1:0	0/1:255:224:218:104:114:52.29%:6.6111E-44:51:51:86:18:89:25	0/1:255:211:208:115:93:44.71%:1.514E-34:52:54:99:16:74:19
c38984_g1_i2	1349	.	G	A	.	PASS	ADP=110;WT=4;HET=2;HOM=0;NC=0	GT:GQ:SDP:DP:RD:AD:FREQ:PVAL:RBQ:ABQ:RDF:RDR:ADF:ADR	0/0:209:119:111:111:0:0%:1E0:35:0:55:56:0:0	0/0:227:133:122:122:0:0%:1E0:36:0:50:72:0:0	0/0:228:128:121:121:0:0%:1E0:36:0:59:62:0:0	0/0:197:110:106:106:0:0%:1E0:37:0:48:58:0:0	0/1:175:103:93:46:47:50.54%:2.6362E-18:36:34:19:27:26:21	0/1:181:118:111:61:50:45.05%:6.6165E-19:37:39:31:30:40:10
c38984_g1_i2	1655	.	C	T	.	PASS	ADP=52;WT=5;HET=1;HOM=0;NC=0	GT:GQ:SDP:DP:RD:AD:FREQ:PVAL:RBQ:ABQ:RDF:RDR:ADF:ADR	0/0:85:46:45:45:0:0%:1E0:35:0:1:44:0:0	0/0:89:48:47:47:0:0%:1E0:36:0:1:46:0:0	0/0:83:55:52:51:1:1.92%:5E-1:36:36:6:45:0:1	0/0:97:55:51:51:0:0%:1E0:37:0:5:46:0:0	0/0:107:58:58:58:0:0%:1E0:35:0:1:57:0:0	0/1:119:63:63:31:32:50.79%:1.1052E-12:37:35:3:28:2:30
c24832_g1_i1	217	.	T	G	.	PASS	ADP=30;WT=4;HET=1;HOM=1;NC=0	GT:GQ:SDP:DP:RD:AD:FREQ:PVAL:RBQ:ABQ:RDF:RDR:ADF:ADR	1/1:194:36:34:0:34:100%:3.5146E-20:0:54:0:0:33:1	0/0:48:34:32:31:1:3.12%:5E-1:48:32:30:1:1:0	0/1:75:38:37:17:20:54.05%:2.7004E-8:49:47:17:0:19:1	0/0:32:19:18:18:0:0%:1E0:53:0:17:1:0:0	0/0:29:16:16:16:0:0%:1E0:62:0:16:0:0:0	0/0:82:43:43:43:0:0%:1E0:51:0:42:1:0:0
c24832_g1_i1	301	.	A	G	.	PASS	ADP=30;WT=4;HET=0;HOM=2;NC=0	GT:GQ:SDP:DP:RD:AD:FREQ:PVAL:RBQ:ABQ:RDF:RDR:ADF:ADR	0/0:62:34:34:34:0:0%:1E0:48:0:21:13:0:0	0/0:55:31:30:30:0:0%:1E0:49:0:12:18:0:0	0/0:74:42:40:40:0:0%:1E0:48:0:26:14:0:0	1/1:105:20:19:0:19:100%:2.8292E-11:0:50:0:0:11:8	1/1:105:19:19:0:19:100%:2.8292E-11:0:58:0:0:14:5	0/0:58:43:38:37:1:2.63%:5E-1:44:36:22:15:0:1
c24832_g1_i1	414	.	G	A	.	PASS	ADP=14;WT=2;HET=1;HOM=1;NC=2	GT:GQ:SDP:DP:RD:AD:FREQ:PVAL:RBQ:ABQ:RDF:RDR:ADF:ADR	0/0:40:22:22:22:0:0%:1E0:60:0:16:6:0:0	1/1:46:9:9:0:9:100%:2.0568E-5:0:45:0:0:3:6	0/1:55:24:22:8:14:63.64%:2.7817E-6:54:51:4:4:8:6	./.:.:7	./.:.:2	0/0:44:24:23:23:0:0%:1E0:38:0:4:19:0:0
c25215_g1_i1	558	.	G	A	.	PASS	ADP=86;WT=4;HET=2;HOM=0;NC=0	GT:GQ:SDP:DP:RD:AD:FREQ:PVAL:RBQ:ABQ:RDF:RDR:ADF:ADR	0/0:187:100:99:99:0:0%:1E0:55:0:93:6:0:0	0/0:149:80:80:80:0:0%:1E0:53:0:75:5:0:0	0/0:202:109:107:107:0:0%:1E0:59:0:98:9:0:0	0/0:127:69:67:67:0:0%:1E0:52:0:59:8:0:0	0/1:35:50:50:39:11:22%:2.6374E-4:54:52:31:8:9:2	0/1:88:121:117:90:27:23.08%:1.3663E-9:53:50:76:14:22:5
c25215_g1_i1	573	.	T	C	.	PASS	ADP=85;WT=5;HET=1;HOM=0;NC=0	GT:GQ:SDP:DP:RD:AD:FREQ:PVAL:RBQ:ABQ:RDF:RDR:ADF:ADR	0/0:190:103:102:102:0:0%:1E0:55:0:90:12:0:0	0/0:149:81:80:80:0:0%:1E0:55:0:72:8:0:0	0/0:202:108:107:107:0:0%:1E0:60:0:95:12:0:0	0/0:122:68:66:66:0:0%:1E0:51:0:56:10:0:0	0/0:29:49:48:39:9:18.75%:1.2935E-3:53:55:28:11:8:1	0/1:74:114:112:89:23:20.54%:3.3875E-8:52:53:68:21:21:2
c25215_g1_i1	747	.	A	G	.	PASS	ADP=33;WT=5;HET=1;HOM=0;NC=0	GT:GQ:SDP:DP:RD:AD:FREQ:PVAL:RBQ:ABQ:RDF:RDR:ADF:ADR	0/0:67:36:35:35:0:0%:1E0:45:0:11:24:0:0	0/0:70:38:38:38:0:0%:1E0:46:0:12:26:0:0	0/0:67:37:35:35:0:0%:1E0:53:0:18:17:0:0	0/0:59:32:31:31:0:0%:1E0:47:0:11:20:0:0	0/0:14:18:18:15:3:16.67%:1.1429E-1:48:36:5:10:0:3	0/1:32:43:42:32:10:23.81%:5.3293E-4:50:46:14:18:5:5
c25215_g1_i1	756	.	G	A	.	PASS	ADP=31;WT=5;HET=1;HOM=0;NC=0	GT:GQ:SDP:DP:RD:AD:FREQ:PVAL:RBQ:ABQ:RDF:RDR:ADF:ADR	0/0:52:30:27:27:0:0%:1E0:49:0:11:16:0:0	0/0:67:35:35:35:0:0%:1E0:43:0:10:25:0:0	0/0:67:36:35:35:0:0%:1E0:50:0:17:18:0:0	0/0:59:31:31:31:0:0%:1E0:45:0:11:20:0:0	0/0:14:18:18:15:3:16.67%:1.1429E-1:44:36:4:11:0:3	0/1:29:40:40:31:9:22.5%:1.1791E-3:47:51:14:17:4:5
c43449_g1_i1	231	.	T	C	.	PASS	ADP=6;WT=1;HET=0;HOM=1;NC=4	GT:GQ:SDP:DP:RD:AD:FREQ:PVAL:RBQ:ABQ:RDF:RDR:ADF:ADR	./.:.:4	./.:.:5	./.:.:6	0/0:22:11:11:11:0:0%:1E0:60:0:10:1:0:0	./.:.:6	1/1:46:10:9:0:9:100%:2.0568E-5:0:61:0:0:9:0
c43449_g1_i1	236	.	T	C	.	PASS	ADP=7;WT=1;HET=0;HOM=1;NC=4	GT:GQ:SDP:DP:RD:AD:FREQ:PVAL:RBQ:ABQ:RDF:RDR:ADF:ADR	./.:.:4	./.:.:6	./.:.:6	0/0:22:11:11:11:0:0%:1E0:59:0:10:1:0:0	./.:.:6	1/1:46:10:9:0:9:100%:2.0568E-5:0:61:0:0:9:0
c43449_g1_i1	426	.	C	T	.	PASS	ADP=10;WT=2;HET=0;HOM=2;NC=2	GT:GQ:SDP:DP:RD:AD:FREQ:PVAL:RBQ:ABQ:RDF:RDR:ADF:ADR	./.:.:2	1/1:41:8:8:0:8:100%:7.77E-5:0:55:0:0:6:2	./.:.:6	0/0:29:17:16:16:0:0%:1E0:55:0:11:5:0:0	0/0:29:15:15:15:0:0%:1E0:48:0:10:5:0:0	1/1:76:15:14:0:14:100%:2.4927E-8:0:42:0:0:6:8
c43449_g1_i1	468	.	G	A	.	PASS	ADP=20;WT=5;HET=1;HOM=0;NC=0	GT:GQ:SDP:DP:RD:AD:FREQ:PVAL:RBQ:ABQ:RDF:RDR:ADF:ADR	0/0:4:11:11:7:4:36.36%:4.5113E-2:45:40:7:0:3:1	0/1:43:18:17:6:11:64.71%:4.3258E-5:32:40:4:2:11:0	0/0:32:19:18:18:0:0%:1E0:50:0:17:1:0:0	0/0:55:31:29:29:0:0%:1E0:40:0:22:7:0:0	0/0:40:23:21:21:0:0%:1E0:42:0:17:4:0:0	0/0:47:29:26:26:0:0%:1E0:43:0:17:9:0:0
c43449_g1_i1	473	.	T	C	.	PASS	ADP=20;WT=5;HET=1;HOM=0;NC=0	GT:GQ:SDP:DP:RD:AD:FREQ:PVAL:RBQ:ABQ:RDF:RDR:ADF:ADR	0/0:4:11:11:7:4:36.36%:4.5113E-2:46:41:7:0:3:1	0/1:43:18:17:6:11:64.71%:4.3258E-5:35:34:4:2:9:2	0/0:32:19:18:18:0:0%:1E0:50:0:16:2:0:0	0/0:48:29:25:25:0:0%:1E0:41:0:19:6:0:0	0/0:44:24:23:23:0:0%:1E0:42:0:17:6:0:0	0/0:51:29:28:28:0:0%:1E0:45:0:18:10:0:0
c43449_g1_i1	474	.	T	C	.	PASS	ADP=20;WT=5;HET=1;HOM=0;NC=0	GT:GQ:SDP:DP:RD:AD:FREQ:PVAL:RBQ:ABQ:RDF:RDR:ADF:ADR	0/0:4:11:10:7:3:30%:1.0526E-1:46:42:7:0:2:1	0/1:38:18:17:7:10:58.82%:1.4831E-4:35:33:5:2:8:2	0/0:32:19:18:18:0:0%:1E0:51:0:16:2:0:0	0/0:51:29:28:28:0:0%:1E0:42:0:22:6:0:0	0/0:44:24:23:23:0:0%:1E0:43:0:17:6:0:0	0/0:55:29:29:29:0:0%:1E0:46:0:19:10:0:0
c43449_g1_i1	493	.	G	A	.	PASS	ADP=20;WT=5;HET=1;HOM=0;NC=0	GT:GQ:SDP:DP:RD:AD:FREQ:PVAL:RBQ:ABQ:RDF:RDR:ADF:ADR	0/0:1:12:10:5:5:50%:1.6254E-2:48:41:5:0:4:1	0/1:46:21:20:8:12:60%:2.2548E-5:39:36:6:2:10:2	0/0:36:21:20:20:0:0%:1E0:49:0:17:3:0:0	0/0:47:32:26:26:0:0%:1E0:42:0:21:5:0:0	0/0:44:25:23:23:0:0%:1E0:37:0:16:7:0:0	0/0:44:27:23:23:0:0%:1E0:45:0:15:8:0:0
c43449_g1_i1	494	.	C	G,T	.	PASS	ADP=22;WT=3;HET=2;HOM=1;NC=0	GT:GQ:SDP:DP:RD:AD:FREQ:PVAL:RBQ:ABQ:RDF:RDR:ADF:ADR	0/1:31:13:13:1:7:53.85%:6.993E-4:20:43:1:0:7:0	0/2:64:21:19:0:12:63.16%:3.698E-7:0:35:0:0:10:2	1/1:117:21:21:0:21:100%:1.8578E-12:0:49:0:0:18:3	0/0:55:33:30:30:0:0%:1E0:43:0:22:8:0:0	0/0:48:25:25:25:0:0%:1E0:40:0:18:7:0:0	0/0:48:26:25:25:0:0%:1E0:44:0:16:9:0:0
c43449_g1_i1	495	.	C	A	.	PASS	ADP=21;WT=3;HET=2;HOM=1;NC=0	GT:GQ:SDP:DP:RD:AD:FREQ:PVAL:RBQ:ABQ:RDF:RDR:ADF:ADR	0/1:26:13:12:5:7:53.85%:2.2883E-3:41:45:4:1:7:0	0/1:28:21:19:11:8:42.11%:1.5455E-3:35:40:9:2:6:2	1/1:117:21:21:0:21:100%:1.8578E-12:0:49:0:0:18:3	0/0:55:31:30:30:0:0%:1E0:42:0:23:7:0:0	0/0:44:25:23:23:0:0%:1E0:41:0:17:6:0:0	0/0:48:26:25:25:0:0%:1E0:46:0:16:9:0:0
c43449_g1_i1	497	.	C	T	.	PASS	ADP=21;WT=5;HET=0;HOM=1;NC=0	GT:GQ:SDP:DP:RD:AD:FREQ:PVAL:RBQ:ABQ:RDF:RDR:ADF:ADR	0/0:25:14:13:13:0:0%:1E0:50:0:12:1:0:0	0/0:36:21:20:20:0:0%:1E0:38:0:16:4:0:0	0/0:36:21:20:20:0:0%:1E0:51:0:17:3:0:0	0/0:55:31:29:29:0:0%:1E0:44:0:22:7:0:0	0/0:44:24:24:24:0:0%:1E0:40:0:17:7:0:0	1/1:123:25:22:0:22:100%:4.7526E-13:0:48:0:0:15:7
c43449_g1_i1	517	.	G	A	.	PASS	ADP=21;WT=5;HET=0;HOM=1;NC=0	GT:GQ:SDP:DP:RD:AD:FREQ:PVAL:RBQ:ABQ:RDF:RDR:ADF:ADR	0/0:25:15:13:13:0:0%:1E0:52:0:13:0:0:0	0/0:40:23:22:22:0:0%:1E0:42:0:19:3:0:0	0/0:37:20:19:19:0:0%:1E0:54:0:18:1:0:0	0/0:44:28:24:24:0:0%:1E0:47:0:19:5:0:0	0/0:47:26:26:26:0:0%:1E0:44:0:19:7:0:0	1/1:129:24:23:0:23:100%:1.2146E-13:0:46:0:0:16:7
c43449_g1_i1	590	.	T	C	.	PASS	ADP=18;WT=5;HET=1;HOM=0;NC=0	GT:GQ:SDP:DP:RD:AD:FREQ:PVAL:RBQ:ABQ:RDF:RDR:ADF:ADR	0/0:6:12:12:9:3:25%:1.087E-1:49:57:6:3:2:1	0/1:60:24:23:8:15:65.22%:9.5813E-7:65:48:8:0:9:6	0/0:25:17:14:14:0:0%:1E0:56:0:13:1:0:0	0/0:40:24:22:22:0:0%:1E0:49:0:16:6:0:0	0/0:40:25:22:22:0:0%:1E0:57:0:20:2:0:0	0/0:29:18:16:16:0:0%:1E0:52:0:12:4:0:0
c43449_g1_i1	830	.	T	C	.	PASS	ADP=138;WT=2;HET=0;HOM=4;NC=0	GT:GQ:SDP:DP:RD:AD:FREQ:PVAL:RBQ:ABQ:RDF:RDR:ADF:ADR	1/1:255:170:167:0:167:100%:6.55E-100:0:53:0:0:142:25	1/1:255:116:116:0:116:100%:2.7689E-69:0:53:0:0:104:12	1/1:255:177:173:0:173:100%:1.6275E-103:0:51:0:0:144:29	0/0:207:123:120:119:1:0.83%:5E-1:50:36:106:13:1:0	0/0:123:67:65:65:0:0%:1E0:49:0:62:3:0:0	1/1:255:195:191:0:191:100%:2.4884E-114:0:54:0:0:149:42
c43449_g1_i1	854	.	A	G	.	PASS	ADP=136;WT=4;HET=2;HOM=0;NC=0	GT:GQ:SDP:DP:RD:AD:FREQ:PVAL:RBQ:ABQ:RDF:RDR:ADF:ADR	0/1:227:163:158:94:64:40.51%:1.6948E-23:50:52:61:33:48:16	0/1:207:118:115:59:56:48.7%:1.7468E-21:55:53:44:15:44:12	0/0:313:171:168:168:0:0%:1E0:50:0:117:51:0:0	0/0:224:122:120:120:0:0%:1E0:51:0:93:27:0:0	0/0:130:71:69:69:0:0%:1E0:49:0:63:6:0:0	0/0:351:191:188:188:0:0%:1E0:52:0:125:63:0:0
c43449_g1_i1	925	.	T	C	.	PASS	ADP=102;WT=3;HET=2;HOM=1;NC=0	GT:GQ:SDP:DP:RD:AD:FREQ:PVAL:RBQ:ABQ:RDF:RDR:ADF:ADR	0/1:255:122:117:48:69:58.97%:7.6513E-28:41:42:10:38:18:51	0/1:196:95:91:40:51:56.04%:2.1212E-20:44:41:12:28:11:40	1/1:255:130:128:0:128:100%:1.7335E-76:0:40:0:0:23:105	0/0:202:116:107:107:0:0%:1E0:39:0:18:89:0:0	0/0:130:73:69:69:0:0%:1E0:39:0:15:54:0:0	0/0:186:107:100:100:0:0%:1E0:38:0:14:86:0:0
c43449_g1_i1	1100	.	C	T	.	PASS	ADP=20;WT=4;HET=1;HOM=1;NC=0	GT:GQ:SDP:DP:RD:AD:FREQ:PVAL:RBQ:ABQ:RDF:RDR:ADF:ADR	0/0:6:14:14:10:4:28.57%:4.8889E-2:49:45:9:1:2:2	0/1:40:22:21:10:11:52.38%:8.2399E-5:58:64:10:0:11:0	0/0:25:16:14:14:0:0%:1E0:63:0:13:1:0:0	0/0:55:29:29:29:0:0%:1E0:62:0:28:1:0:0	0/0:40:22:22:22:0:0%:1E0:62:0:22:0:0:0	1/1:141:25:25:0:25:100%:7.9107E-15:0:63:0:0:25:0
c43449_g1_i1	1179	.	G	T	.	PASS	ADP=14;WT=3;HET=0;HOM=2;NC=1	GT:GQ:SDP:DP:RD:AD:FREQ:PVAL:RBQ:ABQ:RDF:RDR:ADF:ADR	./.:.:7	0/0:29:17:16:16:0:0%:1E0:41:0:4:12:0:0	0/0:21:14:12:12:0:0%:1E0:47:0:4:8:0:0	1/1:99:19:18:0:18:100%:1.1019E-10:0:42:0:0:4:14	1/1:87:16:16:0:16:100%:1.6637E-9:0:48:0:0:6:10	0/0:29:17:16:16:0:0%:1E0:38:0:3:13:0:0
c38322_g1_i1	186	.	C	T	.	PASS	ADP=982;WT=5;HET=1;HOM=0;NC=0	GT:GQ:SDP:DP:RD:AD:FREQ:PVAL:RBQ:ABQ:RDF:RDR:ADF:ADR	0/0:1768:977:944:944:0:0%:1E0:44:0:869:75:0:0	0/0:1906:1066:1018:1018:0:0%:1E0:42:0:962:56:0:0	0/1:255:926:889:479:410:46.12%:3.6091E-151:46:49:453:26:386:24	0/0:1783:999:952:952:0:0%:1E0:43:0:896:56:0:0	0/0:2056:1169:1098:1098:0:0%:1E0:37:0:1049:49:0:0	0/0:1865:1061:996:996:0:0%:1E0:41:0:897:99:0:0
c38322_g1_i1	414	.	T	C	.	PASS	ADP=370;WT=3;HET=1;HOM=2;NC=0	GT:GQ:SDP:DP:RD:AD:FREQ:PVAL:RBQ:ABQ:RDF:RDR:ADF:ADR	1/1:255:433:416:0:416:100%:1.2627E-249:0:36:0:0:92:324	1/1:255:361:347:0:347:100%:4.0186E-208:0:35:0:0:77:270	0/1:255:240:229:82:147:64.19%:1.5149E-60:35:36:24:58:36:111	0/0:598:339:320:320:0:0%:1E0:35:0:75:245:0:0	0/0:1168:672:624:624:0:0%:1E0:35:0:147:477:0:0	0/0:538:306:288:288:0:0%:1E0:36:0:64:224:0:0
c38322_g1_i1	546	.	G	A	.	PASS	ADP=510;WT=5;HET=0;HOM=1;NC=0	GT:GQ:SDP:DP:RD:AD:FREQ:PVAL:RBQ:ABQ:RDF:RDR:ADF:ADR	0/0:857:469:457:457:0:0%:1E0:53:0:410:47:0:0	0/0:787:440:431:430:1:0.23%:5E-1:49:21:376:54:1:0	0/0:640:350:342:342:0:0%:1E0:52:0:302:40:0:0	1/1:255:471:462:0:461:100%:1.0737E-276:0:51:0:0:408:53	0/0:1687:939:914:913:1:0.11%:5E-1:49:72:810:103:1:0	0/0:836:478:458:456:1:0.22%:5E-1:50:36:420:36:0:1
c38322_g1_i1	561	.	A	C	.	PASS	ADP=582;WT=5;HET=0;HOM=1;NC=0	GT:GQ:SDP:DP:RD:AD:FREQ:PVAL:RBQ:ABQ:RDF:RDR:ADF:ADR	0/0:1034:562:551:551:0:0%:1E0:54:0:480:71:0:0	0/0:951:524:507:507:0:0%:1E0:50:0:435:72:0:0	0/0:748:404:400:400:0:0%:1E0:51:0:346:54:0:0	1/1:255:584:562:0:562:100%:0E0:0:51:0:0:499:63	0/0:1705:955:924:923:1:0.11%:5E-1:48:21:796:127:0:1	0/0:1010:567:552:551:1:0.18%:5E-1:52:36:510:41:0:1
c38322_g1_i1	707	.	T	C	.	PASS	ADP=400;WT=5;HET=0;HOM=1;NC=0	GT:GQ:SDP:DP:RD:AD:FREQ:PVAL:RBQ:ABQ:RDF:RDR:ADF:ADR	0/0:643:352:344:344:0:0%:1E0:50:0:200:144:0:0	0/0:839:454:447:447:0:0%:1E0:53:0:253:194:0:0	0/0:565:301:301:301:0:0%:1E0:53:0:169:132:0:0	1/1:255:449:443:0:443:100%:7.2331E-266:0:50:0:0:258:185	0/0:816:447:435:435:0:0%:1E0:44:0:171:264:0:0	0/0:804:437:430:430:0:0%:1E0:49:0:286:144:0:0
c38322_g1_i1	744	.	G	A	.	PASS	ADP=246;WT=2;HET=1;HOM=3;NC=0	GT:GQ:SDP:DP:RD:AD:FREQ:PVAL:RBQ:ABQ:RDF:RDR:ADF:ADR	0/0:273:153:145:145:0:0%:1E0:40:0:25:120:0:0	0/0:528:290:281:281:0:0%:1E0:41:0:62:219:0:0	0/1:255:175:167:79:88:52.69%:4.1282E-34:43:39:23:56:17:71	1/1:255:282:277:0:277:100%:5.0049E-166:0:42:0:0:77:200	1/1:255:391:385:0:385:100%:5.6021E-231:0:40:0:0:72:313	1/1:255:226:221:0:221:100%:2.3214E-132:0:41:0:0:61:160
c38322_g1_i1	745	.	G	A	.	PASS	ADP=246;WT=5;HET=1;HOM=0;NC=0	GT:GQ:SDP:DP:RD:AD:FREQ:PVAL:RBQ:ABQ:RDF:RDR:ADF:ADR	0/0:259:151:147:146:1:0.68%:5E-1:40:48:24:122:1:0	0/0:531:292:283:283:0:0%:1E0:40:0:60:223:0:0	0/1:255:175:172:80:92:53.49%:8.6889E-36:42:40:21:59:16:76	0/0:524:282:279:279:0:0%:1E0:42:0:76:203:0:0	0/0:719:391:383:383:0:0%:1E0:40:0:70:313:0:0	0/0:408:227:217:217:0:0%:1E0:41:0:58:159:0:0
c38322_g1_i1	796	.	G	T	.	PASS	ADP=126;WT=3;HET=1;HOM=2;NC=0	GT:GQ:SDP:DP:RD:AD:FREQ:PVAL:RBQ:ABQ:RDF:RDR:ADF:ADR	1/1:255:97:95:0:95:100%:1.1023E-56:0:36:0:0:5:90	1/1:255:105:104:0:104:100%:4.3992E-62:0:35:0:0:2:102	0/1:173:76:73:29:44:60.27%:4.1368E-18:35:36:0:29:1:43	0/0:247:134:131:131:0:0%:1E0:36:0:2:129:0:0	0/0:415:226:221:221:0:0%:1E0:36:0:6:215:0:0	0/0:250:134:133:133:0:0%:1E0:37:0:9:124:0:0
c38322_g1_i1	829	.	T	G	.	PASS	ADP=54;WT=1;HET=1;HOM=4;NC=0	GT:GQ:SDP:DP:RD:AD:FREQ:PVAL:RBQ:ABQ:RDF:RDR:ADF:ADR	1/1:135:37:24:0:24:100%:3.101E-14:0:33:0:0:1:23	1/1:200:44:36:0:35:97.22%:8.9137E-21:0:34:0:0:2:33	0/1:37:40:30:19:11:36.67%:1.594E-4:34:32:0:19:0:11	1/1:218:51:39:0:38:97.44%:1.4508E-22:0:33:0:0:1:37	0/0:259:150:148:147:1:0.68%:5E-1:34:29:4:143:0:1	1/1:255:66:48:0:48:100%:1.554E-28:0:36:0:0:3:45
c31664_g1_i3	479	.	C	T	.	PASS	ADP=126;WT=3;HET=0;HOM=3;NC=0	GT:GQ:SDP:DP:RD:AD:FREQ:PVAL:RBQ:ABQ:RDF:RDR:ADF:ADR	0/0:179:100:95:95:0:0%:1E0:45:0:64:31:0:0	0/0:213:114:113:113:0:0%:1E0:41:0:65:48:0:0	0/0:265:145:142:142:0:0%:1E0:42:0:87:55:0:0	1/1:255:135:131:1:130:99.24%:3.6169E-76:32:42:0:1:81:49	1/1:255:163:158:0:158:100%:1.6702E-94:0:42:0:0:96:62	1/1:255:125:117:1:116:99.15%:8.2034E-68:32:44:0:1:66:50
c31664_g1_i3	1365	.	G	T	.	PASS	ADP=26;WT=3;HET=0;HOM=3;NC=0	GT:GQ:SDP:DP:RD:AD:FREQ:PVAL:RBQ:ABQ:RDF:RDR:ADF:ADR	0/0:63:38:33:33:0:0%:1E0:41:0:24:9:0:0	0/0:55:33:30:30:0:0%:1E0:33:0:26:4:0:0	0/0:59:36:32:32:0:0%:1E0:37:0:27:5:0:0	1/1:194:34:34:0:34:100%:3.5146E-20:0:36:0:0:30:4	1/1:93:19:17:0:17:100%:4.2852E-10:0:39:0:0:15:2	1/1:81:15:15:0:15:100%:6.4467E-9:0:38:0:0:14:1
c31664_g1_i3	1590	.	T	C	.	PASS	ADP=123;WT=3;HET=0;HOM=3;NC=0	GT:GQ:SDP:DP:RD:AD:FREQ:PVAL:RBQ:ABQ:RDF:RDR:ADF:ADR	0/0:182:99:98:98:0:0%:1E0:52:0:71:27:0:0	0/0:160:86:86:86:0:0%:1E0:49:0:54:32:0:0	0/0:224:122:119:119:0:0%:1E0:51:0:72:47:0:0	1/1:255:186:177:0:177:100%:6.4306E-106:0:47:0:0:120:57	1/1:255:149:139:0:139:100%:4.3066E-83:0:47:0:0:88:51	1/1:255:124:120:0:120:100%:1.1001E-71:0:50:0:0:82:38
c46136_g2_i1	196	.	T	G	.	PASS	ADP=56;WT=2;HET=1;HOM=3;NC=0	GT:GQ:SDP:DP:RD:AD:FREQ:PVAL:RBQ:ABQ:RDF:RDR:ADF:ADR	1/1:255:75:71:0:71:100%:2.6835E-42:0:34:0:0:70:1	1/1:176:35:31:0:31:100%:2.1486E-18:0:35:0:0:31:0	1/1:206:41:36:0:36:100%:2.2598E-21:0:37:0:0:36:0	0/0:217:122:115:115:0:0%:1E0:35:0:115:0:0:0	0/0:48:28:25:25:0:0%:1E0:35:0:25:0:0:0	0/1:84:63:60:36:24:40%:3.316E-9:36:34:36:0:24:0
c46136_g2_i1	218	.	A	T	.	PASS	ADP=73;WT=2;HET=1;HOM=3;NC=0	GT:GQ:SDP:DP:RD:AD:FREQ:PVAL:RBQ:ABQ:RDF:RDR:ADF:ADR	1/1:255:88:85:0:85:100%:1.0935E-50:0:35:0:0:84:1	1/1:255:53:51:0:51:98.08%:2.5024E-30:0:36:0:0:51:0	1/1:255:49:47:0:47:100%:6.1512E-28:0:36:0:0:47:0	0/0:273:155:145:145:0:0%:1E0:35:0:145:0:0:0	0/0:66:42:42:41:1:2.38%:5E-1:35:36:41:0:1:0	0/1:111:74:71:40:31:43.66%:6.8178E-12:36:36:40:0:31:0
c46136_g2_i1	260	.	T	A	.	PASS	ADP=84;WT=3;HET=1;HOM=2;NC=0	GT:GQ:SDP:DP:RD:AD:FREQ:PVAL:RBQ:ABQ:RDF:RDR:ADF:ADR	0/0:187:101:99:99:0:0%:1E0:57:0:98:1:0:0	0/0:104:58:56:56:0:0%:1E0:49:0:56:0:0:0	0/0:104:58:56:56:0:0%:1E0:45:0:51:5:0:0	1/1:255:179:171:0:171:100%:2.589E-102:0:51:0:0:168:3	1/1:255:51:47:1:46:97.87%:2.9526E-26:21:38:1:0:46:0	0/1:164:81:78:35:43:55.13%:3.2729E-17:48:49:35:0:42:1
c46136_g2_i1	440	.	T	C	.	PASS	ADP=29;WT=2;HET=1;HOM=3;NC=0	GT:GQ:SDP:DP:RD:AD:FREQ:PVAL:RBQ:ABQ:RDF:RDR:ADF:ADR	1/1:105:22:19:0:19:100%:2.8292E-11:0:41:0:0:5:14	1/1:87:16:16:0:16:100%:1.6637E-9:0:35:0:0:0:16	1/1:146:26:26:0:26:100%:2.0165E-15:0:42:0:0:7:19	0/0:111:63:60:60:0:0%:1E0:37:0:8:52:0:0	0/0:67:35:35:35:0:0%:1E0:41:0:6:29:0:0	0/1:28:19:19:11:8:42.11%:1.5455E-3:38:40:1:10:1:7
c46136_g2_i1	736	.	T	C	.	PASS	ADP=7;WT=2;HET=1;HOM=0;NC=3	GT:GQ:SDP:DP:RD:AD:FREQ:PVAL:RBQ:ABQ:RDF:RDR:ADF:ADR	0/1:22:10:10:4:6:60%:5.418E-3:45:48:2:2:2:4	./.:.:5	0/0:3:9:9:5:4:44.44%:4.1176E-2:47:45:3:2:3:1	0/0:22:11:11:11:0:0%:1E0:41:0:6:5:0:0	./.:.:4	./.:.:7
c46136_g2_i1	1923	.	T	A	.	PASS	ADP=8;WT=4;HET=0;HOM=1;NC=1	GT:GQ:SDP:DP:RD:AD:FREQ:PVAL:RBQ:ABQ:RDF:RDR:ADF:ADR	0/0:17:10:10:10:0:0%:1E0:55:0:6:4:0:0	0/0:17:12:10:10:0:0%:1E0:43:0:3:7:0:0	0/0:14:8:8:8:0:0%:1E0:44:0:3:5:0:0	1/1:52:10:10:0:10:100%:5.4125E-6:0:50:0:0:6:4	./.:.:5	0/0:3:9:9:5:4:44.44%:4.1176E-2:46:59:3:2:3:1
c46136_g2_i1	2000	.	G	A	.	PASS	ADP=9;WT=3;HET=0;HOM=1;NC=2	GT:GQ:SDP:DP:RD:AD:FREQ:PVAL:RBQ:ABQ:RDF:RDR:ADF:ADR	./.:.:7	0/0:25:13:13:13:0:0%:1E0:41:0:10:3:0:0	0/0:21:12:12:12:0:0%:1E0:44:0:8:4:0:0	1/1:52:10:10:0:10:100%:5.4125E-6:0:45:0:0:8:2	./.:.:5	0/0:17:11:10:10:0:0%:1E0:36:0:9:1:0:0
c46136_g2_i1	2521	.	A	C	.	PASS	ADP=16;WT=5;HET=1;HOM=0;NC=0	GT:GQ:SDP:DP:RD:AD:FREQ:PVAL:RBQ:ABQ:RDF:RDR:ADF:ADR	0/0:33:17:17:17:0:0%:1E0:53:0:12:5:0:0	0/0:17:10:10:10:0:0%:1E0:55:0:6:4:0:0	0/0:40:22:22:22:0:0%:1E0:57:0:13:9:0:0	0/0:36:20:20:20:0:0%:1E0:46:0:7:13:0:0	0/0:32:18:18:18:0:0%:1E0:51:0:8:10:0:0	0/1:20:14:14:8:6:42.86%:7.971E-3:44:40:2:6:1:5
c46136_g2_i1	2791	.	T	C	.	PASS	ADP=7;WT=2;HET=0;HOM=1;NC=3	GT:GQ:SDP:DP:RD:AD:FREQ:PVAL:RBQ:ABQ:RDF:RDR:ADF:ADR	./.:.:7	0/0:14:9:8:8:0:0%:1E0:39:0:1:7:0:0	0/0:17:10:10:10:0:0%:1E0:41:0:2:8:0:0	1/1:46:9:9:0:9:100%:2.0568E-5:0:40:0:0:1:8	./.:.:6	./.:.:6
c41863_g1_i1	173	.	A	G	.	PASS	ADP=5;WT=1;HET=1;HOM=0;NC=4	GT:GQ:SDP:DP:RD:AD:FREQ:PVAL:RBQ:ABQ:RDF:RDR:ADF:ADR	./.:.:6	./.:.:4	0/0:14:8:8:8:0:0%:1E0:57:0:8:0:0:0	./.:.:4	./.:.:3	0/1:23:9:9:3:6:66.67%:4.5249E-3:57:43:3:0:6:0
c41863_g1_i1	293	.	G	A	.	PASS	ADP=34;WT=5;HET=1;HOM=0;NC=0	GT:GQ:SDP:DP:RD:AD:FREQ:PVAL:RBQ:ABQ:RDF:RDR:ADF:ADR	0/1:32:40:39:29:10:25.64%:5.0524E-4:61:56:29:0:10:0	0/0:9:21:21:15:6:28.57%:1.0344E-2:57:53:15:0:5:1	0/0:19:27:27:22:5:18.52%:2.5527E-2:57:57:18:4:4:1	0/0:59:52:51:47:4:7.84%:5.8806E-2:55:72:46:1:4:0	0/0:26:29:29:25:4:13.79%:5.5981E-2:58:61:23:2:4:0	0/0:78:43:41:41:0:0%:1E0:55:0:37:4:0:0
c41863_g1_i1	297	.	T	C	.	PASS	ADP=34;WT=2;HET=4;HOM=0;NC=0	GT:GQ:SDP:DP:RD:AD:FREQ:PVAL:RBQ:ABQ:RDF:RDR:ADF:ADR	0/1:79:40:39:18:21:53.85%:1.1402E-8:61:59:18:0:21:0	0/0:9:21:21:15:6:28.57%:1.0344E-2:57:48:15:0:5:1	0/0:19:27:27:22:5:18.52%:2.5527E-2:58:55:18:4:4:1	0/1:111:52:51:22:29:56.86%:6.4161E-12:52:62:20:2:29:0	0/1:42:29:29:17:12:41.38%:5.8193E-5:57:65:15:2:12:0	0/1:82:43:42:20:22:52.38%:5.4836E-9:56:52:17:3:21:1
c41863_g1_i1	308	.	C	T	.	PASS	ADP=34;WT=5;HET=1;HOM=0;NC=0	GT:GQ:SDP:DP:RD:AD:FREQ:PVAL:RBQ:ABQ:RDF:RDR:ADF:ADR	0/1:29:41:39:30:9:23.08%:1.162E-3:61:59:29:1:9:0	0/0:8:20:18:13:5:27.78%:2.2727E-2:60:63:13:0:5:0	0/0:21:27:25:21:4:16%:5.4928E-2:58:62:18:3:4:0	0/0:59:52:52:48:4:7.69%:5.8877E-2:55:71:45:3:4:0	0/0:23:29:28:24:4:14.29%:5.5746E-2:63:72:22:2:4:0	0/0:77:42:42:42:0:0%:1E0:54:0:37:5:0:0
c41863_g1_i1	309	.	A	G	.	PASS	ADP=35;WT=5;HET=1;HOM=0;NC=0	GT:GQ:SDP:DP:RD:AD:FREQ:PVAL:RBQ:ABQ:RDF:RDR:ADF:ADR	0/1:29:41:40:31:9:22.5%:1.1791E-3:61:60:31:0:9:0	0/0:10:20:20:15:5:25%:2.3562E-2:57:60:15:0:5:0	0/0:20:27:26:22:4:15.38%:5.5222E-2:59:56:18:4:4:0	0/0:59:52:52:48:4:7.69%:5.8877E-2:57:69:46:2:4:0	0/0:26:29:29:25:4:13.79%:5.5981E-2:63:60:23:2:4:0	0/0:82:43:43:43:0:0%:1E0:59:0:39:4:0:0
c41863_g1_i1	320	.	G	A	.	PASS	ADP=34;WT=4;HET=2;HOM=0;NC=0	GT:GQ:SDP:DP:RD:AD:FREQ:PVAL:RBQ:ABQ:RDF:RDR:ADF:ADR	0/0:78:41:41:41:0:0%:1E0:60:0:40:1:0:0	0/0:37:20:19:19:0:0%:1E0:60:0:19:0:0:0	0/0:44:24:24:24:0:0%:1E0:63:0:22:2:0:0	0/1:78:52:52:30:22:42.31%:1.4035E-8:63:54:30:0:20:2	0/1:61:28:28:12:16:57.14%:7.3043E-7:65:65:12:0:15:1	0/0:82:43:43:43:0:0%:1E0:58:0:39:4:0:0
c41863_g1_i1	383	.	G	A	.	PASS	ADP=30;WT=5;HET=1;HOM=0;NC=0	GT:GQ:SDP:DP:RD:AD:FREQ:PVAL:RBQ:ABQ:RDF:RDR:ADF:ADR	0/1:36:37:37:26:11:29.73%:2.0455E-4:58:67:23:3:11:0	0/0:8:20:18:13:5:27.78%:2.2727E-2:62:67:13:0:5:0	0/0:16:16:15:13:2:13.33%:2.4138E-1:64:52:12:1:2:0	0/0:56:46:46:43:3:6.52%:1.2088E-1:62:66:42:1:3:0	0/0:25:26:26:23:3:11.54%:1.1765E-1:64:69:22:1:3:0	0/0:74:40:40:40:0:0%:1E0:61:0:35:5:0:0
c41863_g1_i1	423	.	T	G	.	PASS	ADP=17;WT=5;HET=1;HOM=0;NC=0	GT:GQ:SDP:DP:RD:AD:FREQ:PVAL:RBQ:ABQ:RDF:RDR:ADF:ADR	0/0:36:20:20:20:0:0%:1E0:44:0:8:12:0:0	0/0:25:14:14:14:0:0%:1E0:43:0:6:8:0:0	0/0:14:8:8:8:0:0%:1E0:49:0:5:3:0:0	0/1:27:26:24:16:8:33.33%:1.949E-3:41:39:5:11:2:6	0/0:33:17:17:17:0:0%:1E0:51:0:11:6:0:0	0/0:40:25:22:22:0:0%:1E0:50:0:10:12:0:0
c41863_g1_i1	428	.	T	C	.	PASS	ADP=17;WT=3;HET=2;HOM=0;NC=1	GT:GQ:SDP:DP:RD:AD:FREQ:PVAL:RBQ:ABQ:RDF:RDR:ADF:ADR	0/0:13:20:20:16:4:20%:5.3015E-2:43:46:6:10:2:2	0/0:25:14:14:14:0:0%:1E0:40:0:6:8:0:0	./.:.:7	0/1:27:25:24:16:8:33.33%:1.949E-3:39:44:4:12:2:6	0/0:8:17:17:12:5:29.41%:2.2239E-2:45:48:5:7:4:1	0/1:44:25:24:12:12:50%:3.8815E-5:53:36:7:5:1:11
c41863_g1_i1	456	.	G	A	.	PASS	ADP=14;WT=3;HET=2;HOM=1;NC=0	GT:GQ:SDP:DP:RD:AD:FREQ:PVAL:RBQ:ABQ:RDF:RDR:ADF:ADR	0/0:6:15:15:10:5:33.33%:2.1073E-2:48:36:4:6:1:4	1/1:49:13:13:2:11:84.62%:1.0096E-5:54:47:1:1:5:6	0/0:1:9:8:4:4:50%:3.8462E-2:53:33:3:1:1:3	0/1:47:21:19:7:12:63.16%:1.8611E-5:46:39:2:5:3:9	0/0:3:11:11:6:5:45.45%:1.7544E-2:52:57:4:2:3:2	0/1:37:18:18:8:10:55.56%:1.7215E-4:40:57:1:7:7:3
c41863_g1_i1	483	.	G	A	.	PASS	ADP=10;WT=2;HET=2;HOM=0;NC=2	GT:GQ:SDP:DP:RD:AD:FREQ:PVAL:RBQ:ABQ:RDF:RDR:ADF:ADR	0/0:1:9:9:4:5:55.56%:1.4706E-2:35:49:1:3:2:3	0/0:10:11:11:9:2:18.18%:2.381E-1:50:54:4:5:1:1	./.:.:6	0/1:29:17:16:8:8:50%:1.2236E-3:39:45:3:5:2:6	./.:.:6	0/1:21:12:12:6:6:50%:6.865E-3:53:41:4:2:1:5
c41863_g1_i1	504	.	T	C	.	PASS	ADP=7;WT=0;HET=1;HOM=0;NC=5	GT:GQ:SDP:DP:RD:AD:FREQ:PVAL:RBQ:ABQ:RDF:RDR:ADF:ADR	./.:.:5	./.:.:6	./.:.:7	0/1:21:13:13:7:6:46.15%:7.4534E-3:48:46:3:4:2:4	./.:.:6	./.:.:7
c41863_g1_i1	512	.	G	A	.	PASS	ADP=7;WT=0;HET=1;HOM=0;NC=5	GT:GQ:SDP:DP:RD:AD:FREQ:PVAL:RBQ:ABQ:RDF:RDR:ADF:ADR	./.:.:5	./.:.:6	./.:.:7	0/1:25:13:13:6:7:53.85%:2.6087E-3:40:51:2:4:3:4	./.:.:5	./.:.:7
c37282_g3_i1	137	.	T	C	.	PASS	ADP=10;WT=2;HET=1;HOM=0;NC=3	GT:GQ:SDP:DP:RD:AD:FREQ:PVAL:RBQ:ABQ:RDF:RDR:ADF:ADR	./.:.:0	0/1:43:25:25:13:12:48%:4.2836E-5:54:62:13:0:12:0	0/0:36:20:20:20:0:0%:1E0:62:0:20:0:0:0	0/0:29:17:16:16:0:0%:1E0:49:0:16:0:0:0	./.:.:1	./.:.:0
c37282_g3_i1	206	.	C	T	.	PASS	ADP=8;WT=1;HET=1;HOM=1;NC=3	GT:GQ:SDP:DP:RD:AD:FREQ:PVAL:RBQ:ABQ:RDF:RDR:ADF:ADR	./.:.:0	0/1:56:21:21:7:14:66.67%:2.1998E-6:38:37:2:5:2:12	1/1:64:12:12:0:12:100%:3.698E-7:0:41:0:0:4:8	0/0:29:17:16:16:0:0%:1E0:35:0:5:11:0:0	./.:.:1	./.:.:0
c37282_g3_i1	290	.	G	T	.	PASS	ADP=6;WT=1;HET=1;HOM=1;NC=3	GT:GQ:SDP:DP:RD:AD:FREQ:PVAL:RBQ:ABQ:RDF:RDR:ADF:ADR	./.:.:0	0/1:25:15:14:7:7:50%:2.8986E-3:41:33:3:4:4:3	1/1:46:9:9:0:9:100%:2.0568E-5:0:43:0:0:6:3	0/0:33:17:17:17:0:0%:1E0:38:0:8:9:0:0	./.:.:0	./.:.:1
c37282_g3_i1	332	.	T	G	.	PASS	ADP=6;WT=1;HET=1;HOM=1;NC=3	GT:GQ:SDP:DP:RD:AD:FREQ:PVAL:RBQ:ABQ:RDF:RDR:ADF:ADR	./.:.:0	0/1:33:16:16:7:9:56.25%:4.0786E-4:55:48:6:1:8:1	1/1:52:10:10:0:10:100%:5.4125E-6:0:49:0:0:8:2	0/0:25:14:14:14:0:0%:1E0:49:0:11:3:0:0	./.:.:0	./.:.:1
c37282_g3_i1	335	.	C	T	.	PASS	ADP=6;WT=1;HET=1;HOM=1;NC=3	GT:GQ:SDP:DP:RD:AD:FREQ:PVAL:RBQ:ABQ:RDF:RDR:ADF:ADR	./.:.:0	0/1:33:16:16:7:9:56.25%:4.0786E-4:54:47:6:1:8:1	1/1:52:10:10:0:10:100%:5.4125E-6:0:47:0:0:8:2	0/0:25:14:14:14:0:0%:1E0:49:0:11:3:0:0	./.:.:0	./.:.:1
c37282_g3_i1	341	.	A	T,G	.	PASS	ADP=6;WT=1;HET=1;HOM=1;NC=3	GT:GQ:SDP:DP:RD:AD:FREQ:PVAL:RBQ:ABQ:RDF:RDR:ADF:ADR	./.:.:0	0/1:39:17:17:6:10:58.82%:1.2413E-4:54:45:5:1:9:1	2/2:46:11:9:0:9:100%:2.0568E-5:0:49:0:0:7:2	0/0:25:13:13:13:0:0%:1E0:46:0:9:4:0:0	./.:.:0	./.:.:1
c37282_g3_i1	365	.	T	A	.	PASS	ADP=7;WT=2;HET=1;HOM=0;NC=3	GT:GQ:SDP:DP:RD:AD:FREQ:PVAL:RBQ:ABQ:RDF:RDR:ADF:ADR	./.:.:0	0/1:37:19:18:8:10:55.56%:1.7215E-4:56:50:7:1:9:1	0/0:25:13:13:13:0:0%:1E0:59:0:11:2:0:0	0/0:25:13:13:13:0:0%:1E0:50:0:9:4:0:0	./.:.:0	./.:.:1
c37282_g3_i1	447	.	C	A	.	PASS	ADP=5;WT=1;HET=0;HOM=1;NC=4	GT:GQ:SDP:DP:RD:AD:FREQ:PVAL:RBQ:ABQ:RDF:RDR:ADF:ADR	./.:.:0	0/0:18:15:13:12:1:7.69%:5E-1:50:59:7:5:1:0	1/1:64:12:12:0:12:100%:3.698E-7:0:51:0:0:7:5	./.:.:7	./.:.:0	./.:.:1
c37282_g3_i1	482	.	T	C	.	PASS	ADP=4;WT=1;HET=0;HOM=1;NC=4	GT:GQ:SDP:DP:RD:AD:FREQ:PVAL:RBQ:ABQ:RDF:RDR:ADF:ADR	./.:.:0	0/0:14:11:11:10:1:9.09%:5E-1:46:36:4:6:0:1	1/1:41:8:8:0:8:100%:7.77E-5:0:51:0:0:4:4	./.:.:6	./.:.:0	./.:.:0
c35667_g1_i1	147	.	C	A	.	PASS	ADP=76;WT=5;HET=1;HOM=0;NC=0	GT:GQ:SDP:DP:RD:AD:FREQ:PVAL:RBQ:ABQ:RDF:RDR:ADF:ADR	0/0:107:60:58:58:0:0%:1E0:37:0:58:0:0:0	0/0:105:72:70:68:2:2.86%:2.482E-1:36:36:68:0:2:0	0/0:141:83:76:76:0:0%:1E0:38:0:75:1:0:0	0/0:190:119:102:102:0:0%:1E0:37:0:101:1:0:0	0/0:134:73:72:72:0:0%:1E0:37:0:72:0:0:0	0/1:138:89:82:44:38:46.34%:1.2905E-14:38:36:44:0:38:0
c35667_g1_i1	925	.	C	G	.	PASS	ADP=13;WT=2;HET=2;HOM=1;NC=1	GT:GQ:SDP:DP:RD:AD:FREQ:PVAL:RBQ:ABQ:RDF:RDR:ADF:ADR	./.:.:7	1/1:76:18:14:0:14:100%:2.4927E-8:0:36:0:0:12:2	0/1:43:18:17:6:11:64.71%:4.3258E-5:39:37:5:1:10:1	0/0:40:21:21:21:0:0%:1E0:35:0:18:3:0:0	0/1:21:13:12:6:6:50%:6.865E-3:35:36:3:3:4:2	0/0:21:12:12:12:0:0%:1E0:41:0:7:5:0:0
c35667_g1_i1	1147	.	G	T	.	PASS	ADP=378;WT=2;HET=3;HOM=1;NC=0	GT:GQ:SDP:DP:RD:AD:FREQ:PVAL:RBQ:ABQ:RDF:RDR:ADF:ADR	0/0:685:375:365:365:0:0%:1E0:51:0:328:37:0:0	0/0:704:393:375:375:0:0%:1E0:49:0:330:45:0:0	0/1:255:522:510:259:250:49.02%:6.7663E-94:48:51:230:29:238:12	1/1:255:358:350:0:350:100%:6.3062E-210:0:47:0:0:300:50	0/1:255:354:335:172:160:47.76%:4.9567E-60:47:47:144:28:144:16	0/1:255:347:337:209:128:37.98%:8.8935E-46:50:48:195:14:120:8
c35667_g1_i1	1150	.	C	G	.	PASS	ADP=387;WT=2;HET=3;HOM=1;NC=0	GT:GQ:SDP:DP:RD:AD:FREQ:PVAL:RBQ:ABQ:RDF:RDR:ADF:ADR	0/0:715:390:381:381:0:0%:1E0:53:0:342:39:0:0	0/0:748:405:400:400:0:0%:1E0:50:0:350:50:0:0	0/1:255:526:507:262:244:48.13%:3.1836E-91:51:48:231:31:229:15	1/1:255:360:340:0:340:100%:6.5174E-204:0:45:0:0:293:47	0/1:255:371:356:198:158:44.38%:3.8725E-58:48:45:168:30:139:19	0/1:255:350:342:216:126:36.84%:7.8334E-45:53:46:203:13:120:6
c35667_g1_i1	1426	.	G	A	.	PASS	ADP=350;WT=2;HET=3;HOM=1;NC=0	GT:GQ:SDP:DP:RD:AD:FREQ:PVAL:RBQ:ABQ:RDF:RDR:ADF:ADR	0/0:614:335:327:327:0:0%:1E0:47:0:209:118:0:0	0/0:689:381:367:367:0:0%:1E0:44:0:170:197:0:0	0/1:255:457:439:188:251:57.18%:1.2875E-98:42:43:87:101:125:126	1/1:255:325:311:3:308:99.04%:9.1823E-180:28:46:0:3:201:107	0/1:255:322:315:175:139:44.13%:3.3898E-51:46:45:87:88:65:74	0/1:255:359:345:201:144:41.74%:2.36E-52:47:47:115:86:85:59
c35667_g1_i1	1771	.	C	G	.	PASS	ADP=566;WT=5;HET=1;HOM=0;NC=0	GT:GQ:SDP:DP:RD:AD:FREQ:PVAL:RBQ:ABQ:RDF:RDR:ADF:ADR	0/0:861:471:459:459:0:0%:1E0:50:0:331:128:0:0	0/0:1120:613:597:597:0:0%:1E0:48:0:431:166:0:0	0/0:1310:710:700:700:0:0%:1E0:49:0:500:200:0:0	0/0:981:538:524:524:0:0%:1E0:47:0:349:175:0:0	0/0:1015:567:553:552:1:0.18%:5E-1:46:72:357:195:1:0	0/1:255:578:564:248:316:56.03%:3.6241E-123:49:48:191:57:247:69
c43974_g1_i7	455	.	A	G	.	PASS	ADP=119;WT=5;HET=0;HOM=1;NC=0	GT:GQ:SDP:DP:RD:AD:FREQ:PVAL:RBQ:ABQ:RDF:RDR:ADF:ADR	0/0:272:147:146:146:0:0%:1E0:56:0:133:13:0:0	0/0:217:117:115:115:0:0%:1E0:52:0:97:18:0:0	0/0:239:132:128:128:0:0%:1E0:50:0:103:25:0:0	1/1:255:186:175:0:175:100%:1.0231E-104:0:51:0:0:135:40	0/0:123:66:65:65:0:0%:1E0:53:0:58:7:0:0	0/0:153:90:89:88:1:1.12%:5E-1:61:36:75:13:1:0
c43974_g1_i7	1317	.	A	G	.	PASS	ADP=18;WT=4;HET=0;HOM=1;NC=1	GT:GQ:SDP:DP:RD:AD:FREQ:PVAL:RBQ:ABQ:RDF:RDR:ADF:ADR	0/0:40:22:22:22:0:0%:1E0:38:0:3:19:0:0	0/0:29:15:15:15:0:0%:1E0:49:0:6:9:0:0	0/0:44:24:24:24:0:0%:1E0:39:0:3:21:0:0	1/1:64:26:14:1:13:92.86%:3.7391E-7:32:38:0:1:3:10	0/0:55:31:29:29:0:0%:1E0:36:0:2:27:0:0	./.:.:7
c45275_g1_i1	366	.	C	T	.	PASS	ADP=30;WT=3;HET=2;HOM=1;NC=0	GT:GQ:SDP:DP:RD:AD:FREQ:PVAL:RBQ:ABQ:RDF:RDR:ADF:ADR	0/0:55:29:29:29:0:0%:1E0:52:0:24:5:0:0	0/1:30:27:26:17:9:34.62%:8.4928E-4:55:58:15:2:8:1	1/1:141:28:25:0:25:100%:7.9107E-15:0:59:0:0:22:3	0/0:55:36:35:34:1:2.86%:5E-1:53:36:31:3:0:1	0/0:51:29:28:28:0:0%:1E0:48:0:25:3:0:0	0/1:78:41:40:19:21:52.5%:1.2997E-8:53:48:12:7:16:5
c45275_g1_i1	510	.	C	T	.	PASS	ADP=108;WT=3;HET=2;HOM=1;NC=0	GT:GQ:SDP:DP:RD:AD:FREQ:PVAL:RBQ:ABQ:RDF:RDR:ADF:ADR	0/0:270:158:154:153:1:0.65%:5E-1:47:36:144:9:0:1	0/1:55:83:82:65:17:20.73%:3.0285E-6:42:48:57:8:16:1	1/1:188:33:33:0:33:100%:1.3852E-19:0:48:0:0:28:5	0/0:284:155:151:151:0:0%:1E0:48:0:139:12:0:0	0/0:227:125:122:122:0:0%:1E0:45:0:111:11:0:0	0/1:85:110:109:83:26:23.85%:2.7406E-9:47:54:81:2:23:3
c45275_g1_i1	538	.	G	A	.	PASS	ADP=130;WT=3;HET=2;HOM=1;NC=0	GT:GQ:SDP:DP:RD:AD:FREQ:PVAL:RBQ:ABQ:RDF:RDR:ADF:ADR	0/0:351:193:188:188:0:0%:1E0:51:0:179:9:0:0	0/1:73:87:85:63:22:25.88%:5.005E-8:51:49:60:3:22:0	1/1:212:37:37:0:37:100%:5.7269E-22:0:51:0:0:32:5	0/0:351:190:187:187:0:0%:1E0:51:0:167:20:0:0	0/0:287:160:154:154:0:0%:1E0:46:0:138:16:0:0	0/1:94:134:132:103:29:21.97%:3.3081E-10:51:55:95:8:25:4
c45275_g1_i1	540	.	C	T	.	PASS	ADP=131;WT=4;HET=1;HOM=1;NC=0	GT:GQ:SDP:DP:RD:AD:FREQ:PVAL:RBQ:ABQ:RDF:RDR:ADF:ADR	1/1:255:194:187:0:187:100%:6.3033E-112:0:52:0:0:177:10	0/1:255:87:87:22:65:74.71%:4.2138E-29:54:51:22:0:62:3	0/0:70:37:37:37:0:0%:1E0:51:0:32:5:0:0	0/0:355:190:189:189:0:0%:1E0:51:0:169:20:0:0	0/0:295:162:158:158:0:0%:1E0:47:0:141:17:0:0	0/0:246:134:132:132:0:0%:1E0:53:0:121:11:0:0
c45275_g1_i1	594	.	G	A	.	PASS	ADP=151;WT=4;HET=1;HOM=1;NC=0	GT:GQ:SDP:DP:RD:AD:FREQ:PVAL:RBQ:ABQ:RDF:RDR:ADF:ADR	0/0:385:211:206:206:0:0%:1E0:49:0:142:64:0:0	0/1:91:94:89:62:27:30.34%:7.2581E-10:50:46:45:17:21:6	1/1:179:34:34:1:33:97.06%:1.2301E-18:36:49:1:0:20:13	0/0:460:253:245:245:0:0%:1E0:43:0:178:67:0:0	0/0:340:191:182:182:0:0%:1E0:43:0:134:48:0:0	0/0:103:161:152:129:23:15.13%:4.8481E-8:49:47:96:33:11:12
c45275_g1_i1	651	.	T	A	.	PASS	ADP=148;WT=3;HET=0;HOM=3;NC=0	GT:GQ:SDP:DP:RD:AD:FREQ:PVAL:RBQ:ABQ:RDF:RDR:ADF:ADR	0/0:317:215:208:203:5:2.4%:3.05E-2:49:37:104:99:1:4	0/0:171:102:100:98:1:1%:5E-1:43:26:43:55:1:0	0/0:76:49:48:47:1:2.08%:5E-1:41:50:28:19:1:0	1/1:255:249:238:0:238:100%:1.4022E-142:0:47:0:0:171:67	1/1:255:172:156:0:156:100%:2.6554E-93:0:47:0:0:95:61	1/1:255:144:140:30:110:78.57%:2.196E-50:44:50:14:16:67:43
c45275_g1_i1	654	.	G	A	.	PASS	ADP=148;WT=3;HET=0;HOM=3;NC=0	GT:GQ:SDP:DP:RD:AD:FREQ:PVAL:RBQ:ABQ:RDF:RDR:ADF:ADR	0/0:377:216:213:211:1:0.47%:5E-1:46:31:106:105:0:1	0/0:190:102:101:101:0:0%:1E0:41:0:43:58:0:0	0/0:76:50:48:47:1:2.08%:5E-1:43:63:27:20:1:0	1/1:255:240:229:0:229:100%:3.6057E-137:0:48:0:0:160:69	1/1:255:164:160:1:159:99.38%:1.6912E-93:30:46:0:1:95:64	1/1:255:143:139:31:108:77.7%:3.9529E-49:43:50:14:17:64:44
c45275_g1_i1	660	.	A	G	.	PASS	ADP=127;WT=3;HET=0;HOM=3;NC=0	GT:GQ:SDP:DP:RD:AD:FREQ:PVAL:RBQ:ABQ:RDF:RDR:ADF:ADR	0/0:291:162:156:156:0:0%:1E0:48:0:83:73:0:0	0/0:156:84:84:84:0:0%:1E0:40:0:34:50:0:0	0/0:73:46:46:45:1:2.17%:5E-1:43:50:30:15:1:0	1/1:255:225:212:0:212:100%:5.9605E-127:0:47:0:0:152:60	1/1:255:153:142:0:142:100%:6.8012E-85:0:44:0:0:86:56	1/1:255:124:124:23:101:81.45%:1.9377E-47:46:50:14:9:62:39
c45275_g1_i1	699	.	A	G	.	PASS	ADP=107;WT=3;HET=0;HOM=3;NC=0	GT:GQ:SDP:DP:RD:AD:FREQ:PVAL:RBQ:ABQ:RDF:RDR:ADF:ADR	0/0:227:125:122:122:0:0%:1E0:49:0:55:67:0:0	0/0:123:66:65:65:0:0%:1E0:49:0:33:32:0:0	0/0:73:45:45:44:1:2.22%:5E-1:55:68:31:13:1:0	1/1:255:200:197:0:197:100%:6.1697E-118:0:48:0:0:110:87	1/1:255:129:128:0:128:100%:1.7335E-76:0:40:0:0:34:94	1/1:255:93:89:21:68:76.4%:8.2304E-31:55:48:14:7:31:37
c45275_g1_i1	705	.	A	T,C	.	PASS	ADP=107;WT=1;HET=1;HOM=4;NC=0	GT:GQ:SDP:DP:RD:AD:FREQ:PVAL:RBQ:ABQ:RDF:RDR:ADF:ADR	0/0:232:123:123:123:0:0%:1E0:48:0:54:69:0:0	0/1:91:66:65:39:26:40%:6.4394E-10:45:56:15:24:18:8	1/1:254:45:45:0:44:97.78%:3.8097E-26:0:55:0:0:31:13	2/2:255:204:198:0:198:100%:1.5463E-118:0:49:0:0:104:94	2/2:255:130:122:0:122:100%:6.9324E-73:0:41:0:0:32:90	2/2:255:92:90:0:69:76.67%:4.233E-41:0:46:0:0:30:39
c45275_g1_i1	738	.	T	A	.	PASS	ADP=92;WT=3;HET=0;HOM=3;NC=0	GT:GQ:SDP:DP:RD:AD:FREQ:PVAL:RBQ:ABQ:RDF:RDR:ADF:ADR	0/0:179:100:96:96:0:0%:1E0:47:0:40:56:0:0	0/0:91:55:55:54:1:1.82%:5E-1:48:68:26:28:1:0	0/0:66:42:42:41:1:2.38%:5E-1:56:36:32:9:0:1	1/1:255:181:180:0:180:100%:1.0132E-107:0:45:0:0:60:120	1/1:255:112:110:0:110:100%:1.1045E-65:0:37:0:0:12:98	1/1:253:75:74:17:57:77.03%:4.9186E-26:54:41:12:5:11:46
c45275_g1_i1	811	.	C	T	.	PASS	ADP=38;WT=3;HET=1;HOM=2;NC=0	GT:GQ:SDP:DP:RD:AD:FREQ:PVAL:RBQ:ABQ:RDF:RDR:ADF:ADR	0/0:55:30:29:29:0:0%:1E0:41:0:8:21:0:0	0/0:44:24:24:24:0:0%:1E0:39:0:5:19:0:0	0/0:55:31:30:30:0:0%:1E0:44:0:11:19:0:0	1/1:255:83:82:0:82:100%:6.8742E-49:0:38:0:0:8:74	1/1:224:39:39:0:39:100%:3.6742E-23:0:36:0:0:2:37	0/1:56:27:27:12:15:55.56%:2.0087E-6:50:40:5:7:4:11
c45275_g1_i1	963	.	A	C	.	PASS	ADP=15;WT=3;HET=2;HOM=1;NC=0	GT:GQ:SDP:DP:RD:AD:FREQ:PVAL:RBQ:ABQ:RDF:RDR:ADF:ADR	0/0:36:21:20:20:0:0%:1E0:64:0:19:1:0:0	0/1:28:18:18:10:8:44.44%:1.4461E-3:56:57:9:1:7:1	1/1:64:12:12:0:12:100%:3.698E-7:0:58:0:0:9:3	0/0:25:13:13:13:0:0%:1E0:64:0:12:1:0:0	0/0:29:17:16:16:0:0%:1E0:60:0:14:2:0:0	0/1:25:13:13:6:7:53.85%:2.6087E-3:48:54:4:2:7:0
c45275_g1_i1	1230	.	A	C	.	PASS	ADP=6;WT=1;HET=0;HOM=1;NC=4	GT:GQ:SDP:DP:RD:AD:FREQ:PVAL:RBQ:ABQ:RDF:RDR:ADF:ADR	./.:.:6	0/0:4:11:11:7:4:36.36%:4.5113E-2:54:51:5:2:3:1	1/1:41:8:8:0:8:100%:7.77E-5:0:52:0:0:6:2	./.:.:2	./.:.:3	./.:.:7
[truncated: 145,357 more rows]
