# Supplementary material for: An RNA Sequencing Transcriptome Analysis of Grasspea (Lathyrus sativus L.) and Development of SSR and KASP Markers
Source: Front Plant Sci. 2017 Oct 31;8:1873. doi: 10.3389/fpls.2017.01873 (PMC5671653; doi:10.3389/fpls.2017.01873)
Supplement: Supplementary file 5 [file Table5.XLSX]

## Sheet: Sheet1
Table S5 50 KASP markers.
ID	Primer_AlleleFAM	Primer_AlleleHEX	Primer_Common	AlleleFAM	AlleleHEX	CG%_FAM	CG%_HEX	CG%_Common	Aliquot_barcodes	Well Location
c24137	ATCCGGACAAAGATCATTCAAACTCAA	ATCCGGACAAAGATCATTCAAACTCAT	GATGTTGAAATGGCGGAGGAGTTGAT	T	A	37	37	46.2	91114677	A01
c29065	CAGTAAGCACCTCCTCGGGC	ACAGTAAGCACCTCCTCGGGT	GGTTCTGTTGGTGTTTGGTGTGGAT	G	A	65	57.1	48	91114697	B01
c29470	CACCTACAAAGAGAATCTTCCGATC	ACACCTACAAAGAGAATCTTCCGATT	GAGACATCACTGAGGCGGCGAT	C	T	44	38.5	59.1	91114719	C01
c31876	GACTTGTGACGGGAAGCCTTCA	ACTTGTGACGGGAAGCCTTCG	CGCGTCGCTCGATACCTTTTTACTA	T	C	54.5	57.1	48	91114717	D01
c31909	GTGAAAATTATTGACCTACAGTCTCCA	GTGAAAATTATTGACCTACAGTCTCCT	ACCACTTGTTTTCCGATAAGGCTACTAAT	A	T	35.7	35.7	37.9	91114702	E01
c34057	CCATAACAAGATTTCCTCCTATTCACA	CATAACAAGATTTCCTCCTATTCACC	GGTAAAATGATAGCTCCGGCGGTTA	T	G	37	38.5	48	91114680	F01
c34112	ATTAGCTATTTTGATTATCAGATACATGTAATA	AGCTATTTTGATTATCAGATACATGTAATG	CCCTAGATTTATGAACAAATCCCAATCCTT	T	C	21.2	24.2	36.7	91114578	G01
c34138	CCTGGGCTTCAGCATAACTACCT	CTGGGCTTCAGCATAACTACCC	ATTATTACTGCGGATGGTTTTGTTCCGAA	A	G	52.2	54.5	37.9	91114574	H01
c34320	CCCTGTCCTATTGCTGCACTTG	GCCCTGTCCTATTGCTGCACTTA	CGCTCATTTCTGGTTCGGTCCAAA	G	A	54.5	52.2	50	91114579	A02
c35446	GACCCATAGCTCAGCTTTCCG	CGACCCATAGCTCAGCTTTCCA	CAGTTCGATTACTTGGTTTATTACGAGAAA	C	T	57.1	52.2	33.3	91114602	B02
c36697	TCCATGGACAAGAAGGGTGT	CTTCCATGGACAAGAAGGGTGC	GACCAAATCAGAACTCATGAGCAATTCTA	T	C	52.2	54.5	37.9	91114614	A01
c36817	TCCAGGCGATAAAATGGATCAGCA	CCAGGCGATAAAATGGATCAGCG	AATTACCTGCTGATGAAGAGAAAGGGAA	T	C	44	48	39.3	91114593	B01
c36836	CCAGCTTTTGAGATCAAAGAACCG	CCCAGCTTTTGAGATCAAAGAACCA	GACATGGCAATTTGGGTATTCGGGTA	C	T	45.8	44	46.2	91114613	C01
c36972	AGTGGATGGCCAAAACTCTGCC	AGTGGATGGCCAAAACTCTGCG	TGGCGGTGCCAATCCCAATTCTATA	C	G	52.2	52.2	48	91114592	D01
c36982	GCCGTTTTTGATACGGAAACATGAC	GCCGTTTTTGATACGGAAACATGAG	CAACATTCATTATCCCAATCCAAACAACAA	C	G	44	44	33.3	91114591	E01
c37578	CAATTAATCTCTTGAGATGGTGCGAC	ACAATTAATCTCTTGAGATGGTGCGAA	GTTGAAGATGAAGAACCGGAGGGAT	C	A	42.3	37	48	91114589	F01
c40202	GTTCTTCCCATTGTGGCCGGC	GTTCTTCCCATTGTGGCCGGG	CAATGATTTAAGTTGTACGAGATTCCGCTA	G	C	61.9	61.9	36.7	91114568	G01
c40344	CCCAAAAGAGATGGAGACTATTCTG	ACCCAAAAGAGATGGAGACTATTCTA	AACAGCGGAAAATTCGGGTAATATGCTT	G	A	44	37	39.3	91114590	H01
c40733	AGTATAAGTCACCACATTCGGACAG	AAGTATAAGTCACCACATTCGGACAA	TGGGATTGATGAGGGAGAAAGGGAT	C	T	44	38.5	48	91114567	A02
c40873	GTTGCTCCCTTGTCTTCAATCTTCA	GCTCCCTTGTCTTCAATCTTCG	GGGGTACCAATATGTACAAAAGTGACTA	T	C	42.3	45.8	39.3	91114037	B02
c41137	GTCTCATTTCTGTTTTTGTTTTGGTGTAT	GTCTCATTTCTGTTTTTGTTTTGGTGTAA	GTACTATAGTACTAATAGGAACATCCCCAA	T	A	30	29	36.7	91114036	C02
c41578	GTCAGCAATTGTGGGGACAACG	GTCAGCAATTGTGGGGACAACA	GCACTTGAATCACAAAAATCTTGGGTGAT	C	T	52.2	45.8	37.9	91114035	D02
c41707	ATTAGTGAGTCGTTTACAGCCTCTG	AGTGAGTCGTTTACAGCCTCTC	GTTGGTTTCTTGCACTCATTTGGTTGATT	C	G	44	44	37.9	91114034	E02
c41761	AGAATCAGAGCTCAATTGAGATATTATT	AGAATCAGAGCTCAATTGAGATATTATC	TTCTGCTCGTAGCCCATTCGGTTTA	T	C	30	31	48	91114039	F02
c41833	CCACGACTAGGATCGTTCTCG	CTCCACGACTAGGATCGTTCTCA	AGCATTATCGCCCTGGAATACATTTGAA	C	T	56.5	50	39.3	91114040	G02
c41924	GTTGCAACCTTTCTTGTCTGCAG	AGGTTGCAACCTTTCTTGTCTGCAA	CTATCAGCATGCACCACTTCAAAATGTTT	G	A	47.8	44	37.9	91114041	H02
c41959	ATGATCCTTTAAAACTGCATCTGGGTA	GATCCTTTAAAACTGCATCTGGGTG	CAATTGGCCATGATTTGGTAAGAAACTAAA	T	C	37	42.3	33.3	91114033	A03
c42098	ATCAGCACCATTCACAGCAGCAT	CAGCACCATTCACAGCAGCAG	GTGTTGATGATCAAAATGCTGAACCTGAA	A	C	47.8	54.5	37.9	91114042	B03
c42717	ATGTTAGAGAAGGTTACTATGAAGAG	ATCTATGTTAGAGAAGGTTACTATGAAGAA	CCATCTCCAACAAGAAGAATGTTCTTCTT	G	A	35.7	28.1	37.9	91114032	C03
c42781	CACAGTTTTCATTTCTTTTCTAGCTGC	GTCACAGTTTTCATTTCTTTTCTAGCTGT	GAAGCTACTAATAAATCAGTGACGCCTTT	G	A	35.7	34.5	37.9	91114043	D03
c43192	TGCTATATCAACACCTTTACCATCAC	TTGCTATATCAACACCTTTACCATCAT	CTAAGAATGGAATACCGGAAAGCAGATAA	C	T	37	31	37.9	91114044	E03
c43205	GAGCTTGGTTTCCAACAAGAATTTGT	GAGCTTGGTTTCCAACAAGAATTTGC	GGCACCAATTGTTGACAACCCTTCAT	T	C	38.5	42.3	46.2	91114031	F03
c43598	TGGAGACGAAAGGCCACAGAAAA	GGAGACGAAAGGCCACAGAAAG	TTGCTCTGTTTTCCTTGGAGCCATTATTT	T	C	48.3	50	37.9	91114030	G03
c43850	CAGCTTGCACCAAAAAGAACATCAAAT	AGCTTGCACCAAAAAGAACATCAAAC	CTTCCTTCAACTTTTGTGTGTCTGTCTTT	T	C	37	38.5	37.9	91114045	H03
c43880	GGACTCTTGAGGTGGATATGCCT	GACTCTTGAGGTGGATATGCCG	CCTTTAGTATAAACTTGTACTGGACCGAT	T	G	50	54.5	37.9	91114046	A04
c44108	TTCTCCACAAGCTCGAAGCCC	TCTCCACAAGCTCGAAGCCG	CGACAATCACTACATAGAAAAGGACCTT	C	G	54.5	54.5	39.3	91114047	B04
c44112	AATGCCGTTGCAAAGATCAATGGTC	GAATGCCGTTGCAAAGATCAATGGTT	GACGTTTGTGTACAAGAGGCCAGTT	G	A	44	40.7	48	91114048	C04
c44175	AAAAATCATGACCTTAGAGAGAGAAAGAA	AAATCATGACCTTAGAGAGAGAAAGAG	CTTTTCCTCTTCCCTCCCTTCTCTT	T	C	30	37	48	91114049	D04
c44474	ATAAACCCTTCTCTTCCTTCATCTTCA	AAACCCTTCTCTTCCTTCATCTTCG	AGGTAATAGTAGAAGGGTGTGAAGAAGAA	A	G	37.9	42.3	37.9	91114062	E04
c44559	AAAGTGATTTGAAAAAACATGAAGCTGCA	AAAGTGATTTGAAAAAACATGAAGCTGCT	GCATATGCAAGAGCTCTTTCCCTCTT	A	T	31	31	46.2	91114050	F04
c45088	ACCTTTCACTGTATTACGCAATATGCT	CCTTTCACTGTATTACGCAATATGCC	CTAAATCCTCAATAGAGTACTTGGGCATT	T	C	37	42.3	37.9	91114061	G04
c45396	GAGCGATACTTGCTAGTAAACTTC	ACTGAGCGATACTTGCTAGTAAACTTT	CCTGCACAGCTGAGCAGTTTTTCAA	G	A	42.3	35.7	48	91114060	H04
c45432	TGCGACCCAGCCCAAAGC	CCTTGCGACCCAGCCCAAAGA	CAACGCTGGGCCAACGGTCATT	G	T	65	61.9	59.1	91114059	A05
c45786	GTTACTATACCTAAGGAGGATGTTGTA	ACTATACCTAAGGAGGATGTTGTG	CAAAGCATCAAGAATCCTCAATCCCTTAA	A	G	37.9	38.5	37.9	91114058	B05
c46069	CAAGTTTGCTTGAGTACCAATCAAGG	ACAAGTTTGCTTGAGTACCAATCAAGA	GAACATGGAACACAGAATATGGAGACTTT	C	T	42.3	37	37.9	91114057	C05
c46195	TAGCGGGCCATACTCTTAGC	ACTTAGCGGGCCATACTCTTAGT	GACTTGAAACCATCTGTAGAGATCACTAA	C	T	54.5	45.8	37.9	91114056	D05
c46261	CCTGTGTCTTATTTAACTGTAGTCTG	CCTGTGTCTTATTTAACTGTAGTCTA	TTGAATCATGAGAAGGACATGAATGCAAAT	C	T	37	33.3	33.3	91114055	E05
c47018	AGCTGCCCTGTGGCTGGC	GTAGCTGCCCTGTGGCTGGT	TTCCAAATTGTTGTAACAACACGGCAGAA	G	A	68.4	61.9	37.9	91114063	F05
c47065	ATTATCTTGTTCAACACTTCTCAATACAC	ATCTTGTTCAACACTTCTCAATACAG	GCTATTCATGATAAGAGTAAACTCATGGAT	G	C	31	31	33.3	91114054	G05
c47339	TGATCTTCCACAGTAAGCAGG	GCTTGATCTTCCACAGTAAGCAGA	GTGGCAAAGAATCAAGGCAAGCTCAA	C	T	50	45.8	46.2	91114053	H05
